# Supplementary material for: Single-cell long-read sequencing in human cerebral organoids uncovers cell-type-specific and autism-associated exons
Source: Cell Rep. Author manuscript; Available in PMC 2024 Feb 5. (PMC10842930; doi:10.1016/j.celrep.2023.113335)
Supplement: 2 [file NIHMS1948188-supplement-2.xlsx]

## Sheet: Table S1
Table S1. Basic information for the long-read data.
	19101_Day 137		28126_Day 84		21792_Day 145
	Rep1	Rep2	Rep1	Rep2	Rep1	Rep2	Rep3
Raw data	4491710	4755465	4114551	3947460	3253010	1762034	3682197
Remove 5' and 3' Primers	2403675	2629927	2154947	2101537	1407409	755188	1591120
Detect UMIs and Cell Barcodes	2402548	2628776	2154775	2101374	1407129	755065	1590857
Remove PolyA Tail and Artificial Concatemers	2323682	2543284	2072587	2019174	1365353	733196	1543797
Remove PCR Duplicate	2294180	2513911	2056724	2005991	1350264	725209	1527471
Cluster Reads by Unique Founder Molecules	4808091		4062715		3602944
