# Supplementary material for: Single-cell long-read sequencing in human cerebral organoids uncovers cell-type-specific and autism-associated exons
Source: Cell Rep. Author manuscript; Available in PMC 2024 Feb 5. (PMC10842930; doi:10.1016/j.celrep.2023.113335)
Supplement: 4 [file NIHMS1948188-supplement-4.xlsx]

## Sheet: ST3A
ST3A. Unannotated exons identified in the Iso-seq data.
Chr	Start	End	Strand	Annotation	Structural_category	Associated_gene	SFARI score	SFARI syndromic
chrX	12971531	12971615	+	PB.146300.1;PB.146300;	novel_not_in_catalog	TMSB4X
chr6	34426486	34426784	-	PB.55973.262;PB.55973;	novel_not_in_catalog	RPS10
chr7	137344258	137344330	-	PB.69572.93;PB.69572;	novel_not_in_catalog	PTN
chr3	122383308	122383546	+	PB.32216.2;PB.32216;	novel_not_in_catalog	FAM162A
chr16	30059217	30059314	+	PB.122779.6;PB.122779;	novel_not_in_catalog	ENSG00000285043
chr19	47778219	47778426	+	PB.137189.117;PB.137189;	novel_not_in_catalog	SELENOW
chr15	76931078	76931315	+	PB.119467.1;PB.119467;	novel_not_in_catalog	RCN2
chr4	2041000	2041055	+	PB.36582.2;PB.36582;	novel_not_in_catalog	C4orf48
chr1	153990627	153990713	-	PB.7442.220;PB.7442;	novel_not_in_catalog	ENSG00000285641
chrX	154392774	154392891	+	PB.152180.1;PB.152180;	novel_not_in_catalog	RPL10	3	0
chr19	9827296	9827432	+	PB.134879.148;PB.134879;	novel_not_in_catalog	UBL5
chr3	111998570	111998598	+	PB.31405.62;PB.31405;	novel_not_in_catalog	TAGLN3
chr2	161281232	161281346	+	PB.21010.2;PB.21010;	novel_not_in_catalog	PSMD14
chr2	161304210	161304532	+	PB.21010.2;PB.21010;	novel_not_in_catalog	PSMD14
chr9	137550421	137550507	+	PB.84774.1;PB.84774;	novel_not_in_catalog	MRPL41
chr7	137344258	137344359	-	PB.69572.234;PB.69572;	novel_not_in_catalog	PTN
chr19	1403259	1403330	-	PB.134144.1;PB.134144;	novel_not_in_catalog	GAMT
chr12	6764464	6764547	+	PB.99050.1;PB.99050;	novel_not_in_catalog	PTMS
chr12	85872743	85872780	+	PB.103081.1;PB.103081;	novel_not_in_catalog	NTS
chr12	85873758	85874119	+	PB.103081.1;PB.103081;	novel_not_in_catalog	NTS
chrX	77895741	77895975	+	PB.149246.11;PB.149246;	novel_not_in_catalog	COX7B
chr7	43759406	43759531	-	PB.64965.59;PB.64965;	novel_not_in_catalog	COA1
chr7	43770630	43770725	-	PB.64965.59;PB.64965;	novel_not_in_catalog	COA1
chr7	43785386	43785758	-	PB.64965.59;PB.64965;	novel_not_in_catalog	COA1
chr7	43838865	43839002	-	PB.64965.59;PB.64965;	novel_not_in_catalog	COA1
chr6	139027939	139028134	+	PB.60729.1;PB.60729;	novel_not_in_catalog	ABRACL
chr7	137344258	137344350	-	PB.69572.14;PB.69572;	novel_not_in_catalog	PTN
chr11	47595165	47595273	-	PB.94009.193;PB.94009;	novel_not_in_catalog	C1QTNF4
chr12	2794584	2794662	+	PB.98815.11;PB.98815;	novel_not_in_catalog	FKBP4
chr16	30896434	30896503	-	PB.122826.369;PB.122826;	novel_not_in_catalog	BCL7C
chr7	32494856	32494921	-	PB.64370.36;PB.64370;	novel_not_in_catalog	LSM5
chr10	90871494	90871540	+	PB.89418.1;PB.89418;	novel_not_in_catalog	RPP30
chr19	50695600	50695671	+	PB.137447.1;PB.137447;	novel_not_in_catalog	CLEC11A
chr19	50720669	50720828	+	PB.137447.1;PB.137447;	novel_not_in_catalog	CLEC11A
chr19	50721863	50721960	+	PB.137447.1;PB.137447;	novel_not_in_catalog	CLEC11A
chr20	17569301	17569318	+	PB.139185.1;PB.139185;	novel_not_in_catalog	DSTN
chr9	35729055	35729399	-	PB.80253.41;PB.80253;	novel_not_in_catalog	TLN1
chr12	85874009	85874119	+	PB.103081.4;PB.103081;	novel_not_in_catalog	NTS
chr10	71828396	71828462	-	PB.88220.1;PB.88220;	novel_not_in_catalog	PSAP
chr13	45119767	45119970	+	PB.107213.2;PB.107213;	novel_not_in_catalog	GTF2F2
chr1	154272402	154272503	+	PB.7455.369;PB.7455;	novel_not_in_catalog	HAX1
chr19	54102207	54102439	+	PB.137687.1;PB.137687;	novel_not_in_catalog	NDUFA3
chr5	171312247	171312319	+	PB.53377.1;PB.53377;	novel_not_in_catalog	NPM1
chr22	41414031	41414511	+	PB.145049.74;PB.145049;	novel_not_in_catalog	ACO2
chr22	41422980	41423097	+	PB.145049.74;PB.145049;	novel_not_in_catalog	ACO2
chr12	98593331	98593423	+	PB.103760.85;PB.103760;	fusion	SLC25A3_TMPO
chr3	129974069	129974205	+	PB.32778.1;PB.32778;	novel_not_in_catalog	TRH
chr21	44299475	44299576	+	PB.143237.1;PB.143237;	novel_not_in_catalog	PFKL
chr22	31944053	31944360	+	PB.144431.1;PB.144431;	novel_not_in_catalog	YWHAH
chr11	8268966	8269087	-	PB.92155.88;PB.92155;	novel_not_in_catalog	LMO1
chr1	151059988	151060295	-	PB.7322.45;PB.7322;	novel_not_in_catalog	CDC42SE1
chr19	18617934	18618069	+	PB.135577.21;PB.135577;	fusion	TMEM59L_REX1BD
chr12	6766031	6766065	+	PB.99050.6;PB.99050;	novel_not_in_catalog	PTMS
chr17	4707834	4707937	-	PB.125634.1;PB.125634;	novel_not_in_catalog	PELP1
chr17	4708122	4708612	-	PB.125634.1;PB.125634;	novel_not_in_catalog	PELP1
chr9	123999363	123999392	+	PB.83889.48;PB.83889;	novel_not_in_catalog	LHX2
chr9	124000165	124000249	+	PB.83889.48;PB.83889;	novel_not_in_catalog	LHX2
chr3	40453460	40453537	+	PB.28027.5;PB.28027;	novel_not_in_catalog	RPL14
chr3	40454223	40454304	+	PB.28027.5;PB.28027;	novel_not_in_catalog	RPL14
chr1	156678020	156678114	-	PB.7643.80;PB.7643;	novel_not_in_catalog	NES
chr12	6698577	6698678	+	PB.99046.55;PB.99046;	novel_not_in_catalog	COPS7A
chr17	5097223	5097405	+	PB.125671.4;PB.125671;	novel_not_in_catalog	ZNF232-AS1
chr17	5097537	5097631	+	PB.125671.4;PB.125671;	novel_not_in_catalog	ZNF232-AS1
chr4	82411208	82411309	+	PB.39614.17;PB.39614;	fusion	HNRNPD-DT_ENOPH1
chr19	3990173	3990331	-	PB.134397.623;PB.134397;	novel_not_in_catalog	EEF2
chr5	43297529	43297673	-	PB.46483.11;PB.46483;	novel_not_in_catalog	HMGCS1
chr7	101167147	101167224	-	PB.67400.8;PB.67400;	novel_not_in_catalog	VGF
chr7	101169904	101169973	-	PB.67400.8;PB.67400;	novel_not_in_catalog	VGF
chr22	50765107	50765262	+	PB.145655.26;PB.145655;	novel_not_in_catalog	RPL23AP82
chr20	2691340	2691464	-	PB.138151.2;PB.138151;	novel_not_in_catalog	IDH3B
chr20	2692066	2692608	-	PB.138151.2;PB.138151;	novel_not_in_catalog	IDH3B
chr1	149190288	149190531	-	PB.7157.36;PB.7157;	novel_not_in_catalog	ENSG00000215861
chr1	149285454	149285848	-	PB.7157.36;PB.7157;	novel_not_in_catalog	ENSG00000215861
chr9	127785196	127785314	+	PB.84115.9;PB.84115;	novel_not_in_catalog	CDK9
chr3	33446572	33447137	+	PB.27682.3;PB.27682;	intergenic	novelGene_298631
chr3	33453036	33454651	+	PB.27682.3;PB.27682;	intergenic	novelGene_298631
chr19	46852720	46852817	-	PB.137102.65;PB.137102;	novel_not_in_catalog	AP2S1	1	0
chr19	46860702	46860835	-	PB.137102.65;PB.137102;	novel_not_in_catalog	AP2S1	1	0
chr20	32819777	32819917	+	PB.139826.1;PB.139826;	novel_not_in_catalog	MAPRE1
chr19	47112916	47112945	+	PB.137141.3;PB.137141;	novel_not_in_catalog	SAE1	2	0
chr19	47118008	47118094	+	PB.137141.3;PB.137141;	novel_not_in_catalog	SAE1	2	0
chr19	47126593	47126749	+	PB.137141.3;PB.137141;	novel_not_in_catalog	SAE1	2	0
chr9	33081315	33081347	-	PB.79999.22;PB.79999;	novel_not_in_catalog	SMU1
chr16	88661344	88661663	-	PB.125187.12;PB.125187;	novel_not_in_catalog	MVD
chrX	21907349	21907549	+	PB.146794.2;PB.146794;	novel_not_in_catalog	SMS
chr17	6655539	6655904	-	PB.125773.65;PB.125773;	fusion	ENSG00000261996_MED31
chr20	44234895	44234987	+	PB.140560.1;PB.140560;	novel_not_in_catalog	GDAP1L1
chr20	44238680	44238791	+	PB.140560.1;PB.140560;	novel_not_in_catalog	GDAP1L1
chr10	132186331	132186473	+	PB.91566.1;PB.91566;	novel_not_in_catalog	DPYSL4
chr10	132189352	132189431	+	PB.91566.1;PB.91566;	novel_not_in_catalog	DPYSL4
chr6	132798906	132799025	-	PB.60429.1;PB.60429;	novel_not_in_catalog	SLC18B1
chr20	34515436	34515500	+	PB.139907.1;PB.139907;	novel_not_in_catalog	DYNLRB1
chr5	57173841	57173926	+	PB.46845.9;PB.46845;	novel_not_in_catalog	GPBP1
chr1	161133446	161133586	+	PB.7858.63;PB.7858;	novel_not_in_catalog	UFC1
chr4	15667562	15668040	-	PB.37271.3;PB.37271;	novel_not_in_catalog	FBXL5
chr3	183780230	183780422	+	PB.35613.174;PB.35613;	novel_not_in_catalog	YEATS2	3	0
chr2	73739927	73740118	-	PB.16623.16;PB.16623;	fusion	TPRKB_DUSP11
chr1	156431002	156431085	-	PB.7617.454;PB.7617;	novel_not_in_catalog	MIR9-1HG
chr19	44844783	44844956	+	PB.136913.1;PB.136913;	novel_not_in_catalog	NECTIN2
chr1	228109441	228109499	+	PB.11196.4;PB.11196;	novel_not_in_catalog	GUK1
chr10	1053661	1053936	-	PB.84884.143;PB.84884;	antisense	novelGene_WDR37_AS
chr17	4710077	4710127	+	PB.125649.17;PB.125649;	novel_not_in_catalog	ARRB2
chr6	132804094	132804197	+	PB.60447.1;PB.60447;	novel_not_in_catalog	RPS12
chr1	1000514	1000667	+	PB.41.14;PB.41;	novel_not_in_catalog	ISG15
chr20	63739627	63739680	+	PB.141613.111;PB.141613;	fusion	SLC2A4RG_ENSG00000273047
chr9	111626923	111627448	-	PB.83197.1;PB.83197;	novel_not_in_catalog	LRRC37A5P
chr3	10118906	10118970	+	PB.26293.4;PB.26293;	novel_not_in_catalog	BRK1
chrX	48521092	48521118	+	PB.147971.32;PB.147971;	novel_not_in_catalog	EBP
chr13	42272003	42272083	+	PB.107078.16;PB.107078;	novel_not_in_catalog	AKAP11
chr7	133080748	133081048	-	PB.69289.214;PB.69289;	novel_not_in_catalog	CHCHD3
chr8	6708338	6708393	+	PB.71493.10;PB.71493;	genic	AGPAT5
chr1	88892040	88892087	-	PB.5131.92;PB.5131;	novel_not_in_catalog	GTF2B
chrX	77901921	77902015	+	PB.149246.15;PB.149246;	novel_not_in_catalog	COX7B
chr1	143382497	143382868	-	PB.6745.2;PB.6745;	novel_not_in_catalog	ENSG00000277702
chr11	67619988	67620536	+	PB.94845.3;PB.94845;	intergenic	novelGene_79215
chr11	67626054	67626807	+	PB.94845.3;PB.94845;	intergenic	novelGene_79215
chr15	24950575	24950690	+	PB.116017.101;PB.116017;	novel_not_in_catalog	SNRPN
chr5	57173835	57173926	+	PB.46845.1;PB.46845;	novel_not_in_catalog	GPBP1
chr8	23273804	23274000	+	PB.72341.1;PB.72341;	novel_not_in_catalog	R3HCC1
chr14	102940954	102941398	-	PB.115643.1;PB.115643;	novel_not_in_catalog	CDC42BPB	2	0
chr19	18376885	18376967	+	PB.135550.1;PB.135550;	fusion	PGPEP1_GDF15
chr3	125772991	125773302	+	PB.32500.1;PB.32500;	novel_not_in_catalog	ENSG00000284624
chr4	2010848	2011364	-	PB.36583.50;PB.36583;	novel_not_in_catalog	NELFA
chr7	150394466	150394498	+	PB.70500.1;PB.70500;	novel_not_in_catalog	ZNF775
chr9	66269976	66270267	+	PB.80916.2;PB.80916;	intergenic	novelGene_490638
chr9	66284501	66285312	+	PB.80916.2;PB.80916;	intergenic	novelGene_490638
chr1	144208104	144208475	-	PB.6789.3;PB.6789;	novel_not_in_catalog	LINC02802
chr3	155870130	155870301	+	PB.34139.32;PB.34139;	novel_not_in_catalog	GMPS
chrX	103584777	103584834	+	PB.150097.60;PB.150097;	novel_not_in_catalog	TCEAL4
chr1	52981462	52981572	+	PB.3217.30;PB.3217;	novel_not_in_catalog	SCP2	3	0
chr1	156431118	156431173	-	PB.7617.433;PB.7617;	novel_not_in_catalog	MIR9-1HG
chr15	84468873	84468964	+	PB.119945.56;PB.119945;	intergenic	novelGene_166521
chr22	40955287	40955446	+	PB.145004.2;PB.145004;	novel_not_in_catalog	RBX1
chr3	169772787	169772832	+	PB.34705.3;PB.34705;	novel_not_in_catalog	MYNN
chr11	111936718	111936765	+	PB.97232.108;PB.97232;	novel_not_in_catalog	DIXDC1	3	0
chr14	55191716	55191802	+	PB.112619.2;PB.112619;	intergenic	novelGene_141464
chr14	55194789	55196033	+	PB.112619.2;PB.112619;	intergenic	novelGene_141464
chr19	55624702	55624909	+	PB.137808.5;PB.137808;	novel_not_in_catalog	ZNF580
chr8	117764547	117764637	+	PB.77005.2;PB.77005;	intergenic	novelGene_475646
chr8	117766794	117766864	+	PB.77005.2;PB.77005;	intergenic	novelGene_475646
chr8	117769367	117769814	+	PB.77005.2;PB.77005;	intergenic	novelGene_475646
chr11	34980373	34980522	+	PB.93423.11;PB.93423;	novel_not_in_catalog	PDHX
chr19	13023352	13023389	+	PB.135132.24;PB.135132;	novel_not_in_catalog	NFIX	0	1
chr2	71417042	71417158	+	PB.16461.281;PB.16461;	novel_not_in_catalog	ZNF638
chr5	88671418	88671584	-	PB.48513.297;PB.48513;	novel_not_in_catalog	LINC00461
chr6	69232315	69232358	+	PB.57368.995;PB.57368;	novel_not_in_catalog	ADGRB3
chr9	66269976	66270267	+	PB.80916.3;PB.80916;	intergenic	novelGene_490637
chr9	66284501	66285024	+	PB.80916.3;PB.80916;	intergenic	novelGene_490637
chr17	7669892	7669975	-	PB.125860.4;PB.125860;	novel_not_in_catalog	TP53
chr19	55624670	55624724	+	PB.137808.2;PB.137808;	novel_not_in_catalog	ZNF581
chrX	78132029	78132373	+	PB.149254.8;PB.149254;	novel_not_in_catalog	PGK1
chrX	136870989	136871105	-	PB.151610.114;PB.151610;	novel_not_in_catalog	RBMX
chr1	183293146	183293220	-	PB.9083.29;PB.9083;	novel_not_in_catalog	NMNAT2
chr1	183316036	183316070	-	PB.9083.29;PB.9083;	novel_not_in_catalog	NMNAT2
chr10	102410374	102410626	-	PB.90167.1;PB.90167;	novel_not_in_catalog	PSD
chr12	120437908	120438011	+	PB.104965.1;PB.104965;	novel_not_in_catalog	COX6A1
chr6	2764720	2764858	+	PB.54157.2;PB.54157;	novel_not_in_catalog	WRNIP1
chr14	51980775	51980948	+	PB.112383.143;PB.112383;	fusion	RTRAF_GNG2
chr2	208190217	208190266	-	PB.23640.2;PB.23640;	novel_not_in_catalog	C2orf80
chr9	83979601	83979650	-	PB.81859.100;PB.81859;	novel_not_in_catalog	HNRNPK
chr1	149285454	149285824	-	PB.7157.73;PB.7157;	novel_not_in_catalog	ENSG00000215861
chr13	49442293	49442784	-	PB.107441.98;PB.107441;	novel_not_in_catalog	CAB39L
chr19	10289425	10289461	+	PB.134921.45;PB.134921;	novel_not_in_catalog	ICAM5
chr2	223668845	223668926	-	PB.24618.18;PB.24618;	novel_not_in_catalog	SCG2
chr2	223694420	223694544	-	PB.24618.18;PB.24618;	novel_not_in_catalog	SCG2
chr9	96450098	96450150	+	PB.82457.5;PB.82457;	novel_not_in_catalog	HABP4
chr1	8875343	8875466	-	PB.515.28;PB.515;	novel_not_in_catalog	ENO1
chr11	118369674	118370160	+	PB.97604.4;PB.97604;	novel_not_in_catalog	UBE4A
chr12	130799168	130799190	-	PB.105585.2;PB.105585;	novel_not_in_catalog	STX2
chr13	23159931	23160646	+	PB.105939.1;PB.105939;	novel_not_in_catalog	SGCG
chr14	47682419	47682716	-	PB.112130.1;PB.112130;	novel_not_in_catalog	LINC00648
chr14	47900624	47900737	-	PB.112130.1;PB.112130;	novel_not_in_catalog	LINC00648
chr14	47901526	47901654	-	PB.112130.1;PB.112130;	novel_not_in_catalog	LINC00648
chr2	55574369	55574401	-	PB.15610.5;PB.15610;	novel_not_in_catalog	PPP4R3B
chr5	139061965	139062085	-	PB.51294.58;PB.51294;	novel_not_in_catalog	SIL1
chr11	34896761	34896855	-	PB.93417.6;PB.93417;	novel_not_in_catalog	APIP
chr16	5098594	5098670	-	PB.121283.15;PB.121283;	novel_not_in_catalog	EEF2KMT
chr19	538678	539030	+	PB.134086.5;PB.134086;	novel_not_in_catalog	CDC34
chr19	1855253	1855383	-	PB.134194.1;PB.134194;	novel_not_in_catalog	KLF16	3	0
chr3	11639246	11639322	-	PB.26364.50;PB.26364;	novel_not_in_catalog	VGLL4
chr3	62420936	62421123	-	PB.29465.1;PB.29465;	novel_not_in_catalog	CADPS	3	0
chr3	179603413	179603531	-	PB.35283.48;PB.35283;	novel_not_in_catalog	MRPL47
chr1	153985604	153985931	+	PB.7455.139;PB.7455;	novel_not_in_catalog	RPS27
chr1	201469304	201469451	-	PB.9713.13;PB.9713;	novel_not_in_catalog	PHLDA3
chr11	61472745	61473529	+	PB.94306.26;PB.94306;	novel_not_in_catalog	ENSG00000256591
chr4	15667561	15668040	-	PB.37271.2;PB.37271;	novel_not_in_catalog	FBXL5
chr8	43056139	43056256	+	PB.73423.1;PB.73423;	novel_not_in_catalog	FNTA
chr1	151793205	151793322	+	PB.7390.1;PB.7390;	novel_not_in_catalog	TDRKH-AS1
chr1	161110564	161110612	-	PB.7816.4;PB.7816;	novel_not_in_catalog	PFDN2
chr12	121580465	121580480	-	PB.105057.1;PB.105057;	novel_not_in_catalog	KDM2B
chr17	67902993	67903016	+	PB.129423.78;PB.129423;	novel_not_in_catalog	BPTF
chr22	37686565	37687109	+	PB.144762.90;PB.144762;	novel_not_in_catalog	NOL12
chr6	13810499	13810600	-	PB.54724.105;PB.54724;	novel_not_in_catalog	MCUR1
chr13	77231367	77231438	+	PB.108456.1;PB.108456;	antisense	novelGene_MYCBP2_AS
chr17	32084407	32084460	+	PB.126985.1;PB.126985;	fusion	ENSG00000264164_ENSG00000277511
chr17	32122199	32122340	+	PB.126985.1;PB.126985;	fusion	ENSG00000264164_ENSG00000277511
chr17	68107706	68108503	+	PB.129458.18;PB.129458;	novel_not_in_catalog	LINC00674
chr19	18417178	18417287	+	PB.135556.5;PB.135556;	novel_not_in_catalog	SSBP4
chr19	43618833	43618998	-	PB.136781.28;PB.136781;	novel_not_in_catalog	ZNF428
chr5	57173838	57173926	+	PB.46845.6;PB.46845;	novel_not_in_catalog	GPBP1
chr6	70797817	70797831	+	PB.57439.211;PB.57439;	novel_not_in_catalog	SMAP1
chr9	83919533	83919813	-	PB.81854.129;PB.81854;	novel_not_in_catalog	KIF27
chrX	152794935	152795062	+	PB.152102.1;PB.152102;	novel_not_in_catalog	NSDHL
chr1	25430339	25430550	+	PB.1431.10;PB.1431;	novel_not_in_catalog	MACO1
chr1	156427944	156428060	-	PB.7617.182;PB.7617;	novel_not_in_catalog	MIR9-1HG
chr12	79045207	79045387	+	PB.102805.320;PB.102805;	novel_not_in_catalog	SYT1	0	1
chr15	29703325	29703418	-	PB.116255.1;PB.116255;	novel_not_in_catalog	TJP1
chr17	7294698	7294773	+	PB.125819.1;PB.125819;	novel_not_in_catalog	EIF5A
chr17	43025482	43025539	+	PB.127744.39;PB.127744;	novel_not_in_catalog	RND2
chr5	57173861	57173922	+	PB.46845.27;PB.46845;	novel_not_in_catalog	GPBP1
chrX	86713665	86713746	+	PB.149515.1;PB.149515;	novel_not_in_catalog	DACH2
chr1	156427944	156428060	-	PB.7617.144;PB.7617;	novel_not_in_catalog	MIR9-1HG
chr1	161258619	161258666	+	PB.7858.335;PB.7858;	novel_not_in_catalog	PCP4L1
chr14	69397303	69397432	-	PB.113636.35;PB.113636;	novel_not_in_catalog	ERH
chr16	74998649	74998699	+	PB.124344.46;PB.124344;	novel_not_in_catalog	ZNRF1
chr2	60550192	60550383	-	PB.15834.2;PB.15834;	novel_not_in_catalog	BCL11A	1	0
chr5	70401105	70401668	+	PB.47444.94;PB.47444;	novel_not_in_catalog	GTF2H2B
chr5	131715596	131715993	-	PB.50791.91;PB.50791;	novel_not_in_catalog	FNIP1
chr5	173324444	173324684	-	PB.53518.63;PB.53518;	novel_not_in_catalog	STC2
chrX	70162346	70162464	+	PB.148822.3;PB.148822;	novel_not_in_catalog	IGBP1
chr1	199837	199866	-	PB.6.59;PB.6;	novel_not_in_catalog	WASH9P
chr12	49227659	49227840	+	PB.101106.48;PB.101106;	novel_not_in_catalog	TUBA1C
chr2	186455878	186456851	-	PB.22371.688;PB.22371;	intergenic	novelGene_258158
chr2	186485800	186486208	-	PB.22371.688;PB.22371;	intergenic	novelGene_258158
chr22	45328250	45328309	+	PB.145329.12;PB.145329;	novel_not_in_catalog	FAM118A
chr3	42788622	42788881	-	PB.28160.20;PB.28160;	novel_not_in_catalog	HIGD1A
chr5	93621366	93621538	-	PB.48789.147;PB.48789;	novel_not_in_catalog	FAM172A
chr7	121486276	121486499	-	PB.68593.128;PB.68593;	novel_not_in_catalog	ENSG00000289578
chr9	137129514	137129764	-	PB.84737.133;PB.84737;	novel_not_in_catalog	DPP7
chrX	10583584	10584027	-	PB.146135.167;PB.146135;	novel_not_in_catalog	MID1
chr10	133363659	133363776	-	PB.91621.4;PB.91621;	novel_not_in_catalog	ECHS1
chr11	27506430	27506531	-	PB.93041.133;PB.93041;	novel_not_in_catalog	LIN7C
chr11	61472745	61473536	+	PB.94306.8;PB.94306;	novel_not_in_catalog	SDHAF2
chr14	73494153	73494329	+	PB.113983.13;PB.113983;	fusion	ACOT2_RIOX1
chr14	105526014	105526077	+	PB.115776.1;PB.115776;	novel_not_in_catalog	TMEM121
chr2	26093591	26093850	+	PB.13736.18;PB.13736;	novel_not_in_catalog	RAB10
chr2	152645434	152645527	+	PB.20538.256;PB.20538;	novel_not_in_catalog	FMNL2
chr4	118683791	118683828	+	PB.41452.1;PB.41452;	novel_not_in_catalog	METTL14
chr6	85643267	85643343	-	PB.58176.174;PB.58176;	novel_not_in_catalog	SYNCRIP	3	0
chr7	139036653	139036947	+	PB.69719.2;PB.69719;	antisense	novelGene_ZC3HAV1L_AS
chr8	38030264	38030354	+	PB.73203.1;PB.73203;	novel_not_in_catalog	EIF4EBP1
chrX	10583586	10584027	-	PB.146135.168;PB.146135;	novel_not_in_catalog	MID1
chr1	2393270	2393355	+	PB.152.4;PB.152;	novel_not_in_catalog	RER1
chr11	64318646	64318832	+	PB.94523.9;PB.94523;	novel_not_in_catalog	PRDX5
chr11	112226632	112227281	+	PB.97269.45;PB.97269;	novel_not_in_catalog	PTS
chr12	21472198	21472448	-	PB.99930.4;PB.99930;	novel_not_in_catalog	RECQL
chr18	61472130	61472558	+	PB.133446.75;PB.133446;	intergenic	novelGene_207888
chr18	61476099	61476499	+	PB.133446.75;PB.133446;	intergenic	novelGene_207888
chr19	50658355	50658470	+	PB.137444.13;PB.137444;	novel_not_in_catalog	C19orf81
chr2	223944468	223944555	+	PB.24620.1;PB.24620;	novel_not_in_catalog	MRPL44
chr5	174184783	174185215	+	PB.53556.6;PB.53556;	novel_not_in_catalog	NSG2
chr6	13710729	13710851	-	PB.54724.4;PB.54724;	novel_not_in_catalog	RANBP9
chr7	149459640	149459937	-	PB.70440.1;PB.70440;	novel_not_in_catalog	ZNF777
chr9	40091342	40092163	-	PB.80512.120;PB.80512;	novel_not_in_catalog	ENSG00000284116
chr9	125052207	125052595	-	PB.83931.98;PB.83931;	novel_not_in_catalog	SCAI
chr1	2393270	2393355	+	PB.152.26;PB.152;	novel_not_in_catalog	RER1
chr1	22791499	22791803	+	PB.1293.2;PB.1293;	novel_not_in_catalog	EPHB2	3	0
chr1	109221087	109221203	+	PB.6015.8;PB.6015;	novel_not_in_catalog	SARS1
chr10	97497831	97498039	+	PB.89856.163;PB.89856;	novel_not_in_catalog	UBTD1
chr14	77452521	77452615	-	PB.114287.67;PB.114287;	novel_not_in_catalog	VIPAS39
chr14	77452703	77452776	-	PB.114287.67;PB.114287;	novel_not_in_catalog	VIPAS39
chr15	23303755	23303818	+	PB.115871.4;PB.115871;	novel_not_in_catalog	HERC2P7
chr15	23304428	23304530	+	PB.115871.4;PB.115871;	novel_not_in_catalog	HERC2P7
chr15	23309140	23309457	+	PB.115871.4;PB.115871;	novel_not_in_catalog	HERC2P7
chr19	58274366	58274600	+	PB.137990.32;PB.137990;	novel_not_in_catalog	ZNF544
chr2	209436106	209436143	+	PB.23676.71;PB.23676;	novel_not_in_catalog	MAP2
chr20	34851985	34852061	-	PB.139937.124;PB.139937;	novel_not_in_catalog	GGT7
chr20	63981450	63981734	+	PB.141629.4;PB.141629;	novel_not_in_catalog	PRPF6
chr3	16884249	16884536	+	PB.26680.2;PB.26680;	novel_not_in_catalog	PLCL2
chr3	75638452	75639714	-	PB.30198.26;PB.30198;	intergenic	novelGene_307032
chr3	75641072	75641311	-	PB.30198.26;PB.30198;	intergenic	novelGene_307032
chr3	75641718	75642060	-	PB.30198.26;PB.30198;	intergenic	novelGene_307032
chr9	90640914	90641258	-	PB.82156.32;PB.82156;	novel_not_in_catalog	DIRAS2
chr9	135924670	135925187	-	PB.84656.67;PB.84656;	novel_not_in_catalog	UBAC1
chrX	103680061	103680178	-	PB.150106.31;PB.150106;	novel_not_in_catalog	MORF4L2
chr1	81801445	81802229	+	PB.4825.65;PB.4825;	novel_not_in_catalog	ADGRL2
chr1	149285454	149285848	-	PB.7157.83;PB.7157;	novel_not_in_catalog	ENSG00000215861
chr10	102431375	102431461	-	PB.90168.4;PB.90168;	novel_not_in_catalog	CUEDC2
chr13	110717676	110717842	+	PB.110228.1;PB.110228;	novel_not_in_catalog	ING1
chr14	32203576	32203723	+	PB.111241.2;PB.111241;	novel_not_in_catalog	AKAP6
chr14	32285965	32286078	+	PB.111241.2;PB.111241;	novel_not_in_catalog	AKAP6
chr16	30823322	30824568	-	PB.122826.298;PB.122826;	intergenic	novelGene_174785
chr16	30827828	30827922	-	PB.122826.298;PB.122826;	intergenic	novelGene_174785
chr19	4580545	4580772	+	PB.134458.1;PB.134458;	antisense	novelGene_SEMA6B_AS
chr19	4585412	4585582	+	PB.134458.1;PB.134458;	antisense	novelGene_SEMA6B_AS
chr19	4585691	4586071	+	PB.134458.1;PB.134458;	antisense	novelGene_SEMA6B_AS
chr19	43906195	43906845	+	PB.136817.103;PB.136817;	novel_not_in_catalog	ZNF45-AS1
chr2	10043281	10043307	-	PB.12846.1;PB.12846;	genic	ENSG00000260077
chr2	113584098	113584136	+	PB.18519.16;PB.18519;	novel_not_in_catalog	WASH2P
chr22	37686565	37687216	+	PB.144762.89;PB.144762;	novel_not_in_catalog	NOL12
chr6	4774794	4774867	+	PB.54275.1;PB.54275;	novel_not_in_catalog	CDYL
chr7	35763328	35763404	+	PB.64575.4;PB.64575;	novel_not_in_catalog	SEPTIN7
chr7	35763489	35763595	+	PB.64575.4;PB.64575;	novel_not_in_catalog	SEPTIN7
chr7	73668106	73668365	+	PB.65876.65;PB.65876;	novel_not_in_catalog	VPS37D
chr8	67951814	67951868	+	PB.74513.3;PB.74513;	novel_not_in_catalog	PREX2
chrX	96763100	96763120	+	PB.149792.5;PB.149792;	novel_not_in_catalog	DIAPH2
chr1	200670529	200670617	+	PB.9690.9;PB.9690;	novel_not_in_catalog	DDX59-AS1
chr12	31375	31427	-	PB.98567.6;PB.98567;	novel_not_in_catalog	WASH8P
chr12	98725101	98725124	+	PB.103787.46;PB.103787;	novel_not_in_catalog	APAF1
chr16	11689025	11689062	-	PB.121752.43;PB.121752;	novel_not_in_catalog	TXNDC11
chr17	47092219	47092739	-	PB.128093.92;PB.128093;	novel_not_in_catalog	ENSG00000262879
chr20	3203500	3204434	-	PB.138197.67;PB.138197;	novel_not_in_catalog	DDRGK1
chr3	119663979	119664682	-	PB.32019.15;PB.32019;	novel_not_in_catalog	COX17
chr4	17653972	17654137	+	PB.37347.1;PB.37347;	novel_not_in_catalog	MED28
chr5	134527568	134527710	-	PB.50968.6;PB.50968;	antisense	novelGene_JADE2_AS
chr6	26158858	26159088	+	PB.55364.63;PB.55364;	novel_not_in_catalog	H2BC5
chr7	43757312	43757540	+	PB.64963.24;PB.64963;	novel_not_in_catalog	BLVRA
chr7	43758025	43758216	+	PB.64963.24;PB.64963;	novel_not_in_catalog	BLVRA
chr7	87902088	87902245	+	PB.66553.2;PB.66553;	novel_not_in_catalog	DBF4
chr8	86401	86580	-	PB.70991.2;PB.70991;	novel_not_in_catalog	RPL23AP53
chr8	57994168	57994221	+	PB.73912.3;PB.73912;	novel_not_in_catalog	FAM110B
chr9	33025742	33025924	+	PB.79990.118;PB.79990;	novel_not_in_catalog	DNAJA1
chr9	86301740	86301827	-	PB.82018.1;PB.82018;	novel_not_in_catalog	TUT7
chr9	123117265	123117936	-	PB.83822.1;PB.83822;	novel_not_in_catalog	STRBP
chr9	123996098	123996538	-	PB.83885.3;PB.83885;	intergenic	novelGene_500721
chr9	123998648	123998719	-	PB.83885.3;PB.83885;	intergenic	novelGene_500721
chr9	124000246	124000564	-	PB.83885.3;PB.83885;	intergenic	novelGene_500721
chr9	124001060	124001103	-	PB.83885.3;PB.83885;	intergenic	novelGene_500721
chrX	74613451	74613519	-	PB.149054.30;PB.149054;	novel_not_in_catalog	RLIM	0	1
chr1	39041054	39041150	+	PB.2345.194;PB.2345;	novel_not_in_catalog	NDUFS5
chr1	39042716	39043164	+	PB.2345.194;PB.2345;	novel_not_in_catalog	NDUFS5
chr1	151793205	151793322	+	PB.7390.3;PB.7390;	novel_not_in_catalog	TDRKH-AS1
chr12	21472198	21472449	-	PB.99930.27;PB.99930;	novel_not_in_catalog	RECQL
chr14	32203598	32203723	+	PB.111241.4;PB.111241;	novel_not_in_catalog	AKAP6
chr14	32207894	32207963	+	PB.111241.4;PB.111241;	novel_not_in_catalog	AKAP6
chr14	32285965	32286078	+	PB.111241.4;PB.111241;	novel_not_in_catalog	AKAP6
chr14	75056447	75056560	-	PB.114095.57;PB.114095;	novel_not_in_catalog	ACYP1
chr15	23303714	23303818	+	PB.115871.11;PB.115871;	novel_not_in_catalog	HERC2P7
chr15	23304428	23304530	+	PB.115871.11;PB.115871;	novel_not_in_catalog	HERC2P7
chr15	23309140	23309457	+	PB.115871.11;PB.115871;	novel_not_in_catalog	HERC2P7
chr19	2269775	2269884	+	PB.134225.278;PB.134225;	novel_not_in_catalog	OAZ1
chr20	53594107	53594327	-	PB.141140.13;PB.141140;	novel_not_in_catalog	ZNF217
chr21	44475728	44475849	+	PB.143248.7;PB.143248;	fusion	ENSG00000274225_LRRC3
chr3	10118906	10118970	+	PB.26293.6;PB.26293;	novel_not_in_catalog	BRK1
chr3	62243046	62243197	+	PB.29433.39;PB.29433;	novel_not_in_catalog	PTPRG
chr5	139623717	139623853	+	PB.51319.12;PB.51319;	novel_not_in_catalog	UBE2D2
chr6	69339595	69342232	+	PB.57368.1020;PB.57368;	novel_not_in_catalog	ADGRB3
chr7	26375975	26376073	-	PB.63982.9;PB.63982;	novel_not_in_catalog	SNX10-AS1
chr7	74891256	74892022	+	PB.65948.16;PB.65948;	intergenic	novelGene_436403
chr8	144780875	144780965	-	PB.78102.23;PB.78102;	novel_not_in_catalog	ZNF34
chr9	83269995	83270833	+	PB.81812.2;PB.81812;	novel_not_in_catalog	FRMD3-AS1
chr9	124375770	124376130	+	PB.83898.4;PB.83898;	novel_not_in_catalog	NEK6
chrX	54808056	54808214	+	PB.148321.85;PB.148321;	novel_not_in_catalog	MAGED2
chrX	78104861	78105066	+	PB.149254.168;PB.149254;	novel_not_in_catalog	PGK1
chr1	32539151	32539349	+	PB.1870.81;PB.1870;	novel_not_in_catalog	ZBTB8A
chr1	228109437	228109499	+	PB.11196.2;PB.11196;	novel_not_in_catalog	GUK1
chr1	246108463	246108529	-	PB.12283.1;PB.12283;	novel_not_in_catalog	SMYD3
chr10	22315980	22316112	+	PB.86001.1;PB.86001;	novel_not_in_catalog	COMMD3
chr11	14512091	14512210	-	PB.92508.168;PB.92508;	novel_not_in_catalog	PSMA1
chr11	43931142	43931287	+	PB.93808.10;PB.93808;	fusion	C11orf96_ALKBH3
chr11	67619987	67620536	+	PB.94845.2;PB.94845;	intergenic	novelGene_79209
chr11	67626054	67627400	+	PB.94845.2;PB.94845;	intergenic	novelGene_79209
chr12	6764501	6764547	+	PB.99050.2;PB.99050;	novel_not_in_catalog	PTMS
chr12	123457830	123457941	+	PB.105226.1;PB.105226;	novel_not_in_catalog	SNRNP35
chr14	75335922	75335978	+	PB.114132.5;PB.114132;	novel_not_in_catalog	JDP2
chr16	67170240	67170359	+	PB.123685.49;PB.123685;	fusion	NOL3_HSF4
chr19	328488	328583	-	PB.134056.1;PB.134056;	novel_not_in_catalog	MIER2
chr19	6460197	6460254	-	PB.134607.43;PB.134607;	novel_not_in_catalog	SLC25A23
chr19	18417087	18417287	+	PB.135556.4;PB.135556;	novel_not_in_catalog	SSBP4
chr2	109346387	109346449	+	PB.18284.67;PB.18284;	novel_not_in_catalog	SH3RF3	3	0
chr20	24648333	24648436	+	PB.139513.3;PB.139513;	novel_not_in_catalog	SYNDIG1
chr20	24650861	24650978	+	PB.139513.3;PB.139513;	novel_not_in_catalog	SYNDIG1
chr17	17754229	17754673	-	PB.140754.105;PB.140754;	novel_not_in_catalog	ZMYND8	1	0
chr22	40842377	40842593	-	PB.144992.176;PB.144992;	novel_not_in_catalog	ST13
chr3	44505840	44506926	-	PB.28259.136;PB.28259;	genic	ZNF852
chr3	112333424	112334786	+	PB.31423.8;PB.31423;	novel_not_in_catalog	CD200
chr4	173329957	173330914	-	PB.43777.2;PB.43777;	novel_not_in_catalog	ENSG00000248774
chr4	186192257	186192662	+	PB.44527.3;PB.44527;	novel_not_in_catalog	CYP4V2
chr5	141878684	141878868	-	PB.51504.54;PB.51504;	novel_not_in_catalog	PCDH1
chr6	139028091	139028134	+	PB.60729.4;PB.60729;	novel_not_in_catalog	ABRACL
chr6	139028435	139028558	+	PB.60729.4;PB.60729;	novel_not_in_catalog	ABRACL
chr6	139029099	139029312	+	PB.60729.20;PB.60729;	novel_not_in_catalog	ABRACL
chr7	37916983	37917098	+	PB.64686.1;PB.64686;	novel_not_in_catalog	EPDR1
chr7	37917561	37917730	+	PB.64686.1;PB.64686;	novel_not_in_catalog	EPDR1
chr7	127676768	127677722	+	PB.68894.5;PB.68894;	novel_not_in_catalog	SND1	3	0
chr9	40091652	40092163	-	PB.80512.123;PB.80512;	novel_not_in_catalog	ENSG00000284116
chr9	98045575	98045839	+	PB.82580.1;PB.82580;	novel_not_in_catalog	NANS
chr9	124375770	124376432	+	PB.83898.5;PB.83898;	novel_not_in_catalog	NEK6
chr9	125052208	125052595	-	PB.83931.99;PB.83931;	novel_not_in_catalog	SCAI
chrX	100831050	100831136	+	PB.149926.2;PB.149926;	novel_not_in_catalog	CSTF2
chr1	15758621	15758644	+	PB.1028.11;PB.1028;	novel_not_in_catalog	FBLIM1
chr1	149190289	149190531	-	PB.7157.37;PB.7157;	novel_not_in_catalog	ENSG00000215861
chr1	149285454	149285827	-	PB.7157.37;PB.7157;	novel_not_in_catalog	ENSG00000215861
chr11	841128	841404	+	PB.91728.51;PB.91728;	novel_not_in_catalog	TSPAN4	3	0
chr13	49936552	49936624	+	PB.107469.3;PB.107469;	novel_not_in_catalog	TRIM13
chr16	21506660	21507121	-	PB.122288.155;PB.122288;	novel_not_in_catalog	SMG1P3
chr18	24362329	24363361	-	PB.131594.154;PB.131594;	novel_not_in_catalog	OSBPL1A
chr18	56613836	56613997	-	PB.133190.17;PB.133190;	novel_not_in_catalog	TXNL1
chr2	222613267	222613380	-	PB.24558.8;PB.24558;	novel_not_in_catalog	FARSB
chr20	49276670	49276841	+	PB.140832.2;PB.140832;	novel_not_in_catalog	ZFAS1
chr21	7682843	7682898	-	PB.141774.2;PB.141774;	novel_not_in_catalog	ENSG00000277991
chr22	40951691	40951783	+	PB.145004.44;PB.145004;	novel_not_in_catalog	RBX1
chr22	45328250	45328309	+	PB.145329.7;PB.145329;	novel_not_in_catalog	FAM118A
chr3	23345866	23346697	+	PB.27063.1;PB.27063;	novel_not_in_catalog	UBE2E2
chr3	128650051	128650211	-	PB.32685.22;PB.32685;	novel_not_in_catalog	RPN1
chr3	167735071	167735099	+	PB.34607.5;PB.34607;	novel_not_in_catalog	SERPINI1
chr3	179571522	179571770	-	PB.35283.1;PB.35283;	novel_not_in_catalog	MRPL47
chr5	57173848	57173926	+	PB.46845.16;PB.46845;	novel_not_in_catalog	GPBP1
chr5	88390367	88390461	+	PB.48487.321;PB.48487;	novel_not_in_catalog	TMEM161B-DT
chr6	27145814	27146059	-	PB.55458.4;PB.55458;	antisense	novelGene_H4C9_AS
chr6	110996984	110997105	+	PB.59259.126;PB.59259;	novel_not_in_catalog	RPF2
chr8	7674120	7674446	-	PB.71518.3;PB.71518;	genic	ENSG00000284655
chr9	33268837	33268863	+	PB.80024.37;PB.80024;	novel_not_in_catalog	CHMP5
chr9	83979601	83979631	-	PB.81859.40;PB.81859;	novel_not_in_catalog	HNRNPK
chr1	28358207	28358262	+	PB.1697.1;PB.1697;	novel_not_in_catalog	PHACTR4
chr1	32893004	32893140	+	PB.1888.16;PB.1888;	novel_not_in_catalog	HPCA
chr1	120171615	120172237	-	PB.6634.71;PB.6634;	novel_not_in_catalog	SEC22B
chr1	151793205	151793322	+	PB.7390.8;PB.7390;	novel_not_in_catalog	TDRKH-AS1
chr1	153644934	153645030	+	PB.7417.6;PB.7417;	novel_not_in_catalog	CHTOP
chr1	244835057	244835196	+	PB.12144.8;PB.12144;	novel_not_in_catalog	COX20
chr10	1052604	1053936	-	PB.84884.129;PB.84884;	antisense	novelGene_WDR37_AS
chr10	17234141	17234257	+	PB.85702.66;PB.85702;	novel_not_in_catalog	VIM
chr11	46824631	46824760	-	PB.93976.72;PB.93976;	novel_not_in_catalog	CKAP5
chr11	112226609	112227281	+	PB.97269.41;PB.97269;	novel_not_in_catalog	PTS
chr11	120182809	120182883	+	PB.97712.1;PB.97712;	novel_not_in_catalog	OAF
chr12	6767646	6767777	+	PB.99050.347;PB.99050;	novel_not_in_catalog	PTMS
chr12	27015177	27015360	+	PB.100200.1;PB.100200;	novel_not_in_catalog	MED21
chr14	47901526	47901654	-	PB.112130.65;PB.112130;	novel_not_in_catalog	LINC00648
chr14	70353136	70353252	-	PB.113717.10;PB.113717;	novel_not_in_catalog	COX16
chr18	56633859	56633980	-	PB.133190.18;PB.133190;	novel_not_in_catalog	TXNL1
chr19	37807814	37808231	-	PB.136347.239;PB.136347;	novel_not_in_catalog	ZNF573
chr19	47047348	47047940	-	PB.137127.2;PB.137127;	novel_not_in_catalog	TMEM160
chr2	46597178	46597305	-	PB.15067.65;PB.15067;	novel_not_in_catalog	PIGF
chr2	65315581	65315951	-	PB.16154.10;PB.16154;	novel_not_in_catalog	SPRED2
chr2	131485945	131486181	-	PB.19434.39;PB.19434;	novel_not_in_catalog	MZT2A
chr2	201022964	201023345	-	PB.23082.74;PB.23082;	novel_not_in_catalog	FAM126B
chr2	223668845	223668926	-	PB.24618.21;PB.24618;	novel_not_in_catalog	SCG2
chr2	223694420	223694544	-	PB.24618.21;PB.24618;	novel_not_in_catalog	SCG2
chr20	63520241	63520371	+	PB.141608.19;PB.141608;	novel_not_in_catalog	PPDPF
chr3	120598078	120598214	+	PB.32112.3;PB.32112;	novel_not_in_catalog	NDUFB4
chr3	141051040	141051130	+	PB.33466.1;PB.33466;	novel_not_in_catalog	SPSB4
chr3	179602219	179602343	-	PB.35283.45;PB.35283;	novel_not_in_catalog	MRPL47
chr3	179603413	179603531	-	PB.35283.45;PB.35283;	novel_not_in_catalog	MRPL47
chr7	2403399	2403550	+	PB.62641.130;PB.62641;	novel_not_in_catalog	CHST12
chr7	73668124	73668218	+	PB.65876.67;PB.65876;	novel_not_in_catalog	VPS37D
chr7	76590249	76590462	+	PB.66022.192;PB.66022;	novel_not_in_catalog	ENSG00000205485
chr7	76591510	76592678	+	PB.66022.192;PB.66022;	novel_not_in_catalog	ENSG00000205485
chr7	99393250	99393374	+	PB.67236.106;PB.67236;	fusion	ARPC1B_BUD31
chr7	100693349	100693500	+	PB.67356.5;PB.67356;	novel_not_in_catalog	POP7
chr7	100695754	100696073	+	PB.67356.5;PB.67356;	novel_not_in_catalog	POP7
chr7	133080748	133081264	-	PB.69289.213;PB.69289;	novel_not_in_catalog	CHCHD3
chr7	152842484	152843618	+	PB.70640.7;PB.70640;	novel_not_in_catalog	ACTR3B
chr8	11200163	11200484	-	PB.71771.140;PB.71771;	novel_not_in_catalog	XKR6
chr8	15698871	15699296	+	PB.71965.14;PB.71965;	novel_not_in_catalog	TUSC3
chr9	36580073	36580155	+	PB.80343.1;PB.80343;	novel_not_in_catalog	MELK
chr9	36580774	36580871	+	PB.80343.1;PB.80343;	novel_not_in_catalog	MELK
chr9	41359564	41360628	+	PB.80581.38;PB.80581;	novel_not_in_catalog	ENSG00000288891
chrX	15790539	15790713	+	PB.146411.40;PB.146411;	novel_not_in_catalog	ZRSR2
chrX	16837805	16837931	+	PB.146487.15;PB.146487;	novel_not_in_catalog	TXLNG
chrX	40144533	40144906	-	PB.147586.1;PB.147586;	genic	BCOR
chrX	78105060	78105340	+	PB.149254.173;PB.149254;	novel_not_in_catalog	PGK1
chr1	18913	19025	-	PB.6.2;PB.6;	novel_not_in_catalog	WASH7P
chr1	199837	199866	-	PB.6.58;PB.6;	novel_not_in_catalog	WASH9P
chr1	31289838	31289934	-	PB.1772.78;PB.1772;	novel_not_in_catalog	SNRNP40
chr1	100146527	100147352	+	PB.5743.5;PB.5743;	novel_not_in_catalog	TRMT13
chr1	197902974	197903119	+	PB.9591.4;PB.9591;	novel_not_in_catalog	C1orf53
chr11	45277149	45278625	-	PB.93885.45;PB.93885;	novel_not_in_catalog	SYT13
chr11	62831451	62831701	-	PB.94426.270;PB.94426;	novel_not_in_catalog	STX5
chr12	79045174	79045302	+	PB.102805.319;PB.102805;	novel_not_in_catalog	SYT1	0	1
chr12	100084687	100085338	-	PB.103844.44;PB.103844;	novel_not_in_catalog	UHRF1BP1L
chr13	23160374	23160646	+	PB.105939.13;PB.105939;	novel_not_in_catalog	SGCG
chr13	23885716	23885907	-	PB.105983.56;PB.105983;	novel_not_in_catalog	MIPEP
chr14	102087067	102087167	-	PB.115533.142;PB.115533;	novel_not_in_catalog	HSP90AA1
chr15	40873856	40873923	+	PB.116951.7;PB.116951;	novel_not_in_catalog	VPS18
chr15	82752439	82752554	+	PB.119849.6;PB.119849;	novel_not_in_catalog	SNHG21
chr16	53131709	53132314	+	PB.123167.66;PB.123167;	novel_not_in_catalog	CHD9
chr17	1148239	1148844	-	PB.125394.86;PB.125394;	novel_not_in_catalog	ABR
chr17	40120536	40121413	-	PB.127562.3;PB.127562;	intergenic	novelGene_188326
chr17	40121784	40121929	-	PB.127562.3;PB.127562;	intergenic	novelGene_188326
chr18	21140577	21140832	-	PB.131379.1;PB.131379;	novel_not_in_catalog	GREB1L-DT
chr18	21180051	21180128	-	PB.131379.1;PB.131379;	novel_not_in_catalog	GREB1L-DT
chr18	63420584	63421034	-	PB.133609.43;PB.133609;	novel_not_in_catalog	VPS4B
chr19	1651930	1652148	-	PB.134178.20;PB.134178;	novel_not_in_catalog	TCF3
chr19	30227474	30227602	+	PB.135910.159;PB.135910;	novel_not_in_catalog	ZNF536
chr19	40751555	40751660	-	PB.136605.7;PB.136605;	novel_not_in_catalog	C19orf54
chr19	48644844	48644931	-	PB.137242.9;PB.137242;	novel_not_in_catalog	CA11
chr19	49564155	49564283	-	PB.137349.6;PB.137349;	novel_not_in_catalog	NOSIP
chr2	131486024	131486181	-	PB.19434.31;PB.19434;	novel_not_in_catalog	MZT2A
chr20	63654356	63655001	+	PB.141613.29;PB.141613;	antisense	novelGene_STMN3_AS
chr22	43151079	43151190	+	PB.145179.1;PB.145179;	novel_not_in_catalog	TSPO
chr3	101684894	101685029	+	PB.31123.12;PB.31123;	novel_not_in_catalog	PDCL3P4
chr3	126704458	126704628	+	PB.32574.44;PB.32574;	novel_not_in_catalog	CHCHD6
chr3	147412162	147412223	+	PB.33775.58;PB.33775;	novel_not_in_catalog	ZIC1
chr3	196765921	196766039	+	PB.36334.103;PB.36334;	novel_not_in_catalog	PAK2	2	0
chr4	1004832	1005989	+	PB.36504.10;PB.36504;	novel_not_in_catalog	IDUA
chr4	1007614	1008346	+	PB.36504.10;PB.36504;	novel_not_in_catalog	IDUA
chr4	77040621	77040819	-	PB.39286.17;PB.39286;	novel_not_in_catalog	CCNI
chr4	108623593	108623683	+	PB.40997.3;PB.40997;	novel_not_in_catalog	RPL34
chr5	171388057	171388265	+	PB.53377.186;PB.53377;	novel_not_in_catalog	NPM1
chr6	13710729	13710838	-	PB.54724.11;PB.54724;	novel_not_in_catalog	RANBP9
chr6	26127698	26127761	+	PB.55364.14;PB.55364;	novel_not_in_catalog	H2AC6
chr6	26127698	26127761	+	PB.55364.5;PB.55364;	novel_not_in_catalog	H2AC6
chr6	27127264	27127401	-	PB.55453.15;PB.55453;	novel_not_in_catalog	H2BC11	3	0
chr6	38687077	38687130	-	PB.56330.4;PB.56330;	novel_not_in_catalog	GLO1	3	0
chr6	108883655	108884034	+	PB.59144.14;PB.59144;	novel_not_in_catalog	ARMC2
chr7	76393140	76393288	-	PB.66020.2;PB.66020;	novel_not_in_catalog	SSC4D
chr7	98252884	98253017	+	PB.67159.6;PB.67159;	novel_not_in_catalog	BRI3
chr7	137345647	137345847	-	PB.69572.38;PB.69572;	fusion	PTN_ENSG00000228031
chr7	149771637	149771700	-	PB.70471.13;PB.70471;	novel_not_in_catalog	ZNF467
chr8	8071695	8072019	+	PB.71551.10;PB.71551;	novel_not_in_catalog	ENSG00000284606
chr8	51842852	51843897	-	PB.73654.80;PB.73654;	novel_not_in_catalog	PCMTD1
chr8	143823324	143823370	-	PB.77979.11;PB.77979;	novel_not_in_catalog	PUF60
chr9	2835293	2835412	-	PB.78290.59;PB.78290;	novel_not_in_catalog	PUM3
chr9	84860848	84860886	+	PB.81918.219;PB.81918;	novel_not_in_catalog	NTRK2	0	1
chr9	97923715	97923796	+	PB.82569.1;PB.82569;	novel_not_in_catalog	ANP32B
chr9	97924824	97924892	+	PB.82569.1;PB.82569;	novel_not_in_catalog	ANP32B
chr9	105771593	105771617	+	PB.82906.6;PB.82906;	novel_not_in_catalog	TMEM38B
chr9	125190023	125190181	+	PB.83932.32;PB.83932;	novel_not_in_catalog	RABEPK
chr9	125205538	125205652	+	PB.83932.32;PB.83932;	novel_not_in_catalog	RABEPK
chr9	137590711	137590843	+	PB.84799.5;PB.84799;	novel_not_in_catalog	ARRDC1
chrX	48878203	48879751	-	PB.148011.87;PB.148011;	novel_not_in_catalog	TIMM17B
chr1	31370034	31371039	+	PB.1782.87;PB.1782;	novel_not_in_catalog	ZCCHC17
chr1	52553354	52553411	+	PB.3200.5;PB.3200;	novel_not_in_catalog	GPX7
chr1	149285454	149285820	-	PB.7157.35;PB.7157;	novel_not_in_catalog	ENSG00000215861
chr1	161133446	161133586	+	PB.7858.60;PB.7858;	novel_not_in_catalog	UFC1
chr1	235670129	235670650	+	PB.11689.1;PB.11689;	antisense	novelGene_LYST_AS
chr1	235710643	235711139	+	PB.11689.1;PB.11689;	antisense	novelGene_LYST_AS
chr1	236207133	236207280	+	PB.11733.6;PB.11733;	novel_not_in_catalog	GPR137B
chr10	17172737	17172949	-	PB.85701.51;PB.85701;	fusion	TRDMT1_VIM-AS1
chr10	125885365	125885676	-	PB.91377.18;PB.91377;	novel_not_in_catalog	DHX32
chr11	43860219	43860381	+	PB.93800.274;PB.93800;	antisense	novelGene_ENSG00000246250_AS
chr11	43865604	43867180	+	PB.93800.274;PB.93800;	antisense	novelGene_ENSG00000246250_AS
chr11	58898993	58899758	-	PB.94173.95;PB.94173;	novel_not_in_catalog	GLYATL2
chr11	65342054	65342582	+	PB.94665.77;PB.94665;	genic	MALAT1
chr11	72802228	72802350	-	PB.95127.44;PB.95127;	novel_not_in_catalog	ENSG00000285693
chr11	72802452	72802544	-	PB.95127.44;PB.95127;	novel_not_in_catalog	ENSG00000285693
chr11	111935166	111935554	+	PB.97232.99;PB.97232;	novel_not_in_catalog	DIXDC1	3	0
chr11	111936718	111936765	+	PB.97232.99;PB.97232;	novel_not_in_catalog	DIXDC1	3	0
chr12	6688906	6688925	-	PB.99053.132;PB.99053;	novel_not_in_catalog	ZNF384
chr12	100057135	100057237	-	PB.103844.9;PB.103844;	novel_not_in_catalog	UHRF1BP1L
chr13	48030740	48030932	-	PB.107352.125;PB.107352;	novel_not_in_catalog	SUCLA2
chr14	35051141	35051262	+	PB.111393.248;PB.111393;	novel_not_in_catalog	FAM177A1
chr14	69396784	69396808	-	PB.113636.39;PB.113636;	novel_not_in_catalog	ERH
chr16	30786276	30786340	+	PB.122819.73;PB.122819;	genic	ENSG00000274678
chr17	2303014	2303354	-	PB.125481.105;PB.125481;	novel_not_in_catalog	SMG6	3	0
chr17	16480122	16480247	+	PB.126308.62;PB.126308;	novel_not_in_catalog	SNHG29
chr17	76726051	76726287	+	PB.130082.100;PB.130082;	novel_not_in_catalog	METTL23
chr17	81513368	81513563	-	PB.130447.297;PB.130447;	novel_not_in_catalog	ACTG1
chr19	518614	518727	+	PB.134062.12;PB.134062;	novel_not_in_catalog	TPGS1
chr19	822027	822162	+	PB.134086.364;PB.134086;	novel_not_in_catalog	AZU1
chr19	44230200	44230294	+	PB.136858.8;PB.136858;	novel_not_in_catalog	ZNF227
chr19	52139037	52139626	-	PB.137549.46;PB.137549;	novel_not_in_catalog	ZNF616
chr19	53542855	53542952	+	PB.137666.187;PB.137666;	novel_not_in_catalog	ZNF331
chr2	26944946	26945372	+	PB.13814.14;PB.13814;	novel_not_in_catalog	DPYSL5
chr21	25971963	25972320	-	PB.142120.194;PB.142120;	novel_not_in_catalog	APP
chr21	46313004	46313220	+	PB.143376.104;PB.143376;	novel_not_in_catalog	YBEY
chr22	40951812	40952230	+	PB.145004.50;PB.145004;	novel_not_in_catalog	RBX1
chr3	26623390	26623526	+	PB.27295.6;PB.27295;	novel_not_in_catalog	LRRC3B
chr3	51966846	51966923	+	PB.28793.1;PB.28793;	novel_not_in_catalog	ABHD14A-ACY1
chr5	54282271	54282327	-	PB.46713.2;PB.46713;	novel_not_in_catalog	ARL15
chr5	54514576	54514656	+	PB.46725.1;PB.46725;	novel_not_in_catalog	SNX18
chr5	139626255	139626347	+	PB.51319.10;PB.51319;	novel_not_in_catalog	UBE2D2
chr6	2994278	2994394	+	PB.54177.16;PB.54177;	novel_not_in_catalog	LINC01011
chr6	8425014	8427321	-	PB.54477.39;PB.54477;	novel_not_in_catalog	SLC35B3
chr6	34595710	34595948	-	PB.55988.16;PB.55988;	novel_not_in_catalog	ILRUN
chr6	150138006	150138062	+	PB.61281.1;PB.61281;	novel_not_in_catalog	PPP1R14C
chr7	35762933	35763404	+	PB.64575.1;PB.64575;	novel_not_in_catalog	SEPTIN7
chr7	35763489	35763595	+	PB.64575.1;PB.64575;	novel_not_in_catalog	SEPTIN7
chr7	76393182	76393256	-	PB.66020.4;PB.66020;	novel_not_in_catalog	SSC4D
chr7	90621828	90622381	+	PB.66785.42;PB.66785;	novel_not_in_catalog	CDK14
chr7	122143106	122143818	-	PB.68640.70;PB.68640;	novel_not_in_catalog	AASS
chr7	137345647	137345839	-	PB.69572.240;PB.69572;	fusion	PTN_ENSG00000228031
chr8	139706208	139707125	+	PB.77723.2;PB.77723;	antisense	novelGene_KCNK9_AS
chr9	3522912	3523761	-	PB.78304.338;PB.78304;	novel_not_in_catalog	RFX3	1	0
chr9	7047024	7047206	+	PB.78597.123;PB.78597;	novel_not_in_catalog	KDM4C	2	0
chr9	33025737	33025924	+	PB.79990.121;PB.79990;	novel_not_in_catalog	DNAJA1
chr9	67724009	67724238	-	PB.81031.1;PB.81031;	novel_not_in_catalog	FAM27E3
chr9	128689193	128689213	+	PB.84184.28;PB.84184;	novel_not_in_catalog	SET	2	0
chrX	24062956	24063442	+	PB.146945.31;PB.146945;	novel_not_in_catalog	EIF2S3
chrX	85191213	85191843	-	PB.149460.19;PB.149460;	novel_not_in_catalog	SATL1
chr1	8875190	8875404	-	PB.515.56;PB.515;	novel_not_in_catalog	ENO1
chr1	25430273	25430304	+	PB.1431.1;PB.1431;	novel_not_in_catalog	MACO1
chr1	32343136	32343233	-	PB.1864.16;PB.1864;	novel_not_in_catalog	MARCKSL1
chr1	32351254	32351414	-	PB.1864.16;PB.1864;	novel_not_in_catalog	MARCKSL1
chr1	38020129	38020244	+	PB.2269.16;PB.2269;	novel_not_in_catalog	UTP11
chr1	109409654	109409746	-	PB.6033.118;PB.6033;	novel_not_in_catalog	PSMA5
chr1	144208104	144208475	-	PB.6789.4;PB.6789;	novel_not_in_catalog	LINC02802
chr1	149285454	149285827	-	PB.7157.115;PB.7157;	novel_not_in_catalog	ENSG00000215861
chr1	241498182	241498228	-	PB.12000.20;PB.12000;	novel_not_in_catalog	FH
chr10	29731803	29731985	-	PB.86421.54;PB.86421;	novel_not_in_catalog	SVIL
chr10	125885365	125885676	-	PB.91377.49;PB.91377;	novel_not_in_catalog	DHX32
chr11	103080307	103081004	-	PB.96864.76;PB.96864;	novel_not_in_catalog	DCUN1D5
chr12	44158939	44159110	+	PB.100785.83;PB.100785;	novel_not_in_catalog	TMEM117
chr12	51204479	51204558	-	PB.101282.4;PB.101282;	novel_not_in_catalog	POU6F1
chr12	53641560	53641704	-	PB.101430.71;PB.101430;	novel_not_in_catalog	ATP5MC2
chr12	53642753	53642864	-	PB.101430.71;PB.101430;	novel_not_in_catalog	ATP5MC2
chr13	23160347	23160646	+	PB.105939.10;PB.105939;	novel_not_in_catalog	SGCG
chr13	23235044	23235587	+	PB.105939.10;PB.105939;	novel_not_in_catalog	SGCG
chr13	49204505	49204826	-	PB.107421.26;PB.107421;	novel_not_in_catalog	ENSG00000288743
chr13	49234887	49235048	-	PB.107421.26;PB.107421;	novel_not_in_catalog	ENSG00000288743
chr14	22473209	22473940	+	PB.110551.2;PB.110551;	novel_not_in_catalog	TRAC
chr14	32935141	32935961	+	PB.111299.1;PB.111299;	novel_not_in_catalog	NPAS3
chr14	54515276	54515393	+	PB.112547.7;PB.112547;	novel_not_in_catalog	CGRRF1
chr14	70353136	70353252	-	PB.113717.24;PB.113717;	novel_not_in_catalog	COX16
chr14	93443445	93445273	+	PB.115167.42;PB.115167;	novel_not_in_catalog	UNC79	2	0
chr15	42510161	42510278	+	PB.117072.1;PB.117072;	novel_not_in_catalog	SNAP23
chr16	14977303	14978019	+	PB.121991.56;PB.121991;	novel_not_in_catalog	PDXDC1
chr16	86542611	86543228	-	PB.125064.4;PB.125064;	novel_not_in_catalog	MTHFSD
chr17	43025491	43025539	+	PB.127744.40;PB.127744;	novel_not_in_catalog	RND2
chr17	54965577	54965659	-	PB.128488.43;PB.128488;	novel_not_in_catalog	COX11
chr17	59530803	59530922	+	PB.128775.1;PB.128775;	novel_not_in_catalog	DHX40
chr17	59550505	59550622	+	PB.128775.1;PB.128775;	novel_not_in_catalog	DHX40
chr17	59566109	59566327	+	PB.128775.1;PB.128775;	novel_not_in_catalog	DHX40
chr18	69402865	69403527	+	PB.133728.257;PB.133728;	novel_not_in_catalog	DOK6
chr19	11988498	11989145	-	PB.135042.19;PB.135042;	novel_not_in_catalog	ZNF433
chr19	11989324	11989446	-	PB.135042.19;PB.135042;	novel_not_in_catalog	ZNF433
chr19	18417081	18417287	+	PB.135556.2;PB.135556;	novel_not_in_catalog	SSBP4
chr19	32391116	32391186	-	PB.135938.12;PB.135938;	novel_not_in_catalog	DPY19L3-DT
chr19	37807813	37808231	-	PB.136347.238;PB.136347;	novel_not_in_catalog	ZNF573
chr19	45514331	45514371	+	PB.136990.3;PB.136990;	novel_not_in_catalog	VASP
chr19	47112714	47113139	-	PB.137138.17;PB.137138;	novel_not_in_catalog	ZC3H4	2	0
chr19	53057402	53057923	-	PB.137640.411;PB.137640;	intergenic	novelGene_219495
chr19	53058326	53058482	-	PB.137640.411;PB.137640;	intergenic	novelGene_219495
chr19	55456615	55456777	-	PB.137781.8;PB.137781;	novel_not_in_catalog	ISOC2
chr2	1309192	1310125	-	PB.12474.2;PB.12474;	antisense	novelGene_SNTG2_AS
chr2	1310362	1310453	-	PB.12474.2;PB.12474;	antisense	novelGene_SNTG2_AS
chr2	1314367	1314839	-	PB.12474.2;PB.12474;	antisense	novelGene_SNTG2_AS
chr2	54456618	54456920	+	PB.15505.53;PB.15505;	novel_not_in_catalog	SPTBN1
chr2	100103629	100103954	-	PB.17864.396;PB.17864;	novel_not_in_catalog	AFF3
chr2	105349251	105349571	+	PB.18142.4;PB.18142;	novel_not_in_catalog	C2orf49
chr2	132654201	132654392	-	PB.19512.42;PB.19512;	novel_not_in_catalog	LYPD1
chr2	172614407	172614723	+	PB.21643.7;PB.21643;	novel_not_in_catalog	PDK1
chr2	197508139	197508231	+	PB.22936.69;PB.22936;	novel_not_in_catalog	HSPE1
chr2	197510428	197510811	+	PB.22936.69;PB.22936;	novel_not_in_catalog	HSPE1
chr2	197510428	197510907	+	PB.22936.93;PB.22936;	novel_not_in_catalog	HSPE1
chr20	3221420	3221466	+	PB.138206.52;PB.138206;	novel_not_in_catalog	ITPA
chr20	10276853	10277625	+	PB.138631.8;PB.138631;	novel_not_in_catalog	SNAP25	3	0
chr22	19010526	19010619	+	PB.143542.5;PB.143542;	novel_not_in_catalog	DGCR5
chr22	37686586	37687051	+	PB.144762.92;PB.144762;	novel_not_in_catalog	NOL12
chr22	41953239	41953378	+	PB.145078.8;PB.145078;	novel_not_in_catalog	SMIM45
chr22	41953120	41953378	+	PB.145078.17;PB.145078;	novel_not_in_catalog	SMIM45
chr3	28575641	28575667	+	PB.27425.2;PB.27425;	novel_not_in_catalog	RBMS3
chr3	47283657	47283714	-	PB.28393.5;PB.28393;	novel_not_in_catalog	KIF9
chr3	62243070	62243197	+	PB.29433.41;PB.29433;	novel_not_in_catalog	PTPRG
chr3	119663979	119664682	-	PB.32019.17;PB.32019;	novel_not_in_catalog	COX17
chr3	194647646	194647932	-	PB.36190.9;PB.36190;	novel_not_in_catalog	LSG1
chr4	71187626	71188640	+	PB.39035.4;PB.39035;	novel_not_in_catalog	SLC4A4
chr4	157342061	157343871	+	PB.42993.208;PB.42993;	novel_not_in_catalog	GRIA2	1	0
chr5	1799951	1800350	+	PB.44744.3;PB.44744;	novel_not_in_catalog	NDUFS6
chr5	1802082	1802148	+	PB.44744.11;PB.44744;	novel_not_in_catalog	NDUFS6
chr5	57173875	57173926	+	PB.46845.32;PB.46845;	novel_not_in_catalog	GPBP1
chr5	80428856	80430361	+	PB.48043.60;PB.48043;	intergenic	novelGene_374631
chr5	80431597	80432801	+	PB.48043.60;PB.48043;	intergenic	novelGene_374631
chr5	173885846	173885946	+	PB.53543.1;PB.53543;	novel_not_in_catalog	CPEB4	2	0
chr6	10999743	10999918	-	PB.54569.48;PB.54569;	novel_not_in_catalog	ELOVL2	3	0
chr6	26127698	26127761	+	PB.55364.20;PB.55364;	novel_not_in_catalog	H2AC6
chr6	27127264	27127401	-	PB.55453.13;PB.55453;	novel_not_in_catalog	H2BC11	3	0
chr6	68743254	68744099	+	PB.57368.54;PB.57368;	novel_not_in_catalog	ADGRB3
chr6	68796254	68798358	+	PB.57368.407;PB.57368;	intergenic	novelGene_404181
chr6	68799109	68799689	+	PB.57368.407;PB.57368;	intergenic	novelGene_404181
chr6	79202495	79202878	-	PB.57841.15;PB.57841;	novel_not_in_catalog	HMGN3
chr6	96522486	96522636	-	PB.58546.88;PB.58546;	novel_not_in_catalog	UFL1-AS1
chr6	149728504	149728560	-	PB.61258.307;PB.61258;	novel_not_in_catalog	NUP43
chr7	27541377	27541755	-	PB.64043.42;PB.64043;	novel_not_in_catalog	HIBADH
chr7	107205681	107206017	-	PB.67797.6;PB.67797;	novel_not_in_catalog	COG5
chr7	117873693	117873848	-	PB.68377.90;PB.68377;	novel_not_in_catalog	CTTNBP2	2	0
chr7	121486276	121486499	-	PB.68593.129;PB.68593;	novel_not_in_catalog	ENSG00000289578
chr7	121486879	121487125	-	PB.68593.129;PB.68593;	novel_not_in_catalog	ENSG00000289578
chr7	121488475	121488599	-	PB.68593.129;PB.68593;	novel_not_in_catalog	ENSG00000289578
chr7	127676768	127677355	+	PB.68894.13;PB.68894;	novel_not_in_catalog	SND1	3	0
chr7	137344258	137344359	-	PB.69572.25;PB.69572;	novel_not_in_catalog	PTN
chr7	137344258	137344391	-	PB.69572.217;PB.69572;	novel_not_in_catalog	PTN
chr7	137345647	137345845	-	PB.69572.215;PB.69572;	fusion	PTN_ENSG00000228031
chr8	1861495	1862019	+	PB.71115.51;PB.71115;	novel_not_in_catalog	ARHGEF10	3	0
chr8	10301184	10301431	+	PB.71712.184;PB.71712;	novel_not_in_catalog	MSRA
chr8	12419142	12419284	+	PB.71809.52;PB.71809;	novel_not_in_catalog	FAM66A
chr8	12419701	12419836	+	PB.71809.52;PB.71809;	novel_not_in_catalog	FAM66A
chr8	28732914	28733034	+	PB.72645.40;PB.72645;	novel_not_in_catalog	EXTL3
chr8	143823324	143823370	-	PB.77979.8;PB.77979;	novel_not_in_catalog	PUF60
chr8	144306548	144306767	+	PB.78040.25;PB.78040;	novel_not_in_catalog	HSF1
chr8	144307588	144307875	+	PB.78040.25;PB.78040;	novel_not_in_catalog	HSF1
chr9	34682191	34682349	+	PB.80134.11;PB.80134;	novel_not_in_catalog	ENSG00000230074
chr9	41643982	41644243	+	PB.80609.2;PB.80609;	antisense	novelGene_FAM242F_AS
chr9	41705454	41705593	+	PB.80609.2;PB.80609;	antisense	novelGene_FAM242F_AS
chr9	41787097	41787250	+	PB.80609.2;PB.80609;	antisense	novelGene_FAM242F_AS
chr9	41819334	41819454	+	PB.80609.2;PB.80609;	antisense	novelGene_FAM242F_AS
chr9	41821452	41822007	+	PB.80609.2;PB.80609;	antisense	novelGene_FAM242F_AS
chr9	83979601	83979643	-	PB.81859.121;PB.81859;	novel_not_in_catalog	HNRNPK
chr9	124000012	124000249	+	PB.83889.55;PB.83889;	novel_not_in_catalog	LHX2
chrX	2583844	2584379	-	PB.145791.1;PB.145791;	novel_not_in_catalog	ENSG00000289007
chrX	46563259	46563351	+	PB.147831.5;PB.147831;	fusion	CHST7_ZNF674-AS1
chr1	199837	199863	-	PB.6.62;PB.6;	novel_not_in_catalog	WASH9P
chr1	199837	200098	-	PB.6.67;PB.6;	novel_not_in_catalog	WASH9P
chr1	2628768	2628903	+	PB.170.1;PB.170;	novel_not_in_catalog	MMEL1-AS1
chr1	5896655	5896807	-	PB.241.3;PB.241;	novel_not_in_catalog	NPHP4
chr1	31331163	31331283	+	PB.1782.56;PB.1782;	novel_not_in_catalog	ZCCHC17
chr1	32335348	32335504	+	PB.1863.1;PB.1863;	antisense	novelGene_MARCKSL1_AS
chr1	32348406	32349094	+	PB.1863.1;PB.1863;	antisense	novelGene_MARCKSL1_AS
chr1	36287477	36287584	+	PB.2154.18;PB.2154;	novel_not_in_catalog	THRAP3
chr1	108195459	108195992	-	PB.5921.58;PB.5921;	novel_not_in_catalog	SLC25A24
chr1	149285454	149285976	-	PB.7157.70;PB.7157;	novel_not_in_catalog	ENSG00000215861
chr1	149285454	149285976	-	PB.7157.76;PB.7157;	novel_not_in_catalog	ENSG00000215861
chr1	149285454	149285819	-	PB.7157.93;PB.7157;	novel_not_in_catalog	ENSG00000215861
chr1	155208033	155208215	+	PB.7535.45;PB.7535;	novel_not_in_catalog	MTX1
chr1	155208429	155208595	+	PB.7535.45;PB.7535;	novel_not_in_catalog	MTX1
chr1	156427944	156428060	-	PB.7617.233;PB.7617;	novel_not_in_catalog	MIR9-1HG
chr1	208031980	208032174	-	PB.10204.10;PB.10204;	novel_not_in_catalog	PLXNA2
chr1	225785260	225785356	+	PB.11025.135;PB.11025;	novel_not_in_catalog	SRP9
chr10	13613128	13613234	+	PB.85484.1;PB.85484;	novel_not_in_catalog	PRPF18
chr10	62259165	62259250	+	PB.87849.5;PB.87849;	novel_not_in_catalog	ZNF365
chr10	75224364	75224529	+	PB.88499.29;PB.88499;	novel_not_in_catalog	VDAC2
chr10	102706190	102706282	-	PB.90205.50;PB.90205;	novel_not_in_catalog	ARL3
chr11	200943	201225	-	PB.91651.10;PB.91651;	novel_not_in_catalog	BET1L
chr11	34896761	34896855	-	PB.93417.25;PB.93417;	novel_not_in_catalog	APIP
chr11	58898992	58899758	-	PB.94173.96;PB.94173;	intergenic	novelGene_77706
chr11	61472745	61473611	+	PB.94306.39;PB.94306;	novel_not_in_catalog	SDHAF2
chr11	103080651	103081004	-	PB.96864.78;PB.96864;	novel_not_in_catalog	DCUN1D5
chr12	12358376	12358438	+	PB.99429.116;PB.99429;	novel_not_in_catalog	BORCS5
chr12	16275289	16275521	+	PB.99644.1;PB.99644;	novel_not_in_catalog	MGST1
chr12	16275736	16275851	+	PB.99644.1;PB.99644;	novel_not_in_catalog	MGST1
chr12	16276193	16276248	+	PB.99644.1;PB.99644;	novel_not_in_catalog	MGST1
chr12	51076874	51076925	-	PB.101265.75;PB.101265;	novel_not_in_catalog	CSRNP2
chr12	56019537	56019944	-	PB.101555.14;PB.101555;	antisense	novelGene_IKZF4_AS
chr12	56020043	56020297	-	PB.101555.14;PB.101555;	antisense	novelGene_IKZF4_AS
chr12	69248340	69248690	+	PB.102255.31;PB.102255;	novel_not_in_catalog	CPSF6
chr12	118061581	118061680	+	PB.104807.5;PB.104807;	genic	ENSG00000274859
chr12	130799168	130799190	-	PB.105585.15;PB.105585;	novel_not_in_catalog	STX2
chr12	132709661	132710241	-	PB.105696.45;PB.105696;	antisense	novelGene_ENSG00000256632_AS
chr12	132710494	132710749	-	PB.105696.45;PB.105696;	antisense	novelGene_ENSG00000256632_AS
chr13	54776435	54776568	+	PB.107774.1;PB.107774;	novel_not_in_catalog	ENSG00000287460
chr13	54777139	54777811	+	PB.107774.1;PB.107774;	novel_not_in_catalog	ENSG00000287460
chr13	112106287	112106419	+	PB.110303.85;PB.110303;	intergenic	novelGene_133029
chr13	112109165	112110564	+	PB.110303.85;PB.110303;	intergenic	novelGene_133029
chr14	20682816	20682932	+	PB.110486.1;PB.110486;	novel_not_in_catalog	RNASE4
chr14	69397260	69397360	-	PB.113636.41;PB.113636;	novel_not_in_catalog	ERH
chr15	23303699	23303818	+	PB.115871.3;PB.115871;	novel_not_in_catalog	HERC2P7
chr15	23304428	23304530	+	PB.115871.3;PB.115871;	novel_not_in_catalog	HERC2P7
chr15	23309140	23309457	+	PB.115871.3;PB.115871;	novel_not_in_catalog	HERC2P7
chr15	23303703	23303818	+	PB.115871.6;PB.115871;	novel_not_in_catalog	HERC2P7
chr15	23304428	23304530	+	PB.115871.6;PB.115871;	novel_not_in_catalog	HERC2P7
chr15	23309140	23309457	+	PB.115871.6;PB.115871;	novel_not_in_catalog	HERC2P7
chr15	24950575	24950690	+	PB.116017.25;PB.116017;	novel_not_in_catalog	SNRPN
chr15	74920853	74920969	-	PB.119326.22;PB.119326;	novel_not_in_catalog	COX5A
chr15	99694076	99695242	+	PB.120627.30;PB.120627;	novel_not_in_catalog	MEF2A
chr16	24967242	24967770	-	PB.122516.46;PB.122516;	novel_not_in_catalog	ARHGAP17
chr17	55725488	55725541	-	PB.128528.1;PB.128528;	novel_not_in_catalog	TMEM100
chr17	64965813	64966082	-	PB.129238.2;PB.129238;	novel_not_in_catalog	LRRC37A3
chr18	78979420	78979727	-	PB.133954.14;PB.133954;	novel_not_in_catalog	LINC01896
chr19	4456877	4456900	-	PB.134446.30;PB.134446;	novel_not_in_catalog	UBXN6
chr19	7680419	7680563	+	PB.134686.1;PB.134686;	novel_not_in_catalog	TRAPPC5
chr19	7982542	7983141	-	PB.134709.118;PB.134709;	novel_not_in_catalog	ELAVL1
chr19	13952767	13952839	+	PB.135220.56;PB.135220;	novel_not_in_catalog	DCAF15
chr19	43618833	43619471	-	PB.136781.44;PB.136781;	novel_not_in_catalog	ZNF428
chr19	47048701	47048825	-	PB.137127.7;PB.137127;	novel_not_in_catalog	TMEM160
chr19	47230319	47230532	-	PB.137145.8;PB.137145;	novel_not_in_catalog	BBC3
chr19	50653828	50653864	+	PB.137444.10;PB.137444;	novel_not_in_catalog	C19orf81
chr19	55402309	55402388	+	PB.137784.17;PB.137784;	novel_not_in_catalog	RPL28
chr19	58274366	58274598	+	PB.137990.8;PB.137990;	novel_not_in_catalog	ZNF544
chr19	58274366	58274598	+	PB.137990.20;PB.137990;	novel_not_in_catalog	ZNF544
chr2	8810661	8810778	-	PB.12778.136;PB.12778;	novel_not_in_catalog	KIDINS220
chr2	11482809	11482963	+	PB.12950.5;PB.12950;	novel_not_in_catalog	GREB1
chr2	26407596	26408112	+	PB.13779.84;PB.13779;	novel_not_in_catalog	DRC1
chr2	43805904	43806023	+	PB.14847.17;PB.14847;	novel_not_in_catalog	DYNC2LI1
chr2	56014055	56014252	-	PB.15617.10;PB.15617;	novel_not_in_catalog	MIR217HG
chr2	65055530	65055620	-	PB.16143.60;PB.16143;	novel_not_in_catalog	LINC02245
chr2	105349251	105349567	+	PB.18142.13;PB.18142;	novel_not_in_catalog	C2orf49
chr2	130121206	130121300	-	PB.19352.58;PB.19352;	novel_not_in_catalog	POTEF
chr2	186456468	186456851	-	PB.22371.691;PB.22371;	intergenic	novelGene_258161
chr2	186485800	186486166	-	PB.22371.691;PB.22371;	intergenic	novelGene_258161
chr2	196796709	196796830	-	PB.22860.10;PB.22860;	novel_not_in_catalog	GTF3C3
chr2	216632616	216632707	+	PB.24198.108;PB.24198;	novel_not_in_catalog	IGFBP2
chr2	238050308	238051306	+	PB.25343.17;PB.25343;	novel_not_in_catalog	UBE2F
chr20	5092142	5092387	-	PB.138322.135;PB.138322;	novel_not_in_catalog	TMEM230
chr20	28600591	28600719	-	PB.139641.53;PB.139641;	novel_not_in_catalog	FRG1CP
chr20	30570440	30570885	-	PB.139693.11;PB.139693;	intergenic	novelGene_273790
chr20	30579316	30580142	-	PB.139693.11;PB.139693;	intergenic	novelGene_273790
chr20	37724937	37725048	+	PB.140164.9;PB.140164;	novel_not_in_catalog	CTNNBL1
chr20	49571213	49571931	+	PB.140838.1;PB.140838;	antisense	novelGene_PTGIS_AS
chr21	33498517	33499097	-	PB.142622.1;PB.142622;	novel_not_in_catalog	GART
chr21	34074136	34074280	+	PB.142678.7;PB.142678;	novel_not_in_catalog	SLC5A3
chr21	44445147	44447346	-	PB.143247.1;PB.143247;	novel_not_in_catalog	LRRC3-DT
chr21	44447576	44447696	-	PB.143247.1;PB.143247;	novel_not_in_catalog	LRRC3-DT
chr21	44817381	44817821	-	PB.143273.5;PB.143273;	novel_not_in_catalog	SUMO3
chr22	40951798	40952026	+	PB.145004.49;PB.145004;	novel_not_in_catalog	RBX1
chr22	42080400	42080535	+	PB.145094.5;PB.145094;	novel_not_in_catalog	SMDT1
chr3	33446607	33447137	+	PB.27682.11;PB.27682;	intergenic	novelGene_298640
chr3	33453036	33454501	+	PB.27682.11;PB.27682;	intergenic	novelGene_298640
chr3	37267228	37267255	+	PB.27822.274;PB.27822;	novel_not_in_catalog	GOLGA4
chr3	44491772	44493622	-	PB.28259.122;PB.28259;	novel_not_in_catalog	ZNF852
chr3	44861585	44861728	+	PB.28280.3;PB.28280;	novel_not_in_catalog	TMEM42
chr3	108215278	108215388	-	PB.31306.8;PB.31306;	novel_not_in_catalog	IFT57
chr3	119515860	119515939	+	PB.32014.27;PB.32014;	novel_not_in_catalog	TIMMDC1
chr3	179582410	179582499	-	PB.35283.18;PB.35283;	novel_not_in_catalog	MRPL47
chr4	2934665	2934729	-	PB.36630.6;PB.36630;	novel_not_in_catalog	MFSD10
chr4	17458612	17459043	-	PB.37334.1;PB.37334;	novel_not_in_catalog	QDPR
chr4	83480496	83481124	-	PB.39699.96;PB.39699;	novel_not_in_catalog	ABRAXAS1
chr4	120066372	120066580	-	PB.41514.16;PB.41514;	novel_not_in_catalog	MAD2L1
chr4	157046611	157046849	-	PB.42961.1;PB.42961;	antisense	novelGene_GLRB_AS
chr4	157059045	157059149	-	PB.42961.1;PB.42961;	antisense	novelGene_GLRB_AS
chr4	157076760	157076972	-	PB.42961.1;PB.42961;	antisense	novelGene_GLRB_AS
chr4	165341086	165341458	+	PB.43434.64;PB.43434;	novel_not_in_catalog	MSMO1
chr4	185277393	185277692	+	PB.44444.4;PB.44444;	novel_not_in_catalog	SNX25
chr5	1829282	1830117	+	PB.44744.8;PB.44744;	novel_not_in_catalog	NDUFS6
chr5	55347806	55347971	-	PB.46751.80;PB.46751;	novel_not_in_catalog	DHX29
chr5	70867772	70868970	+	PB.47444.492;PB.47444;	antisense	novelGene_CDH12P1_AS
chr5	77441803	77441898	-	PB.47830.65;PB.47830;	novel_not_in_catalog	WDR41
chr5	87396329	87396456	-	PB.48398.251;PB.48398;	novel_not_in_catalog	CCNH
chr5	88390326	88390461	+	PB.48487.320;PB.48487;	novel_not_in_catalog	TMEM161B-DT
chr5	132370448	132370833	+	PB.50831.5;PB.50831;	novel_not_in_catalog	SLC22A5
chr5	139623737	139623853	+	PB.51319.28;PB.51319;	novel_not_in_catalog	UBE2D2
chr5	173329588	173329751	+	PB.53522.5;PB.53522;	intergenic	novelGene_391714
chr5	173334810	173335113	+	PB.53522.5;PB.53522;	intergenic	novelGene_391714
chr6	44248343	44248379	+	PB.56643.39;PB.56643;	novel_not_in_catalog	HSP90AB1
chr6	114944742	114945202	-	PB.59467.72;PB.59467;	antisense	novelGene_ENSG00000287097_AS
chr6	114946704	114946795	-	PB.59467.72;PB.59467;	antisense	novelGene_ENSG00000287097_AS
chr6	115070827	115071111	-	PB.59467.72;PB.59467;	antisense	novelGene_ENSG00000287097_AS
chr7	1287988	1288220	+	PB.62592.17;PB.62592;	intergenic	novelGene_423480
chr7	1288695	1289053	+	PB.62592.17;PB.62592;	intergenic	novelGene_423480
chr7	1292926	1293934	+	PB.62592.17;PB.62592;	intergenic	novelGene_423480
chr7	31233673	31233793	+	PB.64288.3;PB.64288;	novel_not_in_catalog	ENSG00000286487
chr7	35840285	35841231	+	PB.64575.57;PB.64575;	novel_not_in_catalog	SEPTIN7
chr7	66715763	66716633	+	PB.65464.448;PB.65464;	novel_not_in_catalog	RABGEF1
chr7	97922775	97923083	-	PB.67144.119;PB.67144;	fusion	CCZ1P1_ENSG00000284707_ENSG00000284627
chr7	99526582	99526717	+	PB.67249.95;PB.67249;	novel_not_in_catalog	ZKSCAN5
chr7	117862098	117863026	-	PB.68377.92;PB.68377;	novel_not_in_catalog	CTTNBP2	2	0
chr7	137345647	137345847	-	PB.69572.24;PB.69572;	fusion	PTN_ENSG00000228031
chr7	137345647	137345847	-	PB.69572.214;PB.69572;	fusion	PTN_ENSG00000228031
chr7	137345647	137345843	-	PB.69572.236;PB.69572;	fusion	PTN_ENSG00000228031
chr8	86401	86580	-	PB.70991.1;PB.70991;	novel_not_in_catalog	RPL23AP53
chr8	93097	93198	-	PB.70991.1;PB.70991;	novel_not_in_catalog	RPL23AP53
chr8	27151073	27151892	-	PB.72553.4;PB.72553;	novel_not_in_catalog	STMN4
chr9	976387	976496	+	PB.78187.1;PB.78187;	novel_not_in_catalog	DMRT3
chr9	20673620	20673907	+	PB.79527.6;PB.79527;	novel_not_in_catalog	FOCAD
chr9	27020001	27020281	+	PB.79716.7;PB.79716;	novel_not_in_catalog	IFT74
chr9	33268837	33268863	+	PB.80024.16;PB.80024;	novel_not_in_catalog	CHMP5
chr9	34619121	34619204	-	PB.80125.106;PB.80125;	novel_not_in_catalog	DCTN3
chr9	34682180	34682349	+	PB.80134.6;PB.80134;	novel_not_in_catalog	ENSG00000230074
chr9	83919536	83919813	-	PB.81854.130;PB.81854;	novel_not_in_catalog	KIF27
chr9	86129421	86130161	-	PB.82012.163;PB.82012;	novel_not_in_catalog	ISCA1
chr9	106863613	106864031	+	PB.83018.39;PB.83018;	novel_not_in_catalog	ZNF462	1	0
chr9	124000113	124000249	+	PB.83889.58;PB.83889;	novel_not_in_catalog	LHX2
chr9	136398953	136399107	-	PB.84670.16;PB.84670;	novel_not_in_catalog	SNAPC4
chrX	15675174	15675259	+	PB.146402.19;PB.146402;	novel_not_in_catalog	CA5BP1
chrX	16793677	16793786	+	PB.146487.5;PB.146487;	novel_not_in_catalog	TXLNG
chrX	25011095	25011277	-	PB.147000.3;PB.147000;	novel_not_in_catalog	ARX	1	0
chrX	48835044	48835141	-	PB.148011.14;PB.148011;	novel_not_in_catalog	PCSK1N
chrX	150984391	150984625	+	PB.152050.47;PB.152050;	novel_not_in_catalog	HMGB3
chr1	905295	905860	+	PB.33.4;PB.33;	novel_not_in_catalog	ENSG00000272438
chr1	37495573	37495655	-	PB.2210.64;PB.2210;	novel_not_in_catalog	MEAF6
chr1	42768988	42769106	+	PB.2582.2;PB.2582;	novel_not_in_catalog	C1orf50
chr1	42788329	42788855	-	PB.2584.1;PB.2584;	novel_not_in_catalog	SVBP
chr1	53925401	53925494	-	PB.3265.122;PB.3265;	novel_not_in_catalog	HSPB11
chr1	53946652	53946688	+	PB.3270.69;PB.3270;	novel_not_in_catalog	LRRC42
chr1	84479541	84479965	+	PB.4925.22;PB.4925;	novel_not_in_catalog	RPF1
chr1	93893889	93894090	-	PB.5434.14;PB.5434;	novel_not_in_catalog	GCLM
chr1	94926360	94926740	+	PB.5485.3;PB.5485;	novel_not_in_catalog	CNN3-DT
chr1	111468113	111468522	+	PB.6180.16;PB.6180;	novel_not_in_catalog	ATP5PB
chr1	120175336	120176158	-	PB.6634.87;PB.6634;	novel_not_in_catalog	SEC22B
chr1	184385219	184385721	-	PB.9146.3;PB.9146;	genic	C1orf21-DT
chr1	221742952	221743008	-	PB.10835.8;PB.10835;	novel_not_in_catalog	DUSP10
chr1	225535670	225535702	-	PB.11021.26;PB.11021;	novel_not_in_catalog	ENAH
chr10	23096131	23096198	+	PB.86070.8;PB.86070;	novel_not_in_catalog	MSRB2
chr10	50624085	50624243	+	PB.87219.2;PB.87219;	novel_not_in_catalog	SGMS1-AS1
chr10	59195267	59196292	+	PB.87711.7;PB.87711;	novel_not_in_catalog	PHYHIPL
chr10	62244637	62245627	-	PB.87842.31;PB.87842;	novel_not_in_catalog	RTKN2
chr10	62259166	62259250	+	PB.87849.8;PB.87849;	novel_not_in_catalog	LINC02621
chr10	62290410	62290730	+	PB.87849.8;PB.87849;	novel_not_in_catalog	LINC02621
chr10	68600473	68600769	+	PB.88046.67;PB.88046;	novel_not_in_catalog	TET1
chr10	73063167	73063331	-	PB.88348.256;PB.88348;	novel_not_in_catalog	P4HA1
chr10	89632010	89635065	-	PB.89387.33;PB.89387;	novel_not_in_catalog	PANK1
chr10	101221748	101221892	+	PB.90096.1;PB.90096;	intergenic	novelGene_64468
chr10	101222718	101224188	+	PB.90096.1;PB.90096;	intergenic	novelGene_64468
chr10	101436312	101437275	+	PB.90104.12;PB.90104;	novel_not_in_catalog	BTRC	3	0
chr10	102004366	102004396	-	PB.90132.6;PB.90132;	novel_not_in_catalog	ARMH3
chr10	102512100	102513115	+	PB.90189.2;PB.90189;	novel_not_in_catalog	SUFU
chr10	102713795	102714199	-	PB.90205.68;PB.90205;	novel_not_in_catalog	ARL3
chr10	124940519	124940547	+	PB.91339.60;PB.91339;	novel_not_in_catalog	ZRANB1
chr10	132186331	132186473	+	PB.91566.2;PB.91566;	novel_not_in_catalog	DPYSL4
chr11	557263	557349	+	PB.91700.8;PB.91700;	fusion	LMNTD2-AS1_RASSF7
chr11	1288896	1289027	-	PB.91749.23;PB.91749;	novel_not_in_catalog	TOLLIP
chr11	6385221	6385414	-	PB.92020.4;PB.92020;	intergenic	novelGene_69772
chr11	6390107	6390437	-	PB.92020.4;PB.92020;	intergenic	novelGene_69772
chr11	13700667	13701571	+	PB.92450.5;PB.92450;	novel_not_in_catalog	FAR1
chr11	20189102	20189254	+	PB.92775.1;PB.92775;	intergenic	novelGene_72866
chr11	20199266	20199924	+	PB.92775.1;PB.92775;	intergenic	novelGene_72866
chr11	34692428	34692889	+	PB.93416.24;PB.93416;	genic	ENSG00000271369
chr11	36289198	36289359	-	PB.93489.24;PB.93489;	novel_not_in_catalog	COMMD9
chr11	45508468	45509283	-	PB.93896.3;PB.93896;	intergenic	novelGene_76446
chr11	45511461	45511663	-	PB.93896.3;PB.93896;	intergenic	novelGene_76446
chr11	61789338	61789477	-	PB.94329.9;PB.94329;	novel_not_in_catalog	TMEM258
chr11	72808517	72808618	+	PB.95130.3;PB.95130;	antisense	novelGene_STARD10_AS
chr11	94740541	94740836	+	PB.96404.7;PB.96404;	novel_not_in_catalog	AMOTL1
chr11	107966352	107966688	+	PB.97055.35;PB.97055;	intergenic	novelGene_86774
chr11	107966725	107968139	+	PB.97055.35;PB.97055;	intergenic	novelGene_86774
chr11	125495749	125495805	-	PB.98003.41;PB.98003;	novel_not_in_catalog	FEZ1
chr12	4272530	4272677	+	PB.98917.6;PB.98917;	novel_not_in_catalog	CCND2
chr12	4273566	4273587	+	PB.98917.7;PB.98917;	novel_not_in_catalog	CCND2
chr12	6698624	6698678	+	PB.99046.62;PB.99046;	novel_not_in_catalog	COPS7A
chr12	9421618	9421731	-	PB.99233.3;PB.99233;	novel_not_in_catalog	DDX12P
chr12	21472198	21472449	-	PB.99930.10;PB.99930;	novel_not_in_catalog	RECQL
chr12	32752896	32753149	-	PB.100494.96;PB.100494;	novel_not_in_catalog	YARS2
chr12	53098102	53098321	+	PB.101381.5;PB.101381;	novel_not_in_catalog	IGFBP6
chr12	64412049	64412360	+	PB.101942.9;PB.101942;	novel_not_in_catalog	XPOT
chr12	76869699	76869851	-	PB.102708.15;PB.102708;	novel_not_in_catalog	CSRP2
chr12	105264571	105264706	+	PB.104136.1;PB.104136;	novel_not_in_catalog	C12orf75
chr12	132942124	132943022	-	PB.105696.404;PB.105696;	novel_not_in_catalog	ZNF605
chr12	132982976	132983704	+	PB.105687.1;PB.105687;	novel_not_in_catalog	ENSG00000289516
chr13	49204508	49204826	-	PB.107421.27;PB.107421;	novel_not_in_catalog	ENSG00000288743
chr13	49206768	49206901	-	PB.107421.27;PB.107421;	novel_not_in_catalog	ENSG00000288743
chr13	49234887	49235048	-	PB.107421.27;PB.107421;	novel_not_in_catalog	ENSG00000288743
chr14	22580829	22580892	-	PB.110557.20;PB.110557;	novel_not_in_catalog	DAD1
chr14	28791169	28791290	+	PB.110994.130;PB.110994;	novel_not_in_catalog	LINC01551
chr14	39115642	39115732	+	PB.111569.1;PB.111569;	novel_not_in_catalog	GEMIN2
chr14	39129459	39129713	+	PB.111569.1;PB.111569;	novel_not_in_catalog	GEMIN2
chr14	47788488	47789072	-	PB.112130.92;PB.112130;	novel_not_in_catalog	LINC00648
chr14	47900624	47900737	-	PB.112130.92;PB.112130;	novel_not_in_catalog	LINC00648
chr14	47901526	47901670	-	PB.112130.92;PB.112130;	novel_not_in_catalog	LINC00648
chr14	49525951	49526382	-	PB.112205.11;PB.112205;	novel_not_in_catalog	RPS29
chr14	49543079	49543176	-	PB.112205.11;PB.112205;	novel_not_in_catalog	RPS29
chr14	51980775	51980948	+	PB.112383.38;PB.112383;	fusion	RTRAF_GNG2
chr14	59687715	59687820	-	PB.112910.11;PB.112910;	novel_not_in_catalog	RTN1
chr14	69397260	69397432	-	PB.113636.37;PB.113636;	novel_not_in_catalog	ERH
chr14	92017148	92017188	-	PB.115065.48;PB.115065;	novel_not_in_catalog	TRIP11
chr14	96806313	96806408	+	PB.115290.44;PB.115290;	novel_not_in_catalog	VRK1
chr14	102524869	102525408	+	PB.115586.1;PB.115586;	intergenic	novelGene_151264
chr14	102530856	102531028	+	PB.115586.1;PB.115586;	intergenic	novelGene_151264
chr14	102531138	102531290	+	PB.115586.1;PB.115586;	intergenic	novelGene_151264
chr15	24950575	24950690	+	PB.116017.121;PB.116017;	novel_not_in_catalog	SNRPN
chr15	25254785	25255439	+	PB.116017.929;PB.116017;	novel_not_in_catalog	SNHG14
chr15	51773835	51773927	+	PB.117749.65;PB.117749;	novel_not_in_catalog	TMOD2
chr15	72272620	72272799	-	PB.119121.4;PB.119121;	novel_not_in_catalog	PARP6
chr15	82752439	82752554	+	PB.119849.13;PB.119849;	novel_not_in_catalog	SNHG21
chr15	84468873	84468964	+	PB.119945.83;PB.119945;	intergenic	novelGene_166549
chr15	84468873	84468964	+	PB.119945.94;PB.119945;	intergenic	novelGene_166553
chr16	47376844	47376954	-	PB.122970.11;PB.122970;	novel_not_in_catalog	ITFG1
chr17	7438065	7438179	-	PB.125836.47;PB.125836;	novel_not_in_catalog	ENSG00000262624
chr17	16038816	16039206	+	PB.126282.47;PB.126282;	novel_not_in_catalog	TTC19
chr17	28914880	28915448	-	PB.126780.23;PB.126780;	novel_not_in_catalog	PHF12	1	0
chr17	51067932	51068012	-	PB.128382.195;PB.128382;	novel_not_in_catalog	SPAG9
chr17	76537735	76537945	+	PB.130069.2;PB.130069;	novel_not_in_catalog	PRCD
chr17	76726081	76726287	+	PB.130082.101;PB.130082;	novel_not_in_catalog	METTL23
chr18	7511756	7512133	-	PB.130973.3;PB.130973;	antisense	novelGene_PTPRM_AS
chr18	9318628	9319181	-	PB.131120.4;PB.131120;	novel_not_in_catalog	TWSG1-DT
chr18	24362335	24363361	-	PB.131594.153;PB.131594;	novel_not_in_catalog	OSBPL1A
chr18	24364888	24365005	-	PB.131594.153;PB.131594;	novel_not_in_catalog	OSBPL1A
chr18	34269435	34269864	-	PB.131987.2;PB.131987;	intergenic	novelGene_202638
chr18	34331080	34331560	-	PB.131987.2;PB.131987;	intergenic	novelGene_202638
chr18	46000014	46000131	-	PB.132552.1;PB.132552;	novel_not_in_catalog	PSTPIP2
chr18	61472230	61472558	+	PB.133446.77;PB.133446;	novel_not_in_catalog	CDH20
chr19	822032	822162	+	PB.134086.365;PB.134086;	novel_not_in_catalog	AZU1
chr19	14571191	14571570	-	PB.135258.20;PB.135258;	novel_not_in_catalog	NDUFB7
chr19	20547581	20548138	-	PB.135687.87;PB.135687;	novel_not_in_catalog	ENSG00000269110
chr19	34632593	34632640	-	PB.136109.72;PB.136109;	fusion	ENSG00000279329_SCGB2B2
chr19	38596078	38596253	-	PB.136437.2;PB.136437;	novel_not_in_catalog	MAP4K1
chr19	47427219	47427426	-	PB.137164.4;PB.137164;	novel_not_in_catalog	MEIS3
chr19	48511278	48511403	+	PB.137238.55;PB.137238;	antisense	novelGene_LMTK3_AS
chr19	48524190	48524826	+	PB.137238.55;PB.137238;	antisense	novelGene_LMTK3_AS
chr19	53057400	53058795	-	PB.137640.412;PB.137640;	novel_not_in_catalog	ZNF160
chr19	54423219	54423340	+	PB.137721.31;PB.137721;	novel_not_in_catalog	TTYH1
chr19	58271750	58271776	+	PB.137990.9;PB.137990;	novel_not_in_catalog	ZNF544
chr19	58274366	58274602	+	PB.137990.9;PB.137990;	novel_not_in_catalog	ZNF544
chr2	28818042	28818158	-	PB.13991.39;PB.13991;	novel_not_in_catalog	TRMT61B
chr2	47362301	47362401	+	PB.15117.41;PB.15117;	novel_not_in_catalog	EPCAM
chr2	56014055	56014287	-	PB.15617.44;PB.15617;	novel_not_in_catalog	MIR217HG
chr2	61021050	61022468	+	PB.15885.15;PB.15885;	novel_not_in_catalog	PEX13
chr2	113584098	113584136	+	PB.18519.15;PB.18519;	novel_not_in_catalog	WASH2P
chr2	130023520	130024868	-	PB.19338.1;PB.19338;	novel_not_in_catalog	FAR2P1
chr2	130024968	130025049	-	PB.19338.1;PB.19338;	novel_not_in_catalog	FAR2P1
chr2	130071285	130073249	-	PB.19352.8;PB.19352;	genic	POTEF
chr2	130121206	130121300	-	PB.19352.42;PB.19352;	novel_not_in_catalog	POTEF
chr2	130121206	130121300	-	PB.19352.68;PB.19352;	novel_not_in_catalog	POTEF
chr2	147911537	147911560	+	PB.20282.81;PB.20282;	novel_not_in_catalog	ACVR2A
chr2	159635185	159635326	-	PB.20936.167;PB.20936;	fusion	ENSG00000226266_BAZ2B
chr2	169688312	169688948	-	PB.21481.89;PB.21481;	novel_not_in_catalog	CFAP210
chr2	197510428	197510794	+	PB.22936.67;PB.22936;	novel_not_in_catalog	HSPE1
chr2	197508139	197508231	+	PB.22936.108;PB.22936;	novel_not_in_catalog	HSPE1
chr2	197510428	197510797	+	PB.22936.108;PB.22936;	novel_not_in_catalog	HSPE1
chr2	201022972	201023345	-	PB.23082.77;PB.23082;	novel_not_in_catalog	FAM126B
chr2	216533921	216534032	+	PB.24198.14;PB.24198;	novel_not_in_catalog	RPL37A
chr20	20412838	20412948	-	PB.139451.5;PB.139451;	novel_not_in_catalog	RALGAPA2
chr20	28600591	28600719	-	PB.139641.86;PB.139641;	novel_not_in_catalog	FRG1CP
chr20	64164748	64165213	+	PB.141635.24;PB.141635;	novel_not_in_catalog	MYT1
chr21	26168394	26168420	-	PB.142120.275;PB.142120;	novel_not_in_catalog	APP
chr21	43743939	43744007	+	PB.143201.3;PB.143201;	novel_not_in_catalog	PDXK
chr22	11825177	11825547	+	PB.143402.5;PB.143402;	novel_not_in_catalog	ENSG00000286406
chr22	18969892	18969945	+	PB.143542.1;PB.143542;	fusion	DGCR5_FAM246C
chr22	19010526	19010619	+	PB.143542.1;PB.143542;	fusion	DGCR5_FAM246C
chr22	23926444	23926520	-	PB.143886.12;PB.143886;	fusion	ENSG00000273295_DDT
chr22	26430055	26430664	+	PB.144053.6;PB.144053;	novel_not_in_catalog	ASPHD2
chr22	28582248	28583669	-	PB.144153.391;PB.144153;	novel_not_in_catalog	TTC28
chr22	38366793	38367787	-	PB.144823.185;PB.144823;	novel_not_in_catalog	TPTEP2
chr22	38453050	38453546	+	PB.144835.25;PB.144835;	novel_not_in_catalog	KDELR3
chr22	38454747	38454876	+	PB.144835.25;PB.144835;	novel_not_in_catalog	KDELR3
chr22	41666629	41667009	-	PB.145061.6;PB.145061;	novel_not_in_catalog	SNU13
chr22	41666629	41667009	-	PB.145061.8;PB.145061;	novel_not_in_catalog	SNU13
chr3	6608932	6609397	+	PB.25974.7;PB.25974;	novel_not_in_catalog	ENSG00000189229
chr3	28575602	28575667	+	PB.27425.1;PB.27425;	novel_not_in_catalog	RBMS3
chr3	33446607	33447137	+	PB.27682.14;PB.27682;	intergenic	novelGene_298643
chr3	33453036	33455305	+	PB.27682.14;PB.27682;	intergenic	novelGene_298643
chr3	36454269	36454764	+	PB.27801.5;PB.27801;	novel_not_in_catalog	STAC
chr3	48534325	48534667	-	PB.28515.99;PB.28515;	novel_not_in_catalog	PFKFB4
chr3	58842147	58842616	-	PB.29229.17;PB.29229;	novel_not_in_catalog	CFAP20DC
chr3	88061531	88061578	+	PB.30730.4;PB.30730;	novel_not_in_catalog	ZNF654
chr3	101698238	101698332	+	PB.31123.7;PB.31123;	fusion	ZBTB11-AS1_PDCL3P4
chr3	108215278	108215388	-	PB.31306.32;PB.31306;	novel_not_in_catalog	IFT57
chr3	150544550	150544940	-	PB.33934.116;PB.33934;	novel_not_in_catalog	SERP1
chr4	1711534	1711729	-	PB.36562.21;PB.36562;	novel_not_in_catalog	SLBP
chr4	65597615	65598547	-	PB.38813.268;PB.38813;	novel_not_in_catalog	EPHA5
chr4	71231556	71231651	+	PB.39035.40;PB.39035;	novel_not_in_catalog	SLC4A4
chr4	77040621	77040819	-	PB.39286.16;PB.39286;	novel_not_in_catalog	CCNI
chr4	94239594	94240438	+	PB.40371.32;PB.40371;	novel_not_in_catalog	SMARCAD1
chr4	112508587	112509630	-	PB.41211.3;PB.41211;	intergenic	novelGene_349914
chr4	112509957	112510009	-	PB.41211.3;PB.41211;	intergenic	novelGene_349914
chr4	177464324	177464732	+	PB.43924.12;PB.43924;	novel_not_in_catalog	AGA-DT
chr5	1801238	1801311	-	PB.44743.7;PB.44743;	novel_not_in_catalog	MRPL36
chr5	31646141	31646255	+	PB.45985.3;PB.45985;	novel_not_in_catalog	PDZD2
chr5	31646438	31646526	+	PB.45985.3;PB.45985;	novel_not_in_catalog	PDZD2
chr5	34897059	34897381	-	PB.46107.22;PB.46107;	novel_not_in_catalog	RAD1
chr5	59685590	59685943	-	PB.46961.38;PB.46961;	novel_not_in_catalog	PDE4D
chr5	81550455	81551092	-	PB.48141.353;PB.48141;	novel_not_in_catalog	SSBP2
chr5	88395982	88396782	-	PB.48482.5;PB.48482;	antisense	novelGene_TMEM161B-DT_AS
chr5	91102036	91102103	+	PB.48641.284;PB.48641;	novel_not_in_catalog	ADGRV1
chr5	94691078	94691158	+	PB.48875.70;PB.48875;	novel_not_in_catalog	SLF1
chr5	134768131	134768252	+	PB.50997.174;PB.50997;	novel_not_in_catalog	DDX46
chr5	176414457	176414964	+	PB.53686.13;PB.53686;	novel_not_in_catalog	ARL10
chr5	179898832	179899101	-	PB.53939.50;PB.53939;	novel_not_in_catalog	TBC1D9B
chr5	180076262	180076484	+	PB.53952.24;PB.53952;	antisense	novelGene_RNF130_AS
chr6	10857445	10857616	+	PB.54562.81;PB.54562;	novel_not_in_catalog	TMEM14B
chr6	27127264	27127401	-	PB.55453.11;PB.55453;	novel_not_in_catalog	H2BC11	3	0
chr6	27146016	27146054	-	PB.55458.5;PB.55458;	antisense	novelGene_H4C9_AS
chr6	27145814	27145924	-	PB.55458.3;PB.55458;	antisense	novelGene_H4C9_AS
chr6	27146016	27146059	-	PB.55458.3;PB.55458;	antisense	novelGene_H4C9_AS
chr6	28425196	28426405	-	PB.55588.8;PB.55588;	novel_not_in_catalog	ZSCAN23
chr6	30546955	30547013	-	PB.55721.16;PB.55721;	novel_not_in_catalog	GNL1
chr6	34295238	34295355	-	PB.55973.102;PB.55973;	novel_not_in_catalog	NUDT3
chr6	34422237	34422282	-	PB.55973.270;PB.55973;	novel_not_in_catalog	RPS10
chr6	79202495	79202878	-	PB.57841.14;PB.57841;	novel_not_in_catalog	HMGN3
chr6	149541750	149541845	-	PB.61258.20;PB.61258;	novel_not_in_catalog	PPIL4
chr6	149542079	149542117	-	PB.61258.26;PB.61258;	novel_not_in_catalog	PPIL4
chr6	166952084	166952157	-	PB.62336.66;PB.62336;	novel_not_in_catalog	RNASET2
chr7	6475302	6475418	-	PB.62969.72;PB.62969;	novel_not_in_catalog	KDELR2
chr7	7720913	7721298	+	PB.63050.4;PB.63050;	novel_not_in_catalog	UMAD1
chr7	43255540	43256685	+	PB.64952.111;PB.64952;	novel_not_in_catalog	HECW1-IT1
chr7	43907099	43907242	-	PB.64970.59;PB.64970;	novel_not_in_catalog	URGCP
chr7	66712516	66712613	+	PB.65464.348;PB.65464;	fusion	RABGEF1_ENSG00000226824
chr7	74664455	74664576	+	PB.65935.23;PB.65935;	novel_not_in_catalog	GTF2I	3	0
chr7	75639051	75639263	-	PB.65974.31;PB.65974;	novel_not_in_catalog	HIP1
chr7	75639051	75639379	-	PB.65974.36;PB.65974;	novel_not_in_catalog	HIP1
chr7	98252884	98253017	+	PB.67159.7;PB.67159;	novel_not_in_catalog	BRI3
chr7	104231231	104231363	-	PB.67555.2;PB.67555;	novel_not_in_catalog	ORC5
chr7	121486276	121486499	-	PB.68593.132;PB.68593;	novel_not_in_catalog	ENSG00000289578
chr7	121486879	121487125	-	PB.68593.132;PB.68593;	novel_not_in_catalog	ENSG00000289578
chr7	121488475	121488599	-	PB.68593.132;PB.68593;	novel_not_in_catalog	ENSG00000289578
chr7	121486276	121486499	-	PB.68593.133;PB.68593;	novel_not_in_catalog	ENSG00000289578
chr7	122142441	122143818	-	PB.68640.62;PB.68640;	novel_not_in_catalog	AASS
chr7	140465391	140465469	-	PB.69844.72;PB.69844;	novel_not_in_catalog	MKRN1
chr8	545212	545236	-	PB.71013.25;PB.71013;	novel_not_in_catalog	TDRP
chr8	26515033	26515785	+	PB.72522.388;PB.72522;	novel_not_in_catalog	DPYSL2	1	0
chr8	27609922	27610201	-	PB.72569.146;PB.72569;	novel_not_in_catalog	CLU
chr8	52744483	52745321	+	PB.73700.5;PB.73700;	novel_not_in_catalog	ENSG00000288818
chr8	113155387	113155978	-	PB.76821.165;PB.76821;	novel_not_in_catalog	CSMD3
chr8	124328557	124328618	-	PB.77248.4;PB.77248;	novel_not_in_catalog	TMEM65
chr8	124344898	124345088	-	PB.77248.4;PB.77248;	novel_not_in_catalog	TMEM65
chr8	144081248	144081381	-	PB.78005.9;PB.78005;	intergenic	novelGene_478990
chr8	144082121	144082538	-	PB.78005.9;PB.78005;	intergenic	novelGene_478990
chr8	144851830	144852129	-	PB.78112.14;PB.78112;	novel_not_in_catalog	COMMD5
chr9	12688149	12688550	-	PB.78993.11;PB.78993;	novel_not_in_catalog	LURAP1L-AS1
chr9	35815445	35815601	+	PB.80269.2;PB.80269;	novel_not_in_catalog	TMEM8B
chr9	66269998	66270267	+	PB.80916.11;PB.80916;	intergenic	novelGene_490645
chr9	66284501	66284890	+	PB.80916.11;PB.80916;	intergenic	novelGene_490645
chr9	86014145	86014409	-	PB.82012.1;PB.82012;	novel_not_in_catalog	GOLM1
chr9	90639854	90641258	-	PB.82156.27;PB.82156;	novel_not_in_catalog	DIRAS2
chr9	101288628	101288841	+	PB.82727.23;PB.82727;	novel_not_in_catalog	PLPPR1
chr9	124730415	124730535	+	PB.83904.31;PB.83904;	novel_not_in_catalog	MIR181A2HG
chr9	124731439	124731876	+	PB.83904.31;PB.83904;	novel_not_in_catalog	MIR181A2HG
chr9	125190029	125190181	+	PB.83932.34;PB.83932;	novel_not_in_catalog	RABEPK
chr9	125190031	125190181	+	PB.83932.35;PB.83932;	novel_not_in_catalog	RABEPK
chr9	125190050	125190181	+	PB.83932.37;PB.83932;	novel_not_in_catalog	RABEPK
chr9	135924674	135925187	-	PB.84656.68;PB.84656;	novel_not_in_catalog	UBAC1
chrX	1337573	1338789	-	PB.145703.2;PB.145703;	antisense	novelGene_IL3RA_AS
chrX	1344854	1344993	-	PB.145703.2;PB.145703;	antisense	novelGene_IL3RA_AS
chrX	1352620	1352718	-	PB.145703.2;PB.145703;	antisense	novelGene_IL3RA_AS
chrX	1355572	1355695	-	PB.145703.2;PB.145703;	antisense	novelGene_IL3RA_AS
chrX	15854288	15854539	+	PB.146415.1;PB.146415;	antisense	novelGene_AP1S2_AS
chrX	15855257	15855834	+	PB.146415.1;PB.146415;	antisense	novelGene_AP1S2_AS
chrX	81211774	81211851	+	PB.149310.16;PB.149310;	novel_not_in_catalog	SH3BGRL
chrX	114586463	114586543	+	PB.150652.6;PB.150652;	novel_not_in_catalog	HTR2C
chrX	114587636	114588692	+	PB.150652.6;PB.150652;	novel_not_in_catalog	HTR2C
chrX	119237430	119237560	+	PB.150777.63;PB.150777;	novel_not_in_catalog	PGRMC1
chrX	119852579	119852758	-	PB.150816.21;PB.150816;	novel_not_in_catalog	UPF3B	1	0
chrX	125185036	125185376	-	PB.151054.63;PB.151054;	genic	ENSG00000232599
chrX	125185643	125185709	-	PB.151054.63;PB.151054;	genic	ENSG00000232599
chrX	136504519	136505022	+	PB.151588.46;PB.151588;	novel_not_in_catalog	HTATSF1
chrX	137413105	137413608	-	PB.151631.36;PB.151631;	novel_not_in_catalog	LINC02931
chrX	137465960	137466163	-	PB.151631.36;PB.151631;	novel_not_in_catalog	LINC02931
chrX	137473083	137473324	-	PB.151631.36;PB.151631;	novel_not_in_catalog	LINC02931
chrX	137531216	137531304	-	PB.151631.36;PB.151631;	novel_not_in_catalog	LINC02931
chrX	150984382	150984625	+	PB.152050.45;PB.152050;	novel_not_in_catalog	HMGB3
chr1	1000511	1000728	+	PB.41.10;PB.41;	novel_not_in_catalog	ISG15
chr1	3841802	3842067	-	PB.201.50;PB.201;	novel_not_in_catalog	CEP104
chr1	8868441	8868577	-	PB.515.62;PB.515;	novel_not_in_catalog	ENO1
chr1	11690974	11691029	+	PB.727.18;PB.727;	novel_not_in_catalog	DRAXIN
chr1	15812321	15812369	-	PB.1037.20;PB.1037;	fusion	FLJ37453_UQCRHL
chr1	25332603	25333621	-	PB.1417.110;PB.1417;	intergenic	novelGene_6763
chr1	25333709	25334014	-	PB.1417.110;PB.1417;	intergenic	novelGene_6763
chr1	26934249	26934419	+	PB.1567.39;PB.1567;	novel_not_in_catalog	NUDC
chr1	27895000	27895252	-	PB.1671.18;PB.1671;	novel_not_in_catalog	RPA2
chr1	31262152	31262199	-	PB.1772.6;PB.1772;	novel_not_in_catalog	SNRNP40
chr1	32096990	32097119	+	PB.1841.1;PB.1841;	novel_not_in_catalog	TMEM39B	3	0
chr1	38055509	38055619	+	PB.2281.2;PB.2281;	novel_not_in_catalog	MIR3659HG
chr1	38915153	38915267	+	PB.2345.30;PB.2345;	novel_not_in_catalog	RRAGC-DT
chr1	40223296	40223335	+	PB.2382.214;PB.2382;	novel_not_in_catalog	RLF
chr1	42768988	42769032	+	PB.2582.41;PB.2582;	novel_not_in_catalog	C1orf50
chr1	43389717	43389756	-	PB.2637.48;PB.2637;	novel_not_in_catalog	MED8
chr1	84479554	84479849	+	PB.4925.30;PB.4925;	novel_not_in_catalog	RPF1
chr1	86858585	86858788	-	PB.5062.169;PB.5062;	novel_not_in_catalog	SELENOF
chr1	93522888	93523091	+	PB.5406.90;PB.5406;	novel_not_in_catalog	FNBP1L
chr1	120197893	120198725	+	PB.6641.1;PB.6641;	novel_not_in_catalog	ENSG00000274642
chr1	120255973	120256226	-	PB.6640.14;PB.6640;	novel_not_in_catalog	ENSG00000223804
chr1	120258776	120258883	-	PB.6640.14;PB.6640;	novel_not_in_catalog	ENSG00000223804
chr1	144809395	144809726	-	PB.6823.3;PB.6823;	antisense	novelGene_ENSG00000224363_AS
chr1	144813123	144813717	-	PB.6823.3;PB.6823;	antisense	novelGene_ENSG00000224363_AS
chr1	151060556	151060683	+	PB.7319.51;PB.7319;	genic	MLLT11
chr1	154220825	154220846	+	PB.7455.253;PB.7455;	novel_not_in_catalog	UBAP2L
chr1	155064442	155064560	+	PB.7522.5;PB.7522;	novel_not_in_catalog	EFNA4
chr1	155629352	155629719	-	PB.7562.262;PB.7562;	novel_not_in_catalog	ENSG00000287839
chr1	156649428	156650173	+	PB.7638.20;PB.7638;	novel_not_in_catalog	BCAN
chr1	156767339	156767407	-	PB.7648.101;PB.7648;	novel_not_in_catalog	HDGF
chr1	161166361	161166393	+	PB.7858.145;PB.7858;	novel_not_in_catalog	PPOX
chr1	161279466	161279992	-	PB.7838.1;PB.7838;	novel_not_in_catalog	MPZ
chr1	161281739	161282211	-	PB.7838.1;PB.7838;	novel_not_in_catalog	MPZ
chr1	167521190	167523832	-	PB.8171.17;PB.8171;	novel_not_in_catalog	CREG1
chr1	180452325	180452393	-	PB.8953.24;PB.8953;	novel_not_in_catalog	ACBD6
chr1	180401662	180401780	-	PB.8953.35;PB.8953;	novel_not_in_catalog	ACBD6
chr1	190475447	190475754	+	PB.9360.1;PB.9360;	novel_not_in_catalog	ENSG00000241505
chr1	223365099	223365237	-	PB.10904.7;PB.10904;	novel_not_in_catalog	SUSD4
chr1	224200959	224201163	+	PB.10934.81;PB.10934;	fusion	DEGS1_ENSG00000237101
chr1	224200963	224202015	+	PB.10934.90;PB.10934;	novel_not_in_catalog	DEGS1
chr1	225779150	225779691	+	PB.11025.117;PB.11025;	novel_not_in_catalog	SRP9
chr1	226062393	226062577	-	PB.11046.7;PB.11046;	novel_not_in_catalog	H3-3A-DT
chr1	234214156	234214173	+	PB.11591.8;PB.11591;	novel_not_in_catalog	SLC35F3
chr1	236145702	236145848	+	PB.11733.41;PB.11733;	novel_not_in_catalog	GPR137B
chr1	243394250	243394495	+	PB.12083.154;PB.12083;	novel_not_in_catalog	SDCCAG8
chr10	3103329	3103657	+	PB.84988.24;PB.84988;	novel_not_in_catalog	PFKP
chr10	11258732	11259343	+	PB.85338.40;PB.85338;	novel_not_in_catalog	CELF2
chr10	11258732	11259864	+	PB.85338.129;PB.85338;	novel_not_in_catalog	CELF2
chr10	16716006	16718979	-	PB.85664.75;PB.85664;	novel_not_in_catalog	RSU1
chr10	25279323	25279573	+	PB.86219.3;PB.86219;	novel_not_in_catalog	GPR158
chr10	28118862	28119061	-	PB.86384.23;PB.86384;	novel_not_in_catalog	MPP7
chr10	31822243	31822345	-	PB.86529.15;PB.86529;	novel_not_in_catalog	ARHGAP12
chr10	38083987	38084239	+	PB.86797.3;PB.86797;	novel_not_in_catalog	ZNF33A
chr10	38088457	38089142	+	PB.86797.3;PB.86797;	novel_not_in_catalog	ZNF33A
chr10	67830902	67831019	-	PB.87998.2;PB.87998;	novel_not_in_catalog	DNAJC12
chr10	68352795	68352916	-	PB.88027.45;PB.88027;	novel_not_in_catalog	RUFY2
chr10	69632001	69632062	+	PB.88105.15;PB.88105;	novel_not_in_catalog	FAM241B
chr10	71706464	71706594	+	PB.88202.53;PB.88202;	novel_not_in_catalog	CDH23
chr10	79828235	79828339	+	PB.88737.12;PB.88737;	novel_not_in_catalog	NUTM2E
chr10	79835646	79836514	+	PB.88737.12;PB.88737;	novel_not_in_catalog	NUTM2E
chr10	102120541	102120973	+	PB.90148.3;PB.90148;	intergenic	novelGene_64779
chr10	102121937	102122973	+	PB.90148.3;PB.90148;	intergenic	novelGene_64779
chr10	103567430	103567539	+	PB.90247.3;PB.90247;	novel_not_in_catalog	NEURL1
chr10	103967035	103967081	+	PB.90280.1;PB.90280;	novel_not_in_catalog	SLK
chr10	110031182	110031208	+	PB.90568.58;PB.90568;	intergenic	novelGene_65830
chr10	110037541	110039271	+	PB.90568.58;PB.90568;	intergenic	novelGene_65830
chr10	115166475	115167745	+	PB.90882.10;PB.90882;	novel_not_in_catalog	ATRNL1
chr10	124767224	124767338	-	PB.91319.78;PB.91319;	novel_not_in_catalog	EEF1AKMT2
chr10	131094834	131095043	-	PB.91526.3;PB.91526;	novel_not_in_catalog	TCERG1L
chr10	131258992	131259550	-	PB.91526.53;PB.91526;	novel_not_in_catalog	TCERG1L
chr11	16748904	16748954	+	PB.92584.71;PB.92584;	novel_not_in_catalog	C11orf58
chr11	18510161	18510253	-	PB.92704.29;PB.92704;	novel_not_in_catalog	TSG101
chr11	18481349	18481462	-	PB.92704.39;PB.92704;	novel_not_in_catalog	TSG101
chr11	18708409	18709103	+	PB.92721.4;PB.92721;	novel_not_in_catalog	IGSF22-AS1
chr11	30583891	30584030	-	PB.93139.52;PB.93139;	novel_not_in_catalog	MPPED2
chr11	30583891	30583947	-	PB.93139.134;PB.93139;	novel_not_in_catalog	MPPED2
chr11	43576629	43576646	+	PB.93800.14;PB.93800;	fusion	ENSG00000283217_HSD17B12
chr11	47142269	47143561	-	PB.93976.256;PB.93976;	novel_not_in_catalog	ARFGAP2
chr11	47552449	47552706	+	PB.94001.39;PB.94001;	novel_not_in_catalog	PTPMT1
chr11	61472745	61473529	+	PB.94306.35;PB.94306;	novel_not_in_catalog	ENSG00000256591
chr11	66483619	66483826	+	PB.94761.9;PB.94761;	fusion	PELI3_DPP3
chr11	66483619	66483827	+	PB.94761.28;PB.94761;	novel_not_in_catalog	DPP3	3	0
chr11	68280298	68280440	+	PB.94871.85;PB.94871;	novel_not_in_catalog	ENSG00000286369
chr11	75237920	75238097	-	PB.95304.14;PB.95304;	novel_not_in_catalog	TPBGL-AS1
chr11	75237922	75238097	-	PB.95304.13;PB.95304;	novel_not_in_catalog	TPBGL-AS1
chr11	75239646	75239834	-	PB.95304.13;PB.95304;	novel_not_in_catalog	TPBGL-AS1
chr11	93151223	93151976	-	PB.96345.63;PB.96345;	novel_not_in_catalog	SLC36A4
chr11	110444774	110445637	+	PB.97170.9;PB.97170;	novel_not_in_catalog	FDX1
chr12	6768817	6768923	+	PB.99050.355;PB.99050;	novel_not_in_catalog	PTMS
chr12	12461357	12461897	+	PB.99429.101;PB.99429;	novel_not_in_catalog	BORCS5
chr12	23133728	23133814	+	PB.100005.1;PB.100005;	novel_not_in_catalog	ENSG00000256995
chr12	46196966	46197323	-	PB.100904.111;PB.100904;	novel_not_in_catalog	SLC38A1
chr12	57932305	57932619	-	PB.101691.22;PB.101691;	novel_not_in_catalog	GIHCG
chr12	62915261	62915491	-	PB.101864.40;PB.101864;	novel_not_in_catalog	PPM1H
chr12	79642430	79642612	-	PB.102828.78;PB.102828;	novel_not_in_catalog	PAWR
chr12	104051336	104053368	-	PB.104036.26;PB.104036;	novel_not_in_catalog	GLT8D2
chr12	113953041	113953460	-	PB.104638.45;PB.104638;	novel_not_in_catalog	RBM19
chr12	122754411	122754894	+	PB.105149.48;PB.105149;	novel_not_in_catalog	DENR	2	0
chr12	124267219	124267338	+	PB.105279.29;PB.105279;	novel_not_in_catalog	RFLNA
chr12	124277384	124277521	+	PB.105279.29;PB.105279;	novel_not_in_catalog	RFLNA
chr12	124281253	124281579	+	PB.105279.29;PB.105279;	novel_not_in_catalog	RFLNA
chr12	130799168	130799190	-	PB.105585.19;PB.105585;	novel_not_in_catalog	STX2
chr12	130822292	130822408	-	PB.105585.19;PB.105585;	novel_not_in_catalog	STX2
chr12	132691073	132691402	+	PB.105676.3;PB.105676;	novel_not_in_catalog	PXMP2
chr12	132710494	132710767	-	PB.105696.37;PB.105696;	antisense	novelGene_PXMP2_AS
chr12	133129396	133129495	-	PB.105718.47;PB.105718;	novel_not_in_catalog	ZNF891
chr13	19601899	19602155	+	PB.105763.3;PB.105763;	intergenic	novelGene_117490
chr13	19629558	19631153	+	PB.105763.3;PB.105763;	intergenic	novelGene_117490
chr13	48011666	48011765	+	PB.107355.1;PB.107355;	novel_not_in_catalog	NUDT15
chr13	95886930	95887040	-	PB.109324.1;PB.109324;	novel_not_in_catalog	UGGT2
chr13	112960656	112961293	+	PB.110352.2;PB.110352;	novel_not_in_catalog	MCF2L
chr14	23366124	23366322	-	PB.110646.11;PB.110646;	novel_not_in_catalog	EFS
chr14	35292729	35292877	+	PB.111408.22;PB.111408;	novel_not_in_catalog	PSMA6
chr14	47900624	47900737	-	PB.112130.96;PB.112130;	novel_not_in_catalog	LINC00648
chr14	47901526	47901646	-	PB.112130.96;PB.112130;	novel_not_in_catalog	LINC00648
chr14	50932165	50932281	-	PB.112300.1;PB.112300;	novel_not_in_catalog	PYGL
chr14	58275635	58276678	+	PB.112872.185;PB.112872;	novel_not_in_catalog	PSMA3
chr14	59686706	59686842	-	PB.112910.13;PB.112910;	novel_not_in_catalog	RTN1
chr14	59687715	59687804	-	PB.112910.13;PB.112910;	novel_not_in_catalog	RTN1
chr14	60998320	60999382	+	PB.112995.232;PB.112995;	novel_not_in_catalog	SLC38A6
chr14	63853258	63853320	+	PB.113166.59;PB.113166;	novel_not_in_catalog	SYNE2
chr14	63853408	63853654	+	PB.113166.63;PB.113166;	novel_not_in_catalog	SYNE2
chr14	73818651	73818769	+	PB.114016.8;PB.114016;	fusion	PTGR2_ENSG00000259065
chr14	73851204	73851431	+	PB.114016.8;PB.114016;	fusion	PTGR2_ENSG00000259065
chr14	80464770	80464956	+	PB.114569.2;PB.114569;	novel_not_in_catalog	DIO2-AS1
chr14	80471860	80472972	+	PB.114569.2;PB.114569;	novel_not_in_catalog	DIO2-AS1
chr15	30295615	30295738	+	PB.116267.14;PB.116267;	fusion	LINC02249_ENSG00000289455
chr15	30322359	30322565	+	PB.116267.14;PB.116267;	fusion	LINC02249_ENSG00000289455
chr15	30323215	30323300	+	PB.116267.14;PB.116267;	fusion	LINC02249_ENSG00000289455
chr15	30324147	30324289	+	PB.116267.14;PB.116267;	fusion	LINC02249_ENSG00000289455
chr15	30368928	30369029	+	PB.116267.14;PB.116267;	fusion	LINC02249_ENSG00000289455
chr15	37038918	37039009	-	PB.116711.5;PB.116711;	novel_not_in_catalog	MEIS2	1	0
chr15	41292043	41292164	+	PB.116985.10;PB.116985;	novel_not_in_catalog	OIP5-AS1
chr15	60436560	60436713	-	PB.118288.8;PB.118288;	novel_not_in_catalog	ICE2
chr15	63141001	63141079	+	PB.118451.11;PB.118451;	novel_not_in_catalog	LACTB
chr15	80362375	80362513	-	PB.119674.3;PB.119674;	novel_not_in_catalog	ENSG00000259495
chr15	82382208	82382298	+	PB.119814.37;PB.119814;	novel_not_in_catalog	UBE2Q2P2
chr15	82382637	82382879	+	PB.119814.37;PB.119814;	novel_not_in_catalog	UBE2Q2P2
chr15	84468873	84468964	+	PB.119945.68;PB.119945;	intergenic	novelGene_166518
chr15	89463210	89463425	+	PB.120175.52;PB.120175;	genic	ENSG00000289128
chr15	89469154	89469728	+	PB.120175.52;PB.120175;	genic	ENSG00000289128
chr15	101289672	101289765	-	PB.120725.60;PB.120725;	novel_not_in_catalog	SNRPA1
chr16	14977303	14978377	+	PB.121991.110;PB.121991;	novel_not_in_catalog	PDXDC1
chr16	24293744	24295474	+	PB.122487.4;PB.122487;	novel_not_in_catalog	CACNG3
chr16	53141179	53141274	+	PB.123167.13;PB.123167;	novel_not_in_catalog	CHD9
chr16	53131709	53132165	+	PB.123167.90;PB.123167;	novel_not_in_catalog	CHD9
chr16	68527840	68528272	+	PB.123846.2;PB.123846;	novel_not_in_catalog	ZFP90
chr16	88653613	88654125	-	PB.125187.52;PB.125187;	novel_not_in_catalog	MVD
chr17	2303014	2303354	-	PB.125481.92;PB.125481;	novel_not_in_catalog	SMG6	3	0
chr17	2303019	2303354	-	PB.125481.114;PB.125481;	novel_not_in_catalog	SMG6	3	0
chr17	7885443	7885561	-	PB.125878.33;PB.125878;	novel_not_in_catalog	NAA38
chr17	16313912	16314167	+	PB.126305.19;PB.126305;	novel_not_in_catalog	PIGL
chr17	37556951	37556998	-	PB.127332.15;PB.127332;	novel_not_in_catalog	SYNRG
chr17	38681426	38682122	-	PB.127409.7;PB.127409;	novel_not_in_catalog	ENSG00000275532
chr17	38686794	38686901	-	PB.127409.7;PB.127409;	novel_not_in_catalog	ENSG00000275532
chr17	47092226	47092739	-	PB.128093.94;PB.128093;	novel_not_in_catalog	ENSG00000262879
chr17	59566109	59566330	+	PB.128775.2;PB.128775;	novel_not_in_catalog	DHX40
chr17	73191528	73191760	+	PB.129792.2;PB.129792;	novel_not_in_catalog	COG1
chr17	76613918	76614005	+	PB.130082.27;PB.130082;	fusion	METTL23_SNHG16
chr18	41477633	41477777	-	PB.132359.209;PB.132359;	novel_not_in_catalog	KC6
chr18	41474326	41476402	-	PB.132359.251;PB.132359;	novel_not_in_catalog	KC6
chr18	41477633	41477777	-	PB.132359.251;PB.132359;	novel_not_in_catalog	KC6
chr18	41475141	41477777	-	PB.132359.252;PB.132359;	novel_not_in_catalog	KC6
chr18	44293115	44293351	+	PB.132463.3;PB.132463;	novel_not_in_catalog	ENSG00000285550
chr18	44682473	44682581	+	PB.132484.37;PB.132484;	novel_not_in_catalog	SETBP1	1	0
chr18	59148065	59148231	+	PB.133320.18;PB.133320;	novel_not_in_catalog	SEC11C
chr18	76779508	76779943	-	PB.133925.1;PB.133925;	novel_not_in_catalog	ZNF236-DT
chr18	76793124	76793270	-	PB.133925.1;PB.133925;	novel_not_in_catalog	ZNF236-DT
chr19	676708	677724	-	PB.134071.2;PB.134071;	antisense	novelGene_FSTL3_AS
chr19	1403259	1403363	-	PB.134144.4;PB.134144;	novel_not_in_catalog	GAMT
chr19	3763111	3763278	+	PB.134373.13;PB.134373;	novel_not_in_catalog	MRPL54
chr19	4456820	4457011	-	PB.134446.16;PB.134446;	novel_not_in_catalog	UBXN6
chr19	5042584	5042955	+	PB.134522.17;PB.134522;	novel_not_in_catalog	KDM4B	3	0
chr19	8051829	8051946	+	PB.134719.1;PB.134719;	fusion	ENSG00000289255_CCL25
chr19	15332594	15332648	+	PB.135300.70;PB.135300;	antisense	novelGene_ENSG00000273218_AS
chr19	18203456	18203585	-	PB.135517.3;PB.135517;	novel_not_in_catalog	RAB3A
chr19	18417086	18417287	+	PB.135556.3;PB.135556;	novel_not_in_catalog	SSBP4
chr19	21379604	21379680	+	PB.135725.57;PB.135725;	novel_not_in_catalog	ZNF738
chr19	37789151	37790193	+	PB.136350.43;PB.136350;	novel_not_in_catalog	ENSG00000267422
chr19	38381753	38381824	+	PB.136417.17;PB.136417;	novel_not_in_catalog	PSMD8
chr19	40761007	40761116	+	PB.136609.4;PB.136609;	novel_not_in_catalog	SNRPA
chr19	44136716	44137258	-	PB.136846.1;PB.136846;	genic	ENSG00000289428
chr19	47230217	47230353	-	PB.137145.22;PB.137145;	novel_not_in_catalog	BBC3
chr19	47230332	47230597	-	PB.137145.31;PB.137145;	novel_not_in_catalog	BBC3
chr19	48589077	48589195	+	PB.137238.64;PB.137238;	novel_not_in_catalog	SULT2B1
chr19	48728207	48728368	+	PB.137256.1;PB.137256;	antisense	novelGene_RASIP1_AS
chr19	48734826	48734992	+	PB.137256.1;PB.137256;	antisense	novelGene_RASIP1_AS
chr19	49113842	49114165	+	PB.137293.1;PB.137293;	novel_not_in_catalog	LIN7B	3	0
chr19	52568317	52568750	+	PB.137606.31;PB.137606;	novel_not_in_catalog	ZNF808
chr19	53513198	53513428	+	PB.137666.149;PB.137666;	novel_not_in_catalog	ENSG00000213777
chr19	56509673	56509985	+	PB.137859.5;PB.137859;	novel_not_in_catalog	ZNF471
chr19	58274366	58274596	+	PB.137990.4;PB.137990;	novel_not_in_catalog	ZNF544
chr2	1309197	1310125	-	PB.12474.1;PB.12474;	antisense	novelGene_SNTG2_AS
chr2	1310335	1310453	-	PB.12474.1;PB.12474;	antisense	novelGene_SNTG2_AS
chr2	1314367	1314839	-	PB.12474.1;PB.12474;	antisense	novelGene_SNTG2_AS
chr2	3822954	3823041	+	PB.12592.2;PB.12592;	novel_not_in_catalog	DCDC2C
chr2	3823841	3823906	+	PB.12592.2;PB.12592;	novel_not_in_catalog	DCDC2C
chr2	10000171	10000263	+	PB.12843.17;PB.12843;	novel_not_in_catalog	GRHL1
chr2	54725598	54726352	+	PB.15521.1;PB.15521;	novel_not_in_catalog	EML6
chr2	55993873	55994002	-	PB.15617.11;PB.15617;	novel_not_in_catalog	MIR217HG
chr2	56014055	56014241	-	PB.15617.11;PB.15617;	novel_not_in_catalog	MIR217HG
chr2	61021050	61022006	+	PB.15885.34;PB.15885;	novel_not_in_catalog	PEX13
chr2	61148738	61148859	+	PB.15893.21;PB.15893;	novel_not_in_catalog	C2orf74
chr2	63438469	63438623	-	PB.16046.208;PB.16046;	novel_not_in_catalog	WDPCP
chr2	78773788	78773874	+	PB.16895.2;PB.16895;	intergenic	novelGene_236596
chr2	78776192	78778461	+	PB.16895.2;PB.16895;	intergenic	novelGene_236596
chr2	98731265	98731695	+	PB.17769.1;PB.17769;	intergenic	novelGene_239337
chr2	98751320	98751610	+	PB.17769.1;PB.17769;	intergenic	novelGene_239337
chr2	105143548	105143714	+	PB.18118.1;PB.18118;	novel_not_in_catalog	LINC01918
chr2	161281232	161281346	+	PB.21010.1;PB.21010;	novel_not_in_catalog	PSMD14
chr2	161304210	161304532	+	PB.21010.1;PB.21010;	novel_not_in_catalog	PSMD14
chr2	161371996	161373181	+	PB.21010.20;PB.21010;	novel_not_in_catalog	PSMD14
chr2	162724968	162726209	-	PB.21138.27;PB.21138;	intergenic	novelGene_252191
chr2	162738451	162738659	-	PB.21138.27;PB.21138;	intergenic	novelGene_252191
chr2	169679229	169679509	-	PB.21481.82;PB.21481;	novel_not_in_catalog	CFAP210
chr2	169688454	169688948	-	PB.21481.90;PB.21481;	novel_not_in_catalog	CFAP210
chr2	174369987	174370014	-	PB.21735.15;PB.21735;	novel_not_in_catalog	CIR1
chr2	185856412	185857865	-	PB.22371.216;PB.22371;	intergenic	novelGene_257632
chr2	185864858	185865125	-	PB.22371.216;PB.22371;	intergenic	novelGene_257632
chr2	186521084	186522373	+	PB.22376.53;PB.22376;	novel_not_in_catalog	ZC3H15
chr2	190645447	190646402	-	PB.22551.15;PB.22551;	novel_not_in_catalog	ENSG00000284052
chr2	192195412	192195705	+	PB.22625.4;PB.22625;	intergenic	novelGene_259089
chr2	192203443	192203963	+	PB.22625.4;PB.22625;	intergenic	novelGene_259089
chr2	206160102	206160268	+	PB.23523.71;PB.23523;	novel_not_in_catalog	EEF1B2
chr2	208187902	208188037	-	PB.23640.9;PB.23640;	novel_not_in_catalog	C2orf80
chr2	208190217	208190253	-	PB.23640.9;PB.23640;	novel_not_in_catalog	C2orf80
chr2	208190217	208190253	-	PB.23640.14;PB.23640;	novel_not_in_catalog	C2orf80
chr2	208190217	208190273	-	PB.23640.5;PB.23640;	novel_not_in_catalog	C2orf80
chr2	208169588	208169705	-	PB.23640.10;PB.23640;	novel_not_in_catalog	C2orf80
chr2	208190217	208190253	-	PB.23640.10;PB.23640;	novel_not_in_catalog	C2orf80
chr2	223944507	223944555	+	PB.24620.3;PB.24620;	novel_not_in_catalog	MRPL44
chr2	231708788	231709041	+	PB.25035.344;PB.25035;	novel_not_in_catalog	PTMA
chr2	231708788	231709041	+	PB.25035.343;PB.25035;	novel_not_in_catalog	PTMA
chr2	241042589	241043015	-	PB.25516.39;PB.25516;	novel_not_in_catalog	MTERF4
chr2	241724126	241724174	+	PB.25571.173;PB.25571;	novel_not_in_catalog	ING5
chr2	241732154	241733818	-	PB.25566.4;PB.25566;	antisense	novelGene_D2HGDH_AS
chr20	3759308	3759447	-	PB.138230.21;PB.138230;	novel_not_in_catalog	C20orf27
chr20	3934852	3934920	-	PB.138252.41;PB.138252;	novel_not_in_catalog	RNF24
chr20	32820261	32820363	+	PB.139826.53;PB.139826;	novel_not_in_catalog	MAPRE1
chr20	35117698	35117853	-	PB.139971.8;PB.139971;	novel_not_in_catalog	EDEM2
chr20	37298411	37298460	+	PB.140116.3;PB.140116;	novel_not_in_catalog	MANBAL
chr20	46078862	46079287	-	PB.140686.21;PB.140686;	novel_not_in_catalog	NCOA5
chr21	14139595	14139675	+	PB.141842.3;PB.141842;	novel_not_in_catalog	ENSG00000224905
chr21	43803321	43803417	+	PB.143205.8;PB.143205;	novel_not_in_catalog	RRP1
chr21	44475728	44475849	+	PB.143248.24;PB.143248;	fusion	ENSG00000274225_LRRC3
chr22	23891185	23891452	-	PB.143886.2;PB.143886;	novel_not_in_catalog	DDT
chr22	25456158	25456304	+	PB.144025.31;PB.144025;	novel_not_in_catalog	CRYBB2P1
chr22	32391429	32391706	-	PB.144464.15;PB.144464;	novel_not_in_catalog	RTCB
chr22	33066672	33067117	-	PB.144541.1;PB.144541;	intergenic	novelGene_288512
chr22	33073831	33074019	-	PB.144541.1;PB.144541;	intergenic	novelGene_288512
chr22	39062603	39063165	-	PB.144871.1;PB.144871;	novel_not_in_catalog	CBX7
chr22	39064454	39064575	-	PB.144871.1;PB.144871;	novel_not_in_catalog	CBX7
chr22	41626476	41626597	+	PB.145056.13;PB.145056;	novel_not_in_catalog	XRCC6	3	0
chr3	11728546	11729320	+	PB.26366.4;PB.26366;	antisense	novelGene_VGLL4_AS
chr3	12838899	12839015	-	PB.26449.30;PB.26449;	novel_not_in_catalog	RPL32
chr3	19979000	19979119	+	PB.26800.7;PB.26800;	novel_not_in_catalog	RAB5A
chr3	28685360	28685495	+	PB.27425.50;PB.27425;	novel_not_in_catalog	RBMS3
chr3	33446610	33447137	+	PB.27682.28;PB.27682;	intergenic	novelGene_298649
chr3	33453036	33454367	+	PB.27682.28;PB.27682;	intergenic	novelGene_298649
chr3	37204675	37204762	+	PB.27822.28;PB.27822;	antisense	novelGene_LRRFIP2_AS
chr3	37205828	37205984	+	PB.27822.28;PB.27822;	antisense	novelGene_LRRFIP2_AS
chr3	37209512	37209819	+	PB.27822.28;PB.27822;	antisense	novelGene_LRRFIP2_AS
chr3	37379099	37379157	+	PB.27830.4;PB.27830;	novel_not_in_catalog	APRG1
chr3	37379541	37379583	+	PB.27830.4;PB.27830;	novel_not_in_catalog	APRG1
chr3	37380271	37380440	+	PB.27830.4;PB.27830;	novel_not_in_catalog	APRG1
chr3	40507114	40507456	+	PB.28027.174;PB.28027;	novel_not_in_catalog	ZNF620
chr3	58010387	58010700	+	PB.29176.6;PB.29176;	novel_not_in_catalog	FLNB
chr3	58842147	58842552	-	PB.29229.15;PB.29229;	novel_not_in_catalog	CFAP20DC
chr3	75641072	75641112	-	PB.30198.9;PB.30198;	novel_not_in_catalog	RPL23AP49
chr3	75641072	75641127	-	PB.30198.8;PB.30198;	novel_not_in_catalog	RPL23AP49
chr3	75641072	75641121	-	PB.30198.16;PB.30198;	novel_not_in_catalog	RPL23AP49
chr3	108088707	108090339	-	PB.31297.105;PB.31297;	novel_not_in_catalog	CD47
chr3	114347351	114348285	-	PB.31632.111;PB.31632;	antisense	novelGene_ZBTB20-AS1_AS
chr3	114372685	114372797	-	PB.31632.111;PB.31632;	antisense	novelGene_ZBTB20-AS1_AS
chr3	119328666	119328849	+	PB.31993.7;PB.31993;	novel_not_in_catalog	ARHGAP31
chr3	119515879	119515939	+	PB.32014.3;PB.32014;	novel_not_in_catalog	TIMMDC1
chr3	179602219	179602343	-	PB.35283.50;PB.35283;	novel_not_in_catalog	MRPL47
chr3	179632662	179632766	+	PB.35289.8;PB.35289;	novel_not_in_catalog	NDUFB5
chr3	183636704	183637524	+	PB.35600.1;PB.35600;	novel_not_in_catalog	KLHL24
chr3	196765921	196766039	+	PB.36334.126;PB.36334;	novel_not_in_catalog	PAK2	2	0
chr4	2466875	2467189	-	PB.36616.6;PB.36616;	antisense	novelGene_RNF4_AS
chr4	2934639	2934702	-	PB.36630.79;PB.36630;	novel_not_in_catalog	MFSD10
chr4	4238908	4239033	-	PB.36689.10;PB.36689;	novel_not_in_catalog	TMEM128
chr4	6655914	6656236	-	PB.36827.27;PB.36827;	novel_not_in_catalog	LINC02482
chr4	9152955	9153028	-	PB.36973.4;PB.36973;	novel_not_in_catalog	ENSG00000288075
chr4	13482681	13482749	-	PB.37129.87;PB.37129;	novel_not_in_catalog	RAB28
chr4	26901069	26901204	+	PB.37840.3;PB.37840;	novel_not_in_catalog	STIM2
chr4	26902672	26902824	+	PB.37840.3;PB.37840;	novel_not_in_catalog	STIM2
chr4	38687963	38688186	+	PB.38012.26;PB.38012;	novel_not_in_catalog	KLF3
chr4	38687963	38688186	+	PB.38012.36;PB.38012;	novel_not_in_catalog	KLF3
chr4	47457952	47459099	-	PB.38376.14;PB.38376;	novel_not_in_catalog	COMMD8
chr4	86641382	86642147	+	PB.39877.11;PB.39877;	novel_not_in_catalog	PTPN13
chr4	88018284	88018769	-	PB.39954.18;PB.39954;	antisense	novelGene_PKD2_AS
chr4	88042208	88042297	-	PB.39954.18;PB.39954;	antisense	novelGene_PKD2_AS
chr4	98320417	98321998	+	PB.40616.40;PB.40616;	novel_not_in_catalog	RAP1GDS1
chr4	107669652	107670863	-	PB.40941.71;PB.40941;	novel_not_in_catalog	PAPSS1
chr4	119938013	119938200	+	PB.41513.1;PB.41513;	novel_not_in_catalog	LINC02502
chr4	121680017	121680808	-	PB.41586.74;PB.41586;	novel_not_in_catalog	ANXA5
chr4	152809190	152809238	+	PB.42769.11;PB.42769;	novel_not_in_catalog	ARFIP1
chr4	158996401	158997024	-	PB.43036.24;PB.43036;	antisense	novelGene_PSME2P3_AS
chr4	159048035	159048286	-	PB.43036.24;PB.43036;	antisense	novelGene_PSME2P3_AS
chr4	165341086	165341703	+	PB.43434.12;PB.43434;	novel_not_in_catalog	MSMO1
chr4	165341086	165341185	+	PB.43434.20;PB.43434;	novel_not_in_catalog	MSMO1
chr4	168998202	168998285	-	PB.43511.129;PB.43511;	novel_not_in_catalog	CBR4
chr4	170075273	170075461	-	PB.43605.26;PB.43605;	novel_not_in_catalog	AADAT
chr4	190051430	190052698	+	PB.44644.3;PB.44644;	antisense	novelGene_RARRES2P4_AS
chr4	190047242	190048251	+	PB.44644.8;PB.44644;	antisense	novelGene_RARRES2P4_AS
chr5	6372724	6372925	-	PB.44864.13;PB.44864;	novel_not_in_catalog	MED10
chr5	25384062	25384298	+	PB.45899.2;PB.45899;	antisense	novelGene_ENSG00000248605_AS
chr5	25384445	25384558	+	PB.45899.2;PB.45899;	antisense	novelGene_ENSG00000248605_AS
chr5	25572508	25572560	+	PB.45899.2;PB.45899;	antisense	novelGene_ENSG00000248605_AS
chr5	25581459	25581783	+	PB.45899.2;PB.45899;	antisense	novelGene_ENSG00000248605_AS
chr5	57173815	57173926	+	PB.46845.2;PB.46845;	novel_not_in_catalog	GPBP1
chr5	57173825	57173926	+	PB.46845.3;PB.46845;	novel_not_in_catalog	GPBP1
chr5	57173846	57173926	+	PB.46845.15;PB.46845;	novel_not_in_catalog	GPBP1
chr5	79784448	79784684	+	PB.48002.1;PB.48002;	novel_not_in_catalog	CMYA5
chr5	93621366	93621544	-	PB.48789.150;PB.48789;	novel_not_in_catalog	FAM172A
chr5	100849063	100849457	-	PB.49261.29;PB.49261;	novel_not_in_catalog	ST8SIA4
chr5	122353675	122353767	+	PB.50307.101;PB.50307;	novel_not_in_catalog	SNCAIP
chr5	131715592	131715993	-	PB.50791.92;PB.50791;	novel_not_in_catalog	FNIP1
chr5	150430788	150431481	-	PB.52082.6;PB.52082;	novel_not_in_catalog	RPS14
chr5	150459024	150459066	+	PB.52089.6;PB.52089;	novel_not_in_catalog	NDST1
chr5	176414453	176415068	+	PB.53686.5;PB.53686;	novel_not_in_catalog	ARL10
chr5	177312121	177312323	-	PB.53765.22;PB.53765;	novel_not_in_catalog	MXD3
chr5	177309547	177310006	-	PB.53765.30;PB.53765;	novel_not_in_catalog	MXD3
chr6	10808277	10808342	+	PB.54562.80;PB.54562;	novel_not_in_catalog	TMEM14B
chr6	13572062	13573221	-	PB.54708.1;PB.54708;	antisense	novelGene_SIRT5_AS
chr6	13810422	13810600	-	PB.54724.104;PB.54724;	novel_not_in_catalog	MCUR1
chr6	20125870	20125926	-	PB.55014.2;PB.55014;	novel_not_in_catalog	MBOAT1
chr6	20229665	20230033	-	PB.55014.2;PB.55014;	novel_not_in_catalog	MBOAT1
chr6	24664966	24665197	-	PB.55266.35;PB.55266;	novel_not_in_catalog	TDP2
chr6	26127698	26127761	+	PB.55364.17;PB.55364;	novel_not_in_catalog	H2AC6
chr6	30668017	30668208	-	PB.55738.14;PB.55738;	novel_not_in_catalog	DHX16
chr6	34295238	34295355	-	PB.55973.130;PB.55973;	novel_not_in_catalog	NUDT3
chr6	34311146	34312051	-	PB.55973.197;PB.55973;	fusion	RPS10_NUDT3
chr6	36680221	36680258	+	PB.56125.141;PB.56125;	novel_not_in_catalog	CDKN1A
chr6	37816317	37816998	-	PB.56215.2;PB.56215;	novel_not_in_catalog	ZFAND3-DT
chr6	41872318	41872563	+	PB.56420.14;PB.56420;	novel_not_in_catalog	TOMM6
chr6	44248343	44248379	+	PB.56643.187;PB.56643;	novel_not_in_catalog	HSP90AB1
chr6	48097506	48098798	-	PB.56808.265;PB.56808;	novel_not_in_catalog	ENSG00000286811
chr6	70748085	70748204	+	PB.57439.236;PB.57439;	novel_not_in_catalog	SMAP1
chr6	79004373	79004436	-	PB.57833.135;PB.57833;	novel_not_in_catalog	PHIP	1	0
chr6	79541517	79542884	+	PB.57867.31;PB.57867;	novel_not_in_catalog	ENSG00000287811
chr6	96151780	96152533	+	PB.58537.10;PB.58537;	novel_not_in_catalog	FUT9
chr6	111570085	111570227	+	PB.59306.92;PB.59306;	novel_not_in_catalog	TRAF3IP2-AS1
chr6	113950934	113952209	-	PB.59398.72;PB.59398;	novel_not_in_catalog	HDAC2
chr6	114974820	114976410	-	PB.59467.107;PB.59467;	antisense	novelGene_ENSG00000287097_AS
chr6	115070827	115071059	-	PB.59467.107;PB.59467;	antisense	novelGene_ENSG00000287097_AS
chr6	122509452	122509525	+	PB.59862.25;PB.59862;	novel_not_in_catalog	PKIB
chr6	139028386	139028558	+	PB.60729.5;PB.60729;	novel_not_in_catalog	ABRACL
chr6	142885396	142885585	-	PB.60829.26;PB.60829;	novel_not_in_catalog	HIVEP2	1	0
chr6	149541750	149541845	-	PB.61258.59;PB.61258;	novel_not_in_catalog	PPIL4
chr6	149767290	149767376	+	PB.61256.20;PB.61256;	novel_not_in_catalog	PCMT1
chr6	163432590	163432654	+	PB.62156.70;PB.62156;	novel_not_in_catalog	QKI
chr7	1572802	1573613	+	PB.62609.13;PB.62609;	novel_not_in_catalog	PSMG3-AS1
chr7	4975097	4975190	+	PB.62862.34;PB.62862;	novel_not_in_catalog	RNF216P1
chr7	7215042	7215239	+	PB.63003.7;PB.63003;	novel_not_in_catalog	C1GALT1
chr7	8569668	8569765	+	PB.63101.3;PB.63101;	novel_not_in_catalog	NXPH1	3	0
chr7	11832421	11832466	-	PB.63221.266;PB.63221;	novel_not_in_catalog	THSD7A
chr7	11724920	11725054	-	PB.63221.277;PB.63221;	novel_not_in_catalog	THSD7A
chr7	25387402	25387560	+	PB.63929.3;PB.63929;	novel_not_in_catalog	ENSG00000285960
chr7	25466737	25466846	+	PB.63929.3;PB.63929;	novel_not_in_catalog	ENSG00000285960
chr7	29685994	29686168	+	PB.64152.3;PB.64152;	novel_not_in_catalog	DPY19L2P3
chr7	30127830	30127942	+	PB.64200.20;PB.64200;	novel_not_in_catalog	PLEKHA8
chr7	31340048	31340319	-	PB.64295.39;PB.64295;	novel_not_in_catalog	NEUROD6
chr7	32474319	32475817	-	PB.64370.3;PB.64370;	novel_not_in_catalog	LSM5
chr7	40843872	40844011	+	PB.64843.305;PB.64843;	novel_not_in_catalog	SUGCT
chr7	43583458	43583809	+	PB.64954.37;PB.64954;	novel_not_in_catalog	STK17A
chr7	66398087	66398208	+	PB.65464.5;PB.65464;	novel_not_in_catalog	TPST1
chr7	66399438	66399621	+	PB.65464.5;PB.65464;	novel_not_in_catalog	TPST1
chr7	66990713	66990847	-	PB.65484.7;PB.65484;	novel_not_in_catalog	SBDS
chr7	67303982	67304333	+	PB.65522.164;PB.65522;	novel_not_in_catalog	STAG3L4
chr7	74674095	74674345	+	PB.65935.11;PB.65935;	novel_not_in_catalog	GTF2I	3	0
chr7	82299725	82300151	-	PB.66389.290;PB.66389;	novel_not_in_catalog	CACNA2D1	3	0
chr7	97160020	97160156	+	PB.67114.2;PB.67114;	novel_not_in_catalog	SDHAF3
chr7	97732329	97732462	+	PB.67122.21;PB.67122;	novel_not_in_catalog	TAC1
chr7	97922749	97923083	-	PB.67144.117;PB.67144;	fusion	CCZ1P1_ENSG00000284707_ENSG00000284627
chr7	99917772	99917885	-	PB.67279.1;PB.67279;	novel_not_in_catalog	TRIM4
chr7	100650575	100650643	-	PB.67347.24;PB.67347;	novel_not_in_catalog	ACTL6B	0	1
chr7	117872226	117872383	-	PB.68377.103;PB.68377;	novel_not_in_catalog	CTTNBP2	2	0
chr7	128531329	128531800	+	PB.68923.313;PB.68923;	fusion	ENSG00000281896_ENSG00000280828
chr7	133080644	133081048	-	PB.69289.212;PB.69289;	novel_not_in_catalog	CHCHD3
chr7	133080752	133081048	-	PB.69289.215;PB.69289;	novel_not_in_catalog	CHCHD3
chr7	133081147	133081264	-	PB.69289.215;PB.69289;	novel_not_in_catalog	CHCHD3
chr7	137292140	137292172	-	PB.69572.33;PB.69572;	novel_not_in_catalog	PTN
chr7	137257742	137257873	-	PB.69572.44;PB.69572;	novel_not_in_catalog	PTN
chr7	137344258	137344351	-	PB.69572.96;PB.69572;	novel_not_in_catalog	PTN
chr7	137345647	137345816	-	PB.69572.98;PB.69572;	fusion	PTN_ENSG00000228031
chr7	139036078	139036388	+	PB.69719.3;PB.69719;	intergenic	novelGene_451231
chr7	139036653	139036949	+	PB.69719.3;PB.69719;	intergenic	novelGene_451231
chr7	139363176	139363259	+	PB.69762.63;PB.69762;	novel_not_in_catalog	LUC7L2
chr7	143607793	143608614	+	PB.70049.11;PB.70049;	novel_not_in_catalog	TCAF1P1
chr7	151343588	151343726	+	PB.70551.31;PB.70551;	novel_not_in_catalog	NUB1
chr7	158739975	158741136	-	PB.70959.6;PB.70959;	novel_not_in_catalog	ESYT2
chr8	10149148	10149264	+	PB.71712.7;PB.71712;	novel_not_in_catalog	MSRA
chr8	10446339	10447926	+	PB.71712.90;PB.71712;	novel_not_in_catalog	MSRA
chr8	26404609	26404650	+	PB.72522.141;PB.72522;	novel_not_in_catalog	BNIP3L
chr8	42897312	42898449	+	PB.73415.80;PB.73415;	novel_not_in_catalog	HOOK3
chr8	42907416	42907912	+	PB.73415.80;PB.73415;	novel_not_in_catalog	HOOK3
chr8	53876746	53876852	+	PB.73754.11;PB.73754;	novel_not_in_catalog	RGS20
chr8	73964902	73965000	-	PB.74844.498;PB.74844;	novel_not_in_catalog	ELOC
chr8	139701508	139701752	+	PB.77723.1;PB.77723;	antisense	novelGene_KCNK9_AS
chr8	139706208	139707126	+	PB.77723.1;PB.77723;	antisense	novelGene_KCNK9_AS
chr8	144780875	144780965	-	PB.78102.27;PB.78102;	novel_not_in_catalog	ZNF34
chr9	5432555	5432763	-	PB.78471.37;PB.78471;	novel_not_in_catalog	PLGRKT
chr9	15552529	15552960	+	PB.79156.6;PB.79156;	novel_not_in_catalog	CCDC171
chr9	19127923	19128048	-	PB.79418.2;PB.79418;	novel_not_in_catalog	PLIN2
chr9	19229916	19230263	-	PB.79418.2;PB.79418;	novel_not_in_catalog	PLIN2
chr9	20673620	20673905	+	PB.79527.13;PB.79527;	novel_not_in_catalog	FOCAD
chr9	33273488	33273528	+	PB.80024.14;PB.80024;	novel_not_in_catalog	CHMP5
chr9	34578014	34578310	-	PB.80125.21;PB.80125;	novel_not_in_catalog	CNTFR
chr9	34682180	34682349	+	PB.80134.15;PB.80134;	novel_not_in_catalog	ENSG00000230074
chr9	36210125	36210252	+	PB.80320.31;PB.80320;	novel_not_in_catalog	CLTA
chr9	37847866	37848965	-	PB.80445.84;PB.80445;	novel_not_in_catalog	SLC25A51
chr9	40091773	40092163	-	PB.80512.126;PB.80512;	novel_not_in_catalog	ENSG00000284116
chr9	40107418	40107465	-	PB.80512.164;PB.80512;	novel_not_in_catalog	ENSG00000284116
chr9	41359564	41360435	+	PB.80581.35;PB.80581;	novel_not_in_catalog	ENSG00000288891
chr9	41644023	41644243	+	PB.80609.8;PB.80609;	antisense	novelGene_FAM242F_AS
chr9	41705454	41705593	+	PB.80609.8;PB.80609;	antisense	novelGene_FAM242F_AS
chr9	41787097	41787250	+	PB.80609.8;PB.80609;	antisense	novelGene_FAM242F_AS
chr9	41821452	41822008	+	PB.80609.8;PB.80609;	antisense	novelGene_FAM242F_AS
chr9	42562813	42563174	-	PB.80626.5;PB.80626;	novel_not_in_catalog	ENSG00000237357
chr9	67724009	67724240	-	PB.81031.8;PB.81031;	novel_not_in_catalog	FAM27E3
chr9	73154461	73154581	+	PB.81361.8;PB.81361;	novel_not_in_catalog	ANXA1	2	0
chr9	81686660	81687128	-	PB.81778.66;PB.81778;	novel_not_in_catalog	TLE1
chr9	87013256	87014140	-	PB.82029.15;PB.82029;	novel_not_in_catalog	LINC02893
chr9	89181576	89181766	-	PB.82119.100;PB.82119;	intergenic	novelGene_494454
chr9	89288487	89288617	-	PB.82119.100;PB.82119;	intergenic	novelGene_494454
chr9	89308858	89308946	-	PB.82119.100;PB.82119;	intergenic	novelGene_494454
chr9	89310857	89310964	-	PB.82119.100;PB.82119;	intergenic	novelGene_494454
chr9	92853914	92853958	-	PB.82279.24;PB.82279;	novel_not_in_catalog	ZNF484
chr9	92854167	92854689	-	PB.82279.44;PB.82279;	novel_not_in_catalog	ZNF484
chr9	111927473	111927788	+	PB.83223.395;PB.83223;	novel_not_in_catalog	UGCG
chr9	122931667	122931877	+	PB.83815.3;PB.83815;	novel_not_in_catalog	RABGAP1
chr9	123996102	123996538	-	PB.83885.6;PB.83885;	intergenic	novelGene_500724
chr9	123998648	123998719	-	PB.83885.6;PB.83885;	intergenic	novelGene_500724
chr9	124000246	124000564	-	PB.83885.6;PB.83885;	intergenic	novelGene_500724
chr9	124000878	124001104	-	PB.83885.6;PB.83885;	intergenic	novelGene_500724
chr9	128084288	128084773	+	PB.84115.113;PB.84115;	novel_not_in_catalog	SLC25A25
chr9	137558176	137558369	-	PB.84779.52;PB.84779;	novel_not_in_catalog	DPH7
chr9	137590711	137590843	+	PB.84799.4;PB.84799;	novel_not_in_catalog	ARRDC1
chrX	18782432	18782502	+	PB.146639.4;PB.146639;	novel_not_in_catalog	PPEF1
chrX	46563259	46563351	+	PB.147831.8;PB.147831;	fusion	CHST7_ZNF674-AS1
chrX	47658572	47658728	-	PB.147940.9;PB.147940;	novel_not_in_catalog	UXT
chrX	52068380	52068508	-	PB.148159.7;PB.148159;	novel_not_in_catalog	MAGED4B
chrX	54808538	54808717	+	PB.148321.140;PB.148321;	novel_not_in_catalog	MAGED2
chrX	57214448	57214569	+	PB.148451.13;PB.148451;	fusion	ENSG00000286977_ENSG00000226310
chrX	57219395	57219481	+	PB.148451.13;PB.148451;	fusion	ENSG00000286977_ENSG00000226310
chrX	98811002	98811131	+	PB.149809.14;PB.149809;	novel_not_in_catalog	ENSG00000281566
chrX	98900014	98900084	+	PB.149809.14;PB.149809;	novel_not_in_catalog	ENSG00000281566
chrX	98981762	98983343	+	PB.149809.14;PB.149809;	novel_not_in_catalog	ENSG00000281566
chrX	101551877	101551967	+	PB.149989.30;PB.149989;	novel_not_in_catalog	ARMCX1
chrX	103254385	103254490	-	PB.150075.6;PB.150075;	novel_not_in_catalog	TCEAL8
chrX	103461215	103461354	+	PB.150097.8;PB.150097;	fusion	ENSG00000281091_ENSG00000234405
chrX	103475101	103475252	+	PB.150097.8;PB.150097;	fusion	ENSG00000281091_ENSG00000234405
chrX	103689682	103689815	+	PB.150108.11;PB.150108;	novel_not_in_catalog	MORF4L2-AS1
chrX	115839802	115840349	-	PB.150690.30;PB.150690;	novel_not_in_catalog	DANT2
chrX	133376604	133376885	-	PB.151452.63;PB.151452;	novel_not_in_catalog	GPC4	2	0
chrX	137271757	137271834	+	PB.151624.10;PB.151624;	intergenic	novelGene_523309
chrX	137272011	137272105	+	PB.151624.10;PB.151624;	intergenic	novelGene_523309
chrX	137352004	137352088	+	PB.151624.10;PB.151624;	intergenic	novelGene_523309
chrX	137352456	137352561	+	PB.151624.10;PB.151624;	intergenic	novelGene_523309
chrX	137354286	137354418	+	PB.151624.10;PB.151624;	intergenic	novelGene_523309
chrX	137376233	137376523	+	PB.151624.10;PB.151624;	intergenic	novelGene_523309
chrX	150985031	150985144	+	PB.152050.42;PB.152050;	novel_not_in_catalog	HMGB3
chrX	153791038	153791100	-	PB.152149.21;PB.152149;	novel_not_in_catalog	IDH3G
chr1	199837	199875	-	PB.6.69;PB.6;	novel_not_in_catalog	WASH9P
chr1	199837	199875	-	PB.6.86;PB.6;	novel_not_in_catalog	WASH9P
chr1	199837	199875	-	PB.6.106;PB.6;	novel_not_in_catalog	WASH9P
chr1	1000497	1000953	+	PB.41.9;PB.41;	novel_not_in_catalog	ISG15
chr1	1357214	1357954	+	PB.70.87;PB.70;	antisense	novelGene_MXRA8_AS
chr1	1426954	1427003	-	PB.74.10;PB.74;	novel_not_in_catalog	ANKRD65
chr1	3313612	3313832	-	PB.177.1;PB.177;	novel_not_in_catalog	ENSG00000287828
chr1	7701619	7701724	-	PB.453.8;PB.453;	genic	ENSG00000269978
chr1	7702382	7702658	-	PB.453.8;PB.453;	genic	ENSG00000269978
chr1	7703107	7703230	-	PB.453.8;PB.453;	genic	ENSG00000269978
chr1	7703348	7703780	-	PB.453.8;PB.453;	genic	ENSG00000269978
chr1	7704142	7704262	+	PB.458.9;PB.458;	novel_not_in_catalog	CAMTA1
chr1	8868441	8868577	-	PB.515.23;PB.515;	novel_not_in_catalog	ENO1
chr1	9996612	9996889	+	PB.614.18;PB.614;	novel_not_in_catalog	NMNAT1
chr1	10475014	10475080	+	PB.641.33;PB.641;	novel_not_in_catalog	PEX14
chr1	11691933	11692060	-	PB.729.45;PB.729;	novel_not_in_catalog	MAD2L2
chr1	15819100	15819829	-	PB.1037.33;PB.1037;	novel_not_in_catalog	FLJ37453
chr1	15886536	15886607	+	PB.1030.71;PB.1030;	novel_not_in_catalog	SPEN	2	0
chr1	19311533	19311700	-	PB.1162.175;PB.1162;	novel_not_in_catalog	AKR7A2
chr1	21745270	21745552	-	PB.1255.79;PB.1255;	novel_not_in_catalog	USP48
chr1	25430337	25430550	+	PB.1431.4;PB.1431;	novel_not_in_catalog	MACO1
chr1	25454505	25455417	+	PB.1431.19;PB.1431;	novel_not_in_catalog	MACO1
chr1	35975973	35977243	+	PB.2132.62;PB.2132;	novel_not_in_catalog	AGO3	3	0
chr1	36395653	36395768	-	PB.2163.69;PB.2163;	novel_not_in_catalog	LSM10
chr1	37495573	37495655	-	PB.2210.28;PB.2210;	novel_not_in_catalog	MEAF6
chr1	39081164	39081197	+	PB.2345.242;PB.2345;	novel_not_in_catalog	MACF1
chr1	40486740	40487357	-	PB.2411.24;PB.2411;	novel_not_in_catalog	EXO5-DT
chr1	40567982	40568047	+	PB.2419.33;PB.2419;	novel_not_in_catalog	ZNF684
chr1	40592703	40593262	+	PB.2419.33;PB.2419;	novel_not_in_catalog	ZNF684
chr1	42768988	42769032	+	PB.2582.30;PB.2582;	novel_not_in_catalog	C1orf50
chr1	43000443	43001063	+	PB.2614.9;PB.2614;	novel_not_in_catalog	SLC2A1-DT
chr1	43028491	43029795	+	PB.2614.16;PB.2614;	novel_not_in_catalog	SLC2A1-DT
chr1	44673767	44673847	-	PB.2712.16;PB.2712;	novel_not_in_catalog	TMEM53
chr1	64552495	64553212	+	PB.3898.5;PB.3898;	novel_not_in_catalog	CACHD1
chr1	64557824	64558799	+	PB.3898.27;PB.3898;	novel_not_in_catalog	CACHD1
chr1	65258753	65259150	+	PB.3947.28;PB.3947;	intergenic	novelGene_15983
chr1	65259379	65260111	+	PB.3947.28;PB.3947;	intergenic	novelGene_15983
chr1	68366470	68367363	-	PB.4173.2;PB.4173;	intergenic	novelGene_16771
chr1	68367598	68367690	-	PB.4173.2;PB.4173;	intergenic	novelGene_16771
chr1	68384202	68384440	-	PB.4173.2;PB.4173;	intergenic	novelGene_16771
chr1	77732149	77732200	-	PB.4742.7;PB.4742;	novel_not_in_catalog	USP33
chr1	84479545	84479769	+	PB.4925.27;PB.4925;	novel_not_in_catalog	RPF1
chr1	100146527	100147052	+	PB.5743.18;PB.5743;	novel_not_in_catalog	TRMT13
chr1	101845601	101845734	-	PB.5822.36;PB.5822;	novel_not_in_catalog	OLFM3
chr1	116515217	116515351	-	PB.6426.1;PB.6426;	novel_not_in_catalog	CD58
chr1	116910586	116910981	-	PB.6442.4;PB.6442;	genic	ENSG00000272715
chr1	120175165	120176158	-	PB.6634.85;PB.6634;	novel_not_in_catalog	SEC22B
chr1	144207484	144208475	-	PB.6789.1;PB.6789;	novel_not_in_catalog	LINC02802
chr1	144552341	144552658	+	PB.6798.2;PB.6798;	intergenic	novelGene_26000
chr1	146368947	146369202	-	PB.6973.5;PB.6973;	intergenic	novelGene_26532
chr1	146369971	146370026	-	PB.6973.5;PB.6973;	intergenic	novelGene_26532
chr1	146374742	146376445	-	PB.6973.5;PB.6973;	intergenic	novelGene_26532
chr1	149262168	149262276	+	PB.7158.189;PB.7158;	fusion	ENSG00000274265_ENSG00000272755
chr1	149190172	149190531	-	PB.7157.33;PB.7157;	novel_not_in_catalog	ENSG00000215861
chr1	149285454	149285820	-	PB.7157.33;PB.7157;	novel_not_in_catalog	ENSG00000215861
chr1	149194400	149195083	-	PB.7157.66;PB.7157;	antisense	novelGene_ENSG00000274265_AS
chr1	149195578	149195865	-	PB.7157.66;PB.7157;	antisense	novelGene_ENSG00000274265_AS
chr1	150272672	150272752	+	PB.7256.219;PB.7256;	novel_not_in_catalog	C1orf54
chr1	150272675	150272752	+	PB.7256.224;PB.7256;	novel_not_in_catalog	C1orf54
chr1	153999851	153999987	+	PB.7455.171;PB.7455;	novel_not_in_catalog	RPS27
chr1	155310547	155310978	+	PB.7556.94;PB.7556;	novel_not_in_catalog	FDPS
chr1	155647217	155647504	-	PB.7562.273;PB.7562;	novel_not_in_catalog	ENSG00000246203
chr1	155694791	155694913	+	PB.7568.160;PB.7568;	novel_not_in_catalog	DAP3
chr1	156082691	156082723	+	PB.7582.17;PB.7582;	novel_not_in_catalog	LMNA
chr1	156084381	156084709	+	PB.7582.17;PB.7582;	novel_not_in_catalog	LMNA
chr1	156084381	156084724	+	PB.7582.20;PB.7582;	novel_not_in_catalog	LMNA
chr1	156427944	156428060	-	PB.7617.351;PB.7617;	novel_not_in_catalog	MIR9-1HG
chr1	156705932	156706096	-	PB.7648.4;PB.7648;	novel_not_in_catalog	CRABP2
chr1	161110115	161110195	-	PB.7816.11;PB.7816;	novel_not_in_catalog	PFDN2
chr1	162568282	162570207	+	PB.7950.15;PB.7950;	novel_not_in_catalog	UAP1
chr1	171795011	171795103	+	PB.8412.25;PB.8412;	novel_not_in_catalog	METTL13
chr1	178134565	178135344	+	PB.8805.1;PB.8805;	novel_not_in_catalog	RASAL2
chr1	197911179	197911369	+	PB.9595.6;PB.9595;	novel_not_in_catalog	LHX9
chr1	204350880	204351008	-	PB.9924.24;PB.9924;	novel_not_in_catalog	PLEKHA6
chr1	205455723	205455748	+	PB.10027.2;PB.10027;	novel_not_in_catalog	LEMD1-DT
chr1	224370898	224370977	+	PB.10959.13;PB.10959;	novel_not_in_catalog	CNIH4
chr1	226062244	226062489	+	PB.11048.6;PB.11048;	novel_not_in_catalog	H3-3A
chr1	226062257	226062489	+	PB.11048.9;PB.11048;	novel_not_in_catalog	H3-3A
chr1	226071175	226071208	+	PB.11048.35;PB.11048;	novel_not_in_catalog	H3-3A
chr1	228130764	228131234	+	PB.11196.13;PB.11196;	novel_not_in_catalog	GUK1
chr1	229295020	229295102	+	PB.11286.34;PB.11286;	novel_not_in_catalog	RAB4A
chr1	236046055	236046598	-	PB.11723.9;PB.11723;	novel_not_in_catalog	NID1
chr1	248846191	248846364	+	PB.12435.7;PB.12435;	novel_not_in_catalog	ZNF672
chr10	13158398	13159471	+	PB.85450.133;PB.85450;	novel_not_in_catalog	OPTN
chr10	16693519	16693693	-	PB.85664.4;PB.85664;	novel_not_in_catalog	RSU1
chr10	16720113	16721284	-	PB.85664.82;PB.85664;	novel_not_in_catalog	RSU1
chr10	16720267	16721284	-	PB.85664.85;PB.85664;	novel_not_in_catalog	RSU1
chr10	21803784	21803984	-	PB.85985.40;PB.85985;	novel_not_in_catalog	DNAJC1
chr10	24951551	24951607	-	PB.86177.87;PB.86177;	novel_not_in_catalog	PRTFDC1
chr10	29703162	29703374	-	PB.86421.58;PB.86421;	novel_not_in_catalog	SVIL
chr10	31884349	31884572	-	PB.86529.132;PB.86529;	novel_not_in_catalog	ARHGAP12
chr10	37872961	37873199	-	PB.86799.166;PB.86799;	novel_not_in_catalog	ZNF25
chr10	37873893	37874010	-	PB.86799.166;PB.86799;	novel_not_in_catalog	ZNF25
chr10	55772745	55773507	-	PB.87625.76;PB.87625;	intergenic	novelGene_55469
chr10	55799762	55799882	-	PB.87625.76;PB.87625;	intergenic	novelGene_55469
chr10	55899634	55900041	-	PB.87625.76;PB.87625;	intergenic	novelGene_55469
chr10	62258983	62259250	+	PB.87849.2;PB.87849;	antisense	novelGene_RTKN2_AS
chr10	62265995	62267078	+	PB.87849.2;PB.87849;	antisense	novelGene_RTKN2_AS
chr10	68262019	68262394	-	PB.88027.2;PB.88027;	novel_not_in_catalog	PBLD
chr10	68600481	68600769	+	PB.88046.70;PB.88046;	novel_not_in_catalog	TET1
chr10	69631176	69631275	+	PB.88105.18;PB.88105;	novel_not_in_catalog	FAM241B
chr10	71964931	71965475	+	PB.88229.11;PB.88229;	novel_not_in_catalog	CHST3
chr10	97549415	97549664	+	PB.89856.169;PB.89856;	novel_not_in_catalog	UBTD1
chr10	98003141	98004467	-	PB.89897.19;PB.89897;	novel_not_in_catalog	CRTAC1
chr10	102706190	102706282	-	PB.90205.60;PB.90205;	novel_not_in_catalog	ARL3
chr10	104248248	104248592	-	PB.90296.15;PB.90296;	antisense	novelGene_GSTO2_AS
chr10	110876117	110876237	+	PB.90630.55;PB.90630;	novel_not_in_catalog	PDCD4
chr10	119595933	119595992	+	PB.91050.3;PB.91050;	antisense	novelGene_TIAL1_AS
chr10	124518969	124519360	+	PB.91305.8;PB.91305;	novel_not_in_catalog	LHPP
chr10	127193719	127194877	-	PB.91421.31;PB.91421;	novel_not_in_catalog	INSYN2A
chr10	130110881	130112116	+	PB.91488.1;PB.91488;	intergenic	novelGene_68546
chr10	130120066	130120981	+	PB.91488.1;PB.91488;	intergenic	novelGene_68546
chr10	131977684	131977765	-	PB.91547.33;PB.91547;	novel_not_in_catalog	BNIP3
chr11	159892	159980	-	PB.91651.3;PB.91651;	novel_not_in_catalog	BET1L
chr11	161080	161138	-	PB.91651.3;PB.91651;	novel_not_in_catalog	BET1L
chr11	163296	163361	-	PB.91651.3;PB.91651;	novel_not_in_catalog	BET1L
chr11	164245	164460	-	PB.91651.3;PB.91651;	novel_not_in_catalog	BET1L
chr11	381084	381158	+	PB.91674.26;PB.91674;	novel_not_in_catalog	B4GALNT4
chr11	6505438	6505600	+	PB.92036.2;PB.92036;	novel_not_in_catalog	ENSG00000283977
chr11	11355902	11356388	-	PB.92346.29;PB.92346;	novel_not_in_catalog	GALNT18
chr11	12843192	12843247	+	PB.92406.124;PB.92406;	novel_not_in_catalog	TEAD1
chr11	14512091	14512346	-	PB.92508.183;PB.92508;	novel_not_in_catalog	PSMA1
chr11	17844219	17845332	-	PB.92676.54;PB.92676;	novel_not_in_catalog	SERGEF
chr11	32589197	32589319	+	PB.93236.28;PB.93236;	novel_not_in_catalog	EIF3M
chr11	33318251	33318346	+	PB.93291.48;PB.93291;	novel_not_in_catalog	HIPK3
chr11	35703393	35704945	+	PB.93465.55;PB.93465;	novel_not_in_catalog	TRIM44
chr11	35758943	35760642	-	PB.93468.11;PB.93468;	novel_not_in_catalog	ENSG00000254919
chr11	35767386	35767539	-	PB.93468.11;PB.93468;	novel_not_in_catalog	ENSG00000254919
chr11	43942130	43942245	+	PB.93808.55;PB.93808;	genic	C11orf96
chr11	47143300	47143561	-	PB.93976.260;PB.93976;	novel_not_in_catalog	ARFGAP2
chr11	48109572	48109757	+	PB.94016.63;PB.94016;	novel_not_in_catalog	PTPRJ
chr11	57542416	57542575	-	PB.94098.21;PB.94098;	novel_not_in_catalog	TIMM10
chr11	58578300	58578355	-	PB.94152.11;PB.94152;	novel_not_in_catalog	LPXN
chr11	59657080	59657153	-	PB.94201.29;PB.94201;	novel_not_in_catalog	PATL1
chr11	61472745	61473358	+	PB.94306.36;PB.94306;	novel_not_in_catalog	ENSG00000256591
chr11	61472745	61473610	+	PB.94306.51;PB.94306;	novel_not_in_catalog	SDHAF2
chr11	62505162	62505275	-	PB.94383.3;PB.94383;	novel_not_in_catalog	AHNAK
chr11	64234927	64235164	+	PB.94520.85;PB.94520;	novel_not_in_catalog	VEGFB
chr11	65806417	65807513	-	PB.94696.7;PB.94696;	intergenic	novelGene_78664
chr11	65817990	65818174	-	PB.94696.7;PB.94696;	intergenic	novelGene_78664
chr11	67346365	67346703	+	PB.94823.11;PB.94823;	novel_not_in_catalog	RAD9A
chr11	67619988	67620536	+	PB.94845.1;PB.94845;	intergenic	novelGene_79211
chr11	67626054	67626477	+	PB.94845.1;PB.94845;	intergenic	novelGene_79211
chr11	68474088	68474599	+	PB.94901.17;PB.94901;	novel_not_in_catalog	PPP6R3
chr11	71465317	71465941	+	PB.95037.19;PB.95037;	novel_not_in_catalog	NADSYN1
chr11	72040320	72040433	-	PB.95077.60;PB.95077;	novel_not_in_catalog	NUMA1
chr11	72808517	72808618	+	PB.95130.4;PB.95130;	antisense	novelGene_STARD10_AS
chr11	72809268	72809490	+	PB.95130.4;PB.95130;	antisense	novelGene_STARD10_AS
chr11	75234427	75234621	-	PB.95304.11;PB.95304;	novel_not_in_catalog	TPBGL-AS1
chr11	79214517	79214822	-	PB.95588.140;PB.95588;	novel_not_in_catalog	TENM4
chr11	94972886	94972989	-	PB.96416.18;PB.96416;	novel_not_in_catalog	CWC15
chr11	110092244	110092609	+	PB.97148.1;PB.97148;	novel_not_in_catalog	ZC3H12C
chr11	110150073	110150742	+	PB.97148.1;PB.97148;	novel_not_in_catalog	ZC3H12C
chr11	112052487	112052687	-	PB.97237.30;PB.97237;	novel_not_in_catalog	PIH1D2
chr11	117166023	117167372	+	PB.97529.54;PB.97529;	novel_not_in_catalog	PAFAH1B2	3	0
chr11	124866003	124867172	+	PB.97948.1;PB.97948;	novel_not_in_catalog	ROBO3
chr11	124954047	124954072	-	PB.97945.1;PB.97945;	novel_not_in_catalog	CCDC15-DT
chr11	125461717	125461794	-	PB.98003.32;PB.98003;	novel_not_in_catalog	FEZ1
chr12	31375	31404	-	PB.98567.47;PB.98567;	novel_not_in_catalog	WASH8P
chr12	2909655	2911245	+	PB.98819.124;PB.98819;	novel_not_in_catalog	TULP3
chr12	6768344	6768445	-	PB.99053.232;PB.99053;	novel_not_in_catalog	MLF2
chr12	8243811	8243890	-	PB.99134.7;PB.99134;	novel_not_in_catalog	FAM86FP
chr12	8953101	8954508	+	PB.99215.31;PB.99215;	novel_not_in_catalog	KLRG1
chr12	21214624	21214744	+	PB.99914.12;PB.99914;	fusion	SLCO1B1_IAPP
chr12	21508157	21508286	+	PB.99932.70;PB.99932;	novel_not_in_catalog	GOLT1B
chr12	21508157	21508286	+	PB.99932.78;PB.99932;	novel_not_in_catalog	GOLT1B
chr12	24365087	24366523	-	PB.100094.174;PB.100094;	novel_not_in_catalog	SOX5	1	0
chr12	57236840	57236910	-	PB.101635.32;PB.101635;	novel_not_in_catalog	NDUFA4L2
chr12	57398057	57398198	-	PB.101637.91;PB.101637;	novel_not_in_catalog	R3HDM2
chr12	57828294	57828418	-	PB.101681.23;PB.101681;	novel_not_in_catalog	CTDSP2
chr12	64229020	64229236	+	PB.101925.1;PB.101925;	novel_not_in_catalog	ENSG00000243024
chr12	66795542	66796728	-	PB.102131.68;PB.102131;	novel_not_in_catalog	GRIP1	2	0
chr12	69474025	69474208	+	PB.102296.1;PB.102296;	novel_not_in_catalog	FRS2
chr12	76559859	76560233	+	PB.102701.51;PB.102701;	novel_not_in_catalog	ENSG00000257526
chr12	89528111	89528182	+	PB.103297.8;PB.103297;	novel_not_in_catalog	POC1B-AS1
chr12	101397199	101397376	-	PB.103931.84;PB.103931;	novel_not_in_catalog	ARL1
chr12	104885426	104885590	-	PB.104110.59;PB.104110;	novel_not_in_catalog	SLC41A2
chr12	104984197	104984423	-	PB.104112.1;PB.104112;	antisense	novelGene_NOPCHAP1_AS
chr12	104985288	104985422	-	PB.104112.1;PB.104112;	antisense	novelGene_NOPCHAP1_AS
chr12	108201587	108202369	+	PB.104268.2;PB.104268;	novel_not_in_catalog	WSCD2
chr12	108802414	108802534	+	PB.104304.5;PB.104304;	antisense	novelGene_SSH1_AS
chr12	108811812	108812292	+	PB.104304.5;PB.104304;	antisense	novelGene_SSH1_AS
chr12	120474636	120474846	-	PB.104958.44;PB.104958;	novel_not_in_catalog	SRSF9
chr12	121592830	121592952	+	PB.105048.6;PB.105048;	novel_not_in_catalog	KDM2B-DT
chr12	121595914	121596026	+	PB.105048.6;PB.105048;	novel_not_in_catalog	KDM2B-DT
chr12	122423638	122423692	-	PB.105121.77;PB.105121;	novel_not_in_catalog	CLIP1
chr12	122417327	122417463	-	PB.105121.100;PB.105121;	novel_not_in_catalog	CLIP1
chr12	122423638	122423674	-	PB.105121.109;PB.105121;	novel_not_in_catalog	CLIP1
chr12	122422918	122422962	-	PB.105121.112;PB.105121;	novel_not_in_catalog	CLIP1
chr12	124204697	124205590	+	PB.105279.32;PB.105279;	novel_not_in_catalog	RFLNA
chr12	124939702	124939877	-	PB.105324.46;PB.105324;	novel_not_in_catalog	UBC
chr12	128977525	128977663	+	PB.105484.7;PB.105484;	novel_not_in_catalog	GLT1D1
chr12	130820201	130820662	-	PB.105585.57;PB.105585;	novel_not_in_catalog	STX2
chr12	132955762	132956037	-	PB.105696.378;PB.105696;	novel_not_in_catalog	ZNF605
chr12	132970345	132970394	+	PB.105687.5;PB.105687;	novel_not_in_catalog	ENSG00000289516
chr13	23882716	23883784	-	PB.105983.48;PB.105983;	novel_not_in_catalog	MIPEP
chr13	24922078	24922544	-	PB.106067.53;PB.106067;	novel_not_in_catalog	CENPJ
chr13	51263425	51264220	+	PB.107578.4;PB.107578;	novel_not_in_catalog	FAM124A
chr13	52631429	52631977	+	PB.107716.29;PB.107716;	novel_not_in_catalog	ENSG00000273784
chr13	95705548	95705681	+	PB.109304.13;PB.109304;	novel_not_in_catalog	DNAJC3
chr13	95742634	95742720	+	PB.109304.30;PB.109304;	novel_not_in_catalog	DNAJC3
chr13	99877598	99878473	+	PB.109696.1;PB.109696;	novel_not_in_catalog	CLYBL
chr13	110914321	110914465	-	PB.110246.39;PB.110246;	novel_not_in_catalog	ANKRD10
chr13	110904745	110904780	-	PB.110246.105;PB.110246;	novel_not_in_catalog	ANKRD10
chr14	27652089	27653015	-	PB.110873.240;PB.110873;	novel_not_in_catalog	ENSG00000258932
chr14	28764253	28764401	+	PB.110994.5;PB.110994;	novel_not_in_catalog	LINC01551
chr14	32077585	32077862	+	PB.111197.272;PB.111197;	novel_not_in_catalog	ARHGAP5	3	0
chr14	35051141	35051262	+	PB.111393.279;PB.111393;	novel_not_in_catalog	FAM177A1
chr14	44937690	44937812	-	PB.111951.57;PB.111951;	novel_not_in_catalog	KLHL28
chr14	49619525	49619602	-	PB.112205.56;PB.112205;	novel_not_in_catalog	RPL36AL
chr14	49623701	49624088	-	PB.112205.74;PB.112205;	novel_not_in_catalog	DNAAF2
chr14	60163045	60163162	-	PB.112947.9;PB.112947;	novel_not_in_catalog	DHRS7
chr14	60799885	60800041	+	PB.112995.40;PB.112995;	novel_not_in_catalog	MNAT1
chr14	63853412	63853654	+	PB.113166.65;PB.113166;	novel_not_in_catalog	SYNE2
chr14	63853450	63853654	+	PB.113166.78;PB.113166;	novel_not_in_catalog	SYNE2
chr14	63853450	63853654	+	PB.113166.77;PB.113166;	novel_not_in_catalog	SYNE2
chr14	66881754	66882618	+	PB.113378.16;PB.113378;	novel_not_in_catalog	GPHN	2	0
chr14	77856316	77856349	+	PB.114322.72;PB.114322;	novel_not_in_catalog	ADCK1
chr14	83638905	83639082	+	PB.114675.1;PB.114675;	intergenic	novelGene_148549
chr14	83639300	83640249	+	PB.114675.1;PB.114675;	intergenic	novelGene_148549
chr14	93257504	93258411	-	PB.115135.29;PB.115135;	intergenic	novelGene_149888
chr14	93260292	93260623	-	PB.115135.29;PB.115135;	intergenic	novelGene_149888
chr14	98539135	98539212	+	PB.115323.1;PB.115323;	intergenic	novelGene_150395
chr14	98542184	98542857	+	PB.115323.1;PB.115323;	intergenic	novelGene_150395
chr14	104459800	104459994	-	PB.115699.6;PB.115699;	novel_not_in_catalog	TMEM179
chr14	105526660	105526683	+	PB.115776.21;PB.115776;	novel_not_in_catalog	TMEM121
chr15	23303731	23303818	+	PB.115871.21;PB.115871;	novel_not_in_catalog	HERC2P7
chr15	23304428	23304530	+	PB.115871.21;PB.115871;	novel_not_in_catalog	HERC2P7
chr15	23309140	23309457	+	PB.115871.21;PB.115871;	novel_not_in_catalog	HERC2P7
chr15	24950575	24950690	+	PB.116017.114;PB.116017;	novel_not_in_catalog	SNRPN
chr15	24950575	24950690	+	PB.116017.169;PB.116017;	novel_not_in_catalog	SNRPN
chr15	24950575	24950690	+	PB.116017.179;PB.116017;	novel_not_in_catalog	SNRPN
chr15	24971379	24971487	+	PB.116017.414;PB.116017;	novel_not_in_catalog	SNRPN
chr15	24955364	24955398	+	PB.116017.505;PB.116017;	novel_not_in_catalog	ENSG00000214265
chr15	32517399	32518445	-	PB.116439.15;PB.116439;	novel_not_in_catalog	WHAMMP1
chr15	35365474	35365972	-	PB.116652.93;PB.116652;	novel_not_in_catalog	DPH6
chr15	55454866	55454933	-	PB.117958.194;PB.117958;	novel_not_in_catalog	DNAAF4
chr15	56369535	56369603	+	PB.118052.123;PB.118052;	novel_not_in_catalog	TEX9
chr15	59478676	59478800	+	PB.118245.11;PB.118245;	novel_not_in_catalog	FAM81A
chr15	66408634	66410494	+	PB.118713.26;PB.118713;	novel_not_in_catalog	MAP2K1
chr15	68576577	68576800	+	PB.118857.7;PB.118857;	novel_not_in_catalog	CORO2B
chr15	73314217	73315845	-	PB.119197.2;PB.119197;	intergenic	novelGene_163996
chr15	73317833	73318138	-	PB.119197.2;PB.119197;	intergenic	novelGene_163996
chr15	76759272	76759368	-	PB.119460.234;PB.119460;	novel_not_in_catalog	SCAPER
chr15	79034707	79035010	-	PB.119620.27;PB.119620;	novel_not_in_catalog	RASGRF1
chr15	79846712	79846856	-	PB.119653.6;PB.119653;	novel_not_in_catalog	ST20-MTHFS
chr15	79846712	79846856	-	PB.119653.10;PB.119653;	novel_not_in_catalog	MTHFS
chr15	81697423	81697539	-	PB.119788.48;PB.119788;	novel_not_in_catalog	ENSG00000259692
chr15	82382208	82382298	+	PB.119814.9;PB.119814;	novel_not_in_catalog	UBE2Q2P2
chr15	84468873	84468964	+	PB.119945.74;PB.119945;	intergenic	novelGene_166532
chr15	84468873	84468964	+	PB.119945.81;PB.119945;	intergenic	novelGene_166538
chr15	85092095	85092679	+	PB.119977.70;PB.119977;	intergenic	novelGene_166811
chr15	85102628	85103117	+	PB.119977.70;PB.119977;	intergenic	novelGene_166811
chr15	90267052	90267174	+	PB.120260.56;PB.120260;	novel_not_in_catalog	NGRN
chr16	212782	213072	-	PB.120772.39;PB.120772;	novel_not_in_catalog	LUC7L
chr16	1784117	1784369	+	PB.120915.13;PB.120915;	novel_not_in_catalog	NUBP2
chr16	1784117	1784369	+	PB.120915.16;PB.120915;	novel_not_in_catalog	NUBP2
chr16	11670617	11670707	+	PB.121751.7;PB.121751;	novel_not_in_catalog	SNN
chr16	14530588	14530917	-	PB.121977.33;PB.121977;	novel_not_in_catalog	PARN
chr16	14976200	14976305	+	PB.121991.84;PB.121991;	novel_not_in_catalog	PDXDC1
chr16	14977301	14978378	+	PB.121991.84;PB.121991;	novel_not_in_catalog	PDXDC1
chr16	18776876	18777581	-	PB.122161.14;PB.122161;	novel_not_in_catalog	RPS15A
chr16	20826556	20826630	+	PB.122246.18;PB.122246;	novel_not_in_catalog	REXO5
chr16	25134082	25134528	+	PB.122544.15;PB.122544;	novel_not_in_catalog	LCMT1
chr16	29819012	29819202	+	PB.122752.129;PB.122752;	novel_not_in_catalog	PAGR1
chr16	30558486	30558542	-	PB.122826.108;PB.122826;	novel_not_in_catalog	ZNF764
chr16	31718913	31719053	+	PB.122879.50;PB.122879;	novel_not_in_catalog	KRBOX5
chr16	53131709	53132157	+	PB.123167.63;PB.123167;	novel_not_in_catalog	CHD9
chr16	54952494	54952577	+	PB.123260.12;PB.123260;	fusion	IRX5_ENSG00000259711
chr16	62037213	62037432	+	PB.123529.3;PB.123529;	antisense	novelGene_CDH8_AS
chr16	75376649	75376765	-	PB.124372.12;PB.124372;	novel_not_in_catalog	CFDP1
chr16	81349351	81349485	+	PB.124784.20;PB.124784;	novel_not_in_catalog	GAN
chr17	5097139	5097192	+	PB.125671.1;PB.125671;	novel_not_in_catalog	ZNF232-AS1
chr17	5097468	5097536	+	PB.125671.1;PB.125671;	novel_not_in_catalog	ZNF232-AS1
chr17	5097223	5097405	+	PB.125671.3;PB.125671;	novel_not_in_catalog	ZNF232-AS1
chr17	8488518	8488980	-	PB.125969.25;PB.125969;	novel_not_in_catalog	MYH10	2	0
chr17	9003087	9003144	+	PB.125985.6;PB.125985;	novel_not_in_catalog	NTN1
chr17	15976440	15976538	+	PB.126282.2;PB.126282;	fusion	TTC19_ADORA2B
chr17	17754229	17754673	+	PB.126402.20;PB.126402;	novel_not_in_catalog	RAI1	1	0
chr17	20870066	20870764	+	PB.126595.25;PB.126595;	novel_not_in_catalog	CCDC144NL-AS1
chr17	28895280	28896300	-	PB.126779.29;PB.126779;	novel_not_in_catalog	FLOT2
chr17	31964821	31965557	+	PB.126964.44;PB.126964;	novel_not_in_catalog	SUZ12
chr17	32325378	32325495	-	PB.127006.15;PB.127006;	novel_not_in_catalog	C17orf75
chr17	36379726	36379810	-	PB.127235.2;PB.127235;	novel_not_in_catalog	TBC1D3H
chr17	46490940	46491456	+	PB.128054.176;PB.128054;	novel_not_in_catalog	NSFP1
chr17	47425058	47425751	-	PB.128119.149;PB.128119;	novel_not_in_catalog	MRPL45P2
chr17	50371844	50372601	-	PB.128312.28;PB.128312;	novel_not_in_catalog	MRPL27
chr17	50390655	50392034	-	PB.128318.72;PB.128318;	novel_not_in_catalog	LRRC59
chr17	60609115	60609543	+	PB.128864.26;PB.128864;	novel_not_in_catalog	PPM1D	3	1
chr17	64970923	64971163	-	PB.129238.94;PB.129238;	novel_not_in_catalog	AMZ2P1
chr17	64970923	64971163	-	PB.129238.93;PB.129238;	novel_not_in_catalog	AMZ2P1
chr17	68107706	68108493	+	PB.129458.38;PB.129458;	novel_not_in_catalog	LINC00674
chr17	68173943	68174059	+	PB.129458.60;PB.129458;	novel_not_in_catalog	LINC00674
chr17	68174801	68175905	+	PB.129458.60;PB.129458;	novel_not_in_catalog	LINC00674
chr17	76372004	76372109	-	PB.130049.16;PB.130049;	novel_not_in_catalog	PRPSAP1
chr17	76383616	76383780	-	PB.130049.16;PB.130049;	novel_not_in_catalog	PRPSAP1
chr17	79579270	79579870	+	PB.130258.1;PB.130258;	antisense	novelGene_RBFOX3_AS
chr17	79580601	79581239	+	PB.130258.1;PB.130258;	antisense	novelGene_RBFOX3_AS
chr17	81710075	81710167	+	PB.130464.63;PB.130464;	novel_not_in_catalog	ENSG00000262660
chr17	82586626	82586877	+	PB.130547.285;PB.130547;	novel_not_in_catalog	FOXK2
chr18	9182852	9183682	+	PB.131115.130;PB.131115;	novel_not_in_catalog	ANKRD12
chr18	9340885	9340981	+	PB.131125.1;PB.131125;	novel_not_in_catalog	TWSG1
chr18	9341115	9341275	+	PB.131125.1;PB.131125;	novel_not_in_catalog	TWSG1
chr18	9344768	9344890	+	PB.131125.1;PB.131125;	novel_not_in_catalog	TWSG1
chr18	12309499	12309915	+	PB.131251.10;PB.131251;	novel_not_in_catalog	TUBB6
chr18	12713788	12714027	+	PB.131251.289;PB.131251;	novel_not_in_catalog	PSMG2
chr18	21361615	21361877	+	PB.131432.89;PB.131432;	novel_not_in_catalog	GREB1L
chr18	28174817	28175160	-	PB.131739.70;PB.131739;	novel_not_in_catalog	CDH2
chr18	34269434	34269864	-	PB.131987.1;PB.131987;	intergenic	novelGene_202637
chr18	34331080	34331227	-	PB.131987.1;PB.131987;	intergenic	novelGene_202637
chr18	34331459	34331549	-	PB.131987.1;PB.131987;	intergenic	novelGene_202637
chr18	35486004	35486114	-	PB.132056.14;PB.132056;	novel_not_in_catalog	INO80C
chr18	35490666	35490801	-	PB.132056.14;PB.132056;	novel_not_in_catalog	INO80C
chr18	36669690	36669821	+	PB.132144.42;PB.132144;	novel_not_in_catalog	FHOD3
chr18	59148179	59148231	+	PB.133320.36;PB.133320;	novel_not_in_catalog	SEC11C
chr18	77449593	77450674	+	PB.133948.3;PB.133948;	novel_not_in_catalog	ENSG00000264015
chr19	676708	677724	-	PB.134071.1;PB.134071;	antisense	novelGene_FSTL3_AS
chr19	5293387	5293645	+	PB.134531.1;PB.134531;	genic	ENSG00000274447
chr19	7948373	7948551	-	PB.134709.59;PB.134709;	novel_not_in_catalog	ELAVL1
chr19	8008293	8008430	+	PB.134719.3;PB.134719;	fusion	ENSG00000267939_ENSG00000289255
chr19	9768785	9769179	+	PB.134879.129;PB.134879;	antisense	novelGene_ZNF846_AS
chr19	9769879	9770115	+	PB.134879.129;PB.134879;	antisense	novelGene_ZNF846_AS
chr19	10404522	10404685	-	PB.134931.61;PB.134931;	novel_not_in_catalog	CDC37
chr19	11504476	11504555	-	PB.134996.239;PB.134996;	novel_not_in_catalog	ZNF653
chr19	13023355	13023389	+	PB.135132.27;PB.135132;	novel_not_in_catalog	NFIX	0	1
chr19	15277117	15277162	-	PB.135297.56;PB.135297;	novel_not_in_catalog	BRD4	3	0
chr19	15331479	15331807	-	PB.135297.56;PB.135297;	novel_not_in_catalog	BRD4	3	0
chr19	16189700	16189818	+	PB.135328.20;PB.135328;	novel_not_in_catalog	FAM32A
chr19	17942305	17942529	+	PB.135491.11;PB.135491;	novel_not_in_catalog	CCDC124
chr19	19192726	19192751	+	PB.135637.15;PB.135637;	novel_not_in_catalog	RFXANK
chr19	19704953	19705182	-	PB.135685.28;PB.135685;	fusion	ENSG00000271283_ZNF14
chr19	19717881	19718448	-	PB.135685.68;PB.135685;	novel_not_in_catalog	ZNF14
chr19	19900742	19900897	+	PB.135675.256;PB.135675;	novel_not_in_catalog	ZNF93
chr19	21444646	21445790	-	PB.135724.7;PB.135724;	novel_not_in_catalog	ENSG00000268119
chr19	36124727	36124843	+	PB.136204.33;PB.136204;	novel_not_in_catalog	TBCB
chr19	36488872	36488964	-	PB.136224.246;PB.136224;	novel_not_in_catalog	ZNF566
chr19	37683830	37684123	-	PB.136347.117;PB.136347;	novel_not_in_catalog	ZNF781
chr19	38388187	38388237	-	PB.136415.2;PB.136415;	novel_not_in_catalog	GGN
chr19	39341511	39341694	-	PB.136499.20;PB.136499;	novel_not_in_catalog	GMFG
chr19	42557283	42557745	+	PB.136735.7;PB.136735;	novel_not_in_catalog	LIPE-AS1
chr19	43906195	43907379	+	PB.136817.114;PB.136817;	novel_not_in_catalog	ZNF45-AS1
chr19	44151186	44151565	+	PB.136855.24;PB.136855;	novel_not_in_catalog	ZNF234
chr19	46860702	46860922	-	PB.137102.40;PB.137102;	novel_not_in_catalog	AP2S1	1	0
chr19	48644844	48644909	-	PB.137242.7;PB.137242;	novel_not_in_catalog	CA11
chr19	48644844	48644909	-	PB.137242.8;PB.137242;	novel_not_in_catalog	CA11
chr19	48707291	48707411	-	PB.137254.11;PB.137254;	antisense	novelGene_FUT2_AS
chr19	48712328	48712357	-	PB.137254.11;PB.137254;	antisense	novelGene_FUT2_AS
chr19	48728207	48728368	+	PB.137256.2;PB.137256;	antisense	novelGene_RASIP1_AS
chr19	48731266	48731514	+	PB.137256.2;PB.137256;	antisense	novelGene_RASIP1_AS
chr19	49085709	49085849	+	PB.137291.114;PB.137291;	novel_not_in_catalog	SNRNP70
chr19	49579589	49579703	+	PB.137362.8;PB.137362;	novel_not_in_catalog	RCN3
chr19	49686930	49687019	+	PB.137362.193;PB.137362;	novel_not_in_catalog	PRMT1
chr19	50052055	50052087	-	PB.137405.56;PB.137405;	novel_not_in_catalog	VRK3
chr19	50505768	50505932	+	PB.137439.63;PB.137439;	novel_not_in_catalog	EMC10
chr19	53439828	53439933	+	PB.137666.92;PB.137666;	novel_not_in_catalog	TPM3P9
chr19	53513198	53513423	+	PB.137666.157;PB.137666;	novel_not_in_catalog	ENSG00000213777
chr19	54178143	54178228	-	PB.137698.4;PB.137698;	novel_not_in_catalog	MBOAT7	1	0
chr19	54430070	54430418	+	PB.137721.415;PB.137721;	novel_not_in_catalog	TTYH1
chr19	54442312	54443310	-	PB.137714.13;PB.137714;	novel_not_in_catalog	LENG8-AS1
chr19	54444547	54444644	-	PB.137714.13;PB.137714;	novel_not_in_catalog	LENG8-AS1
chr19	57436885	57437716	-	PB.137912.177;PB.137912;	novel_not_in_catalog	ZNF772
chr19	58011334	58012003	+	PB.137939.23;PB.137939;	novel_not_in_catalog	ENSG00000176593
chr2	278391	279061	+	PB.12454.12;PB.12454;	novel_not_in_catalog	ACP1
chr2	9002314	9002541	-	PB.12778.417;PB.12778;	novel_not_in_catalog	MBOAT2
chr2	9586141	9586267	-	PB.12823.310;PB.12823;	novel_not_in_catalog	YWHAQ
chr2	10800995	10801111	-	PB.12904.68;PB.12904;	novel_not_in_catalog	PDIA6
chr2	24956038	24956137	-	PB.13601.37;PB.13601;	novel_not_in_catalog	DNAJC27
chr2	26176770	26177020	+	PB.13747.2;PB.13747;	novel_not_in_catalog	GAREM2
chr2	26176753	26177013	+	PB.13747.4;PB.13747;	novel_not_in_catalog	GAREM2
chr2	38875545	38875654	-	PB.14616.77;PB.14616;	novel_not_in_catalog	DHX57
chr2	43171481	43171788	-	PB.14786.1;PB.14786;	antisense	novelGene_ENSG00000287387_AS
chr2	43174052	43174120	-	PB.14786.1;PB.14786;	antisense	novelGene_ENSG00000287387_AS
chr2	43184489	43184570	-	PB.14786.1;PB.14786;	antisense	novelGene_ENSG00000287387_AS
chr2	43217145	43217264	-	PB.14786.1;PB.14786;	antisense	novelGene_ENSG00000287387_AS
chr2	47336409	47336846	-	PB.15118.149;PB.15118;	novel_not_in_catalog	EPCAM-DT
chr2	47342825	47342979	-	PB.15118.156;PB.15118;	novel_not_in_catalog	EPCAM-DT
chr2	55615600	55615687	-	PB.15610.131;PB.15610;	novel_not_in_catalog	PPP4R3B
chr2	55993873	55994002	-	PB.15617.8;PB.15617;	novel_not_in_catalog	MIR217HG
chr2	56014055	56014253	-	PB.15617.8;PB.15617;	novel_not_in_catalog	MIR217HG
chr2	61140410	61140784	-	PB.15892.8;PB.15892;	novel_not_in_catalog	ENSG00000212978
chr2	61160530	61160603	+	PB.15893.16;PB.15893;	novel_not_in_catalog	C2orf74
chr2	62715301	62715541	+	PB.15974.44;PB.15974;	novel_not_in_catalog	EHBP1
chr2	62968881	62968986	+	PB.15974.356;PB.15974;	novel_not_in_catalog	EHBP1
chr2	62968881	62968986	+	PB.15974.355;PB.15974;	novel_not_in_catalog	EHBP1
chr2	63048169	63048236	-	PB.15978.46;PB.15978;	novel_not_in_catalog	EHBP1-AS1
chr2	63048169	63048219	-	PB.15978.44;PB.15978;	novel_not_in_catalog	EHBP1-AS1
chr2	64323742	64323822	+	PB.16097.7;PB.16097;	fusion	LGALSL_ENSG00000225889
chr2	64433969	64434058	+	PB.16097.7;PB.16097;	fusion	LGALSL_ENSG00000225889
chr2	64445443	64445592	+	PB.16097.7;PB.16097;	fusion	LGALSL_ENSG00000225889
chr2	73943172	73943275	+	PB.16611.113;PB.16611;	novel_not_in_catalog	DGUOK
chr2	74213302	74214048	+	PB.16627.96;PB.16627;	novel_not_in_catalog	MTHFD2
chr2	84430583	84431091	-	PB.17123.55;PB.17123;	novel_not_in_catalog	SUCLG1
chr2	86247937	86248071	-	PB.17291.56;PB.17291;	novel_not_in_catalog	REEP1
chr2	95220472	95221285	+	PB.17527.20;PB.17527;	novel_not_in_catalog	ENSG00000233757
chr2	97247278	97247359	+	PB.17659.278;PB.17659;	novel_not_in_catalog	ANKRD36
chr2	98506519	98507251	+	PB.17739.23;PB.17739;	novel_not_in_catalog	INPP4A
chr2	98612431	98613282	+	PB.17745.25;PB.17745;	novel_not_in_catalog	UNC50
chr2	104872714	104872820	-	PB.18098.9;PB.18098;	novel_not_in_catalog	LINC01159
chr2	105166591	105166646	+	PB.18118.4;PB.18118;	novel_not_in_catalog	LINC01918
chr2	105168956	105169695	+	PB.18118.4;PB.18118;	novel_not_in_catalog	LINC01918
chr2	113584098	113584136	+	PB.18519.9;PB.18519;	novel_not_in_catalog	WASH2P
chr2	117490907	117491058	-	PB.18875.618;PB.18875;	antisense	novelGene_ENSG00000286370_AS
chr2	117623235	117623894	-	PB.18875.618;PB.18875;	antisense	novelGene_ENSG00000286370_AS
chr2	127385505	127385573	-	PB.19184.62;PB.19184;	novel_not_in_catalog	MAP3K2
chr2	133266513	133266911	-	PB.19569.146;PB.19569;	novel_not_in_catalog	NCKAP5	3	0
chr2	133266513	133266921	-	PB.19569.204;PB.19569;	novel_not_in_catalog	NCKAP5	3	0
chr2	143534221	143534317	+	PB.20121.3;PB.20121;	novel_not_in_catalog	ARHGAP15
chr2	147917015	147917068	+	PB.20282.96;PB.20282;	novel_not_in_catalog	ACVR2A
chr2	148091117	148091847	+	PB.20315.135;PB.20315;	novel_not_in_catalog	MBD5	1	0
chr2	148699277	148699712	+	PB.20359.59;PB.20359;	intergenic	novelGene_249023
chr2	148703972	148704521	+	PB.20359.59;PB.20359;	intergenic	novelGene_249023
chr2	152354072	152354416	+	PB.20538.21;PB.20538;	novel_not_in_catalog	FMNL2
chr2	155913025	155913144	-	PB.20707.15;PB.20707;	intergenic	novelGene_250225
chr2	155913960	155914227	-	PB.20707.15;PB.20707;	intergenic	novelGene_250225
chr2	155965882	155966383	-	PB.20707.15;PB.20707;	intergenic	novelGene_250225
chr2	156188648	156188764	-	PB.20734.27;PB.20734;	novel_not_in_catalog	LINC01876
chr2	164620807	164620954	-	PB.21192.2;PB.21192;	novel_not_in_catalog	GRB14
chr2	165528371	165530505	+	PB.21254.29;PB.21254;	novel_not_in_catalog	CSRNP3
chr2	177552826	177553287	+	PB.21930.90;PB.21930;	novel_not_in_catalog	AGPS
chr2	185580216	185580744	+	PB.22325.57;PB.22325;	novel_not_in_catalog	ENSG00000286797
chr2	185450021	185450350	+	PB.22325.66;PB.22325;	novel_not_in_catalog	ENSG00000286797
chr2	188397644	188398608	+	PB.22447.8;PB.22447;	novel_not_in_catalog	GULP1
chr2	189818335	189818553	+	PB.22481.148;PB.22481;	novel_not_in_catalog	PMS1
chr2	197510428	197510909	+	PB.22936.76;PB.22936;	novel_not_in_catalog	HSPE1
chr2	197508139	197508231	+	PB.22936.83;PB.22936;	novel_not_in_catalog	HSPE1-MOB4
chr2	206160187	206160268	+	PB.23523.72;PB.23523;	novel_not_in_catalog	EEF1B2
chr2	208169588	208169705	-	PB.23640.8;PB.23640;	novel_not_in_catalog	C2orf80
chr2	208309458	208309735	+	PB.23657.76;PB.23657;	novel_not_in_catalog	PIKFYVE
chr2	209436106	209437111	+	PB.23676.65;PB.23676;	novel_not_in_catalog	MAP2
chr2	222026218	222026502	+	PB.24517.2;PB.24517;	antisense	novelGene_RPL23AP28_AS
chr2	222047819	222048305	+	PB.24517.2;PB.24517;	antisense	novelGene_RPL23AP28_AS
chr2	228162057	228162278	-	PB.24791.47;PB.24791;	novel_not_in_catalog	SPHKAP
chr2	228172394	228172512	-	PB.24791.47;PB.24791;	novel_not_in_catalog	SPHKAP
chr2	228548160	228548532	-	PB.24809.11;PB.24809;	novel_not_in_catalog	LINC01807
chr2	232566374	232566510	+	PB.25101.12;PB.25101;	novel_not_in_catalog	EIF4E2
chr20	346575	346672	+	PB.138019.1;PB.138019;	novel_not_in_catalog	NRSN2
chr20	2892889	2893053	+	PB.138172.79;PB.138172;	novel_not_in_catalog	PTPRA
chr20	3203500	3204406	-	PB.138197.96;PB.138197;	novel_not_in_catalog	DDRGK1
chr20	9678606	9679607	-	PB.138608.85;PB.138608;	novel_not_in_catalog	PAK5
chr20	13786535	13786608	+	PB.138845.43;PB.138845;	novel_not_in_catalog	NDUFAF5
chr20	20441138	20441692	-	PB.139451.40;PB.139451;	novel_not_in_catalog	RALGAPA2
chr20	33524600	33524673	+	PB.139851.41;PB.139851;	novel_not_in_catalog	CBFA2T2
chr20	33525673	33526545	+	PB.139851.41;PB.139851;	novel_not_in_catalog	CBFA2T2
chr20	34106214	34106289	-	PB.139880.19;PB.139880;	novel_not_in_catalog	EIF2S2
[truncated: 3,318 more rows]

## Sheet: ST3B
ST3B. Co-regulated exon pairs.
exonID	Gene	in_in	in_out	out_in	out_out	exon1	exon2	Odd ratio	Pvalue	FDR
chr15:72202454-72202620:--chr15:72203022-72203188:-	PKM	2	1420	1174	10	chr15:72202454-72202620:-	chr15:72203022-72203188:-	-15.6267	0	0
chr3:129171446-129171538:--chr3:129171079-129171277:-	CNBP	1745	11	44	133	chr3:129171446-129171538:-	chr3:129171079-129171277:-	8.75911	1.43787e-283	3.58912e-279
chr1:32226171-32226320:+-chr1:32226403-32226530:+	EIF3I	1302	6	5	71	chr1:32226171-32226320:+	chr1:32226403-32226530:+	11.1252	6.64919e-259	1.10648e-254
chr8:103426056-103426145:+-chr8:103427097-103427252:+	DCAF13	917	2	0	68	chr8:103426056-103426145:+	chr8:103427097-103427252:+	14.3659	4.60707e-210	5.74993e-206
chr11:244041-244075:+-chr11:244161-244216:+	PSMD13	922	2	6	78	chr11:244041-244075:+	chr11:244161-244216:+	11.7617	1.06582e-198	1.06417e-194
chr21:6493044-6493110:--chr21:6492131-6492197:-	ENSG00000275895	19	401	473	12	chr21:6493044-6493110:-	chr21:6492131-6492197:-	-9.51743	1.13925e-172	9.47904e-169
chr14:58211292-58211399:+-chr14:58213631-58213698:+	ACTR10	687	0	0	93	chr14:58211292-58211399:+	chr14:58213631-58213698:+	15.9809	1.20362e-171	8.58401e-168
chr21:43100453-43100519:--chr21:43101366-43101432:-	U2AF1	16	424	266	4	chr21:43100453-43100519:-	chr21:43101366-43101432:-	-10.3826	7.66832e-139	4.78529e-135
chr5:135350823-135350913:--chr5:135352946-135353045:-	MACROH2A1	0	192	662	71	chr5:135350823-135350913:-	chr5:135352946-135353045:-	-10.7954	1.19074e-134	6.60498e-131
chr15:43798869-43799107:+-chr15:43799619-43800148:+	SERF2	536	0	0	29	chr15:43798869-43799107:+	chr15:43799619-43800148:+	13.9757	6.87004e-125	3.42971e-121
chr5:134376669-134376694:+-chr5:134380719-134380808:+	UBE2B	680	21	23	120	chr5:134376669-134376694:+	chr5:134380719-134380808:+	7.28598	1.45511e-123	6.60394e-120
chr16:25151554-25151615:+-chr16:25161102-25161204:+	LCMT1	595	8	14	80	chr16:25151554-25151615:+	chr16:25161102-25161204:+	8.4822	1.53002e-114	6.36523e-111
chr15:43798869-43799107:+-chr15:43799358-43799516:+	SERF2	533	3	0	29	chr15:43798869-43799107:+	chr15:43799358-43799516:+	11.9676	9.63384e-113	3.43534e-109
chr15:43799358-43799516:+-chr15:43799619-43800148:+	SERF2	533	0	3	29	chr15:43799358-43799516:+	chr15:43799619-43800148:+	11.9676	9.63384e-113	3.43534e-109
chr2:73950585-73950732:+-chr2:73957125-73957240:+	DGUOK	403	71	16	302	chr2:73950585-73950732:+	chr2:73957125-73957240:+	6.644	2.68279e-108	8.9288e-105
chr17:63756240-63756350:--chr17:63756469-63756570:-	CCDC47	427	0	0	42	chr17:63756240-63756350:-	chr17:63756469-63756570:-	14.1677	5.28904e-104	1.65027e-100
chr14:58211292-58211399:+-chr14:58215205-58215284:+	ACTR10	687	0	35	58	chr14:58211292-58211399:+	chr14:58215205-58215284:+	10.139	1.14103e-102	2.99808e-99
chr14:58213631-58213698:+-chr14:58215205-58215284:+	ACTR10	687	0	35	58	chr14:58213631-58213698:+	chr14:58215205-58215284:+	10.139	1.14103e-102	2.99808e-99
chr5:250992-251103:+-chr5:251338-251468:+	SDHA	412	0	0	51	chr5:250992-251103:+	chr5:251338-251468:+	14.3904	1.06916e-102	2.99808e-99
chr19:33462995-33463041:--chr19:33463987-33464062:-	PEPD	413	0	0	47	chr19:33462995-33463041:-	chr19:33463987-33464062:-	14.2784	4.80719e-102	1.19994e-98
chr19:983162-983524:+-chr19:983792-984563:+	WDR18	394	0	0	39	chr19:983162-983524:+	chr19:983792-984563:+	13.9476	3.61363e-96	8.59058e-93
chr3:48695090-48695418:--chr3:48694694-48694824:-	IP6K2	50	10	2	453	chr3:48695090-48695418:-	chr3:48694694-48694824:-	9.45458	2.9238e-89	6.63474e-86
chr10:22318653-22318713:+-chr10:22318806-22318862:+	COMMD3	557	0	24	44	chr10:22318653-22318713:+	chr10:22318806-22318862:+	9.97212	2.61352e-86	5.67277e-83
chr12:69365633-69365699:+-chr12:69365790-69365884:+	YEATS4	312	0	0	61	chr12:69365633-69365699:+	chr12:69365790-69365884:+	14.2442	4.15918e-83	8.30551e-80
chr17:82625389-82625483:--chr17:82627204-82627291:-	WDR45B	346	0	0	27	chr17:82625389-82625483:-	chr17:82627204-82627291:-	13.2461	4.15918e-83	8.30551e-80
chr19:983962-984186:+-chr19:983162-983524:+	WDR18	0	32	394	7	chr19:983962-984186:+	chr19:983162-983524:+	-10.6701	6.72136e-78	1.29057e-74
chr6:30741614-30741704:--chr6:30741792-30741867:-	FLOT1	570	16	5	29	chr6:30741614-30741704:-	chr6:30741792-30741867:-	7.39181	9.47739e-73	1.75236e-69
chr17:47975514-47975653:+-chr17:47975869-47976013:+	CDK5RAP3	420	3	4	21	chr17:47975514-47975653:+	chr17:47975869-47976013:+	8.85518	3.24997e-72	5.79455e-69
chr14:35107304-35107374:--chr14:35108139-35108236:-	PPP2R3C	336	5	0	32	chr14:35107304-35107374:-	chr14:35108139-35108236:-	10.856	4.22738e-71	7.27732e-68
chr6:87545616-87545699:--chr6:87548591-87548646:-	RARS2	217	13	2	129	chr6:87545616-87545699:-	chr6:87548591-87548646:-	9.39823	1.67584e-67	2.78874e-64
chr11:34970139-34970286:+-chr11:34978124-34978182:+	PDHX	263	0	0	22	chr11:34970139-34970286:+	chr11:34978124-34978182:+	12.568	6.11003e-64	9.53216e-61
chr8:53769618-53769743:--chr8:53771989-53772167:-	ATP6V1H	269	0	0	16	chr8:53769618-53769743:-	chr8:53771989-53772167:-	12.1643	6.11003e-64	9.53216e-61
chr7:45104099-45104256:--chr7:45104538-45104709:-	TBRG4	160	0	0	124	chr7:45104099-45104256:-	chr7:45104538-45104709:-	14.2967	1.00913e-63	1.52663e-60
chr19:11513056-11513279:--chr19:11513804-11514221:-	ECSIT	316	0	5	25	chr19:11513056-11513279:-	chr19:11513804-11514221:-	10.4238	1.0923e-63	1.60384e-60
chr11:34957384-34957583:+-chr11:34960420-34960518:+	PDHX	261	0	0	22	chr11:34957384-34957583:+	chr11:34960420-34960518:+	12.557	1.6667e-63	1.93502e-60
chr11:34957384-34957583:+-chr11:34966640-34966814:+	PDHX	261	0	0	22	chr11:34957384-34957583:+	chr11:34966640-34966814:+	12.557	1.6667e-63	1.93502e-60
chr11:34957384-34957583:+-chr11:34970139-34970286:+	PDHX	261	0	0	22	chr11:34957384-34957583:+	chr11:34970139-34970286:+	12.557	1.6667e-63	1.93502e-60
chr11:34957384-34957583:+-chr11:34978124-34978182:+	PDHX	261	0	0	22	chr11:34957384-34957583:+	chr11:34978124-34978182:+	12.557	1.6667e-63	1.93502e-60
chr11:34960420-34960518:+-chr11:34966640-34966814:+	PDHX	261	0	0	22	chr11:34960420-34960518:+	chr11:34966640-34966814:+	12.557	1.6667e-63	1.93502e-60
chr11:34960420-34960518:+-chr11:34970139-34970286:+	PDHX	261	0	0	22	chr11:34960420-34960518:+	chr11:34970139-34970286:+	12.557	1.6667e-63	1.93502e-60
chr11:34960420-34960518:+-chr11:34978124-34978182:+	PDHX	261	0	0	22	chr11:34960420-34960518:+	chr11:34978124-34978182:+	12.557	1.6667e-63	1.93502e-60
chr11:34966640-34966814:+-chr11:34970139-34970286:+	PDHX	261	0	0	22	chr11:34966640-34966814:+	chr11:34970139-34970286:+	12.557	1.6667e-63	1.93502e-60
chr11:34966640-34966814:+-chr11:34978124-34978182:+	PDHX	261	0	0	22	chr11:34966640-34966814:+	chr11:34978124-34978182:+	12.557	1.6667e-63	1.93502e-60
chr15:63061198-63061273:+-chr15:63061713-63061788:+	TPM1	3	169	121	0	chr15:63061198-63061273:+	chr15:63061713-63061788:+	-12.3401	4.72216e-63	5.35779e-60
chr12:56666204-56666266:--chr12:56670275-56670364:-	PTGES3	4107	338	201	114	chr12:56666204-56666266:-	chr12:56670275-56670364:-	2.78636	8.72232e-63	9.67648e-60
chr9:128122362-128122479:--chr9:128122934-128123134:-	PTGES2	304	0	3	17	chr9:128122362-128122479:-	chr9:128122934-128123134:-	10.4226	2.91441e-61	3.16294e-58
chr6:159767005-159767186:+-chr6:159768511-159768628:+	ACAT2	334	7	0	22	chr6:159767005-159767186:+	chr6:159768511-159768628:+	9.91158	1.30181e-60	1.38276e-57
chr2:227352514-227352573:+-chr2:227347226-227347384:+	MFF	196	120	12	336	chr2:227352514-227352573:+	chr2:227347226-227347384:+	5.39935	2.13086e-59	2.21621e-56
chr5:157814185-157814293:--chr5:157816734-157816830:-	CLINT1	247	0	0	15	chr5:157814185-157814293:-	chr5:157816734-157816830:-	11.9542	6.28884e-59	6.156e-56
chr5:157814185-157814293:--chr5:157817443-157817547:-	CLINT1	247	0	0	15	chr5:157814185-157814293:-	chr5:157817443-157817547:-	11.9542	6.28884e-59	6.156e-56
chr5:157816734-157816830:--chr5:157817443-157817547:-	CLINT1	247	0	0	15	chr5:157816734-157816830:-	chr5:157817443-157817547:-	11.9542	6.28884e-59	6.156e-56
chr1:154172029-154172104:--chr1:154171413-154171488:-	TPM3	2	215	63	2	chr1:154172029-154172104:-	chr1:154171413-154171488:-	-10.585	1.80534e-58	1.73322e-55
chr13:99243832-99243951:+-chr13:99244515-99244624:+	UBAC2	234	0	0	19	chr13:99243832-99243951:+	chr13:99244515-99244624:+	12.1984	5.76007e-57	5.42563e-54
chr19:17274107-17274185:+-chr19:17275801-17275825:+	BABAM1	278	5	0	24	chr19:17274107-17274185:+	chr19:17275801-17275825:+	10.183	3.20611e-56	2.96403e-53
chr5:179616869-179616958:--chr5:179617021-179617110:-	HNRNPH1	0	381	21	13	chr5:179616869-179616958:-	chr5:179617021-179617110:-	-9.22951	7.57958e-56	6.87988e-53
chr1:37987573-37987678:--chr1:37987784-37987836:-	SF3A3	220	0	0	22	chr1:37987573-37987678:-	chr1:37987784-37987836:-	12.3115	1.44087e-54	1.2845e-51
chr3:184301847-184302071:+-chr3:184302370-184302528:+	PSMD2	161	0	0	80	chr3:184301847-184302071:+	chr3:184302370-184302528:+	13.6797	2.38047e-54	1.91677e-51
chr3:184301847-184302071:+-chr3:184302679-184302823:+	PSMD2	161	0	0	80	chr3:184301847-184302071:+	chr3:184302679-184302823:+	13.6797	2.38047e-54	1.91677e-51
chr3:184301847-184302071:+-chr3:184303002-184303062:+	PSMD2	161	0	0	80	chr3:184301847-184302071:+	chr3:184303002-184303062:+	13.6797	2.38047e-54	1.91677e-51
chr3:184302370-184302528:+-chr3:184302679-184302823:+	PSMD2	161	0	0	80	chr3:184302370-184302528:+	chr3:184302679-184302823:+	13.6797	2.38047e-54	1.91677e-51
chr3:184302370-184302528:+-chr3:184303002-184303062:+	PSMD2	161	0	0	80	chr3:184302370-184302528:+	chr3:184303002-184303062:+	13.6797	2.38047e-54	1.91677e-51
chr3:184302679-184302823:+-chr3:184303002-184303062:+	PSMD2	161	0	0	80	chr3:184302679-184302823:+	chr3:184303002-184303062:+	13.6797	2.38047e-54	1.91677e-51
chr3:184301847-184302071:+-chr3:184303320-184303466:+	PSMD2	157	0	0	80	chr3:184301847-184302071:+	chr3:184303320-184303466:+	13.6436	1.7736e-53	1.24709e-50
chr3:184301847-184302071:+-chr3:184303643-184303749:+	PSMD2	157	0	0	80	chr3:184301847-184302071:+	chr3:184303643-184303749:+	13.6436	1.7736e-53	1.24709e-50
chr3:184302370-184302528:+-chr3:184303320-184303466:+	PSMD2	157	0	0	80	chr3:184302370-184302528:+	chr3:184303320-184303466:+	13.6436	1.7736e-53	1.24709e-50
chr3:184302370-184302528:+-chr3:184303643-184303749:+	PSMD2	157	0	0	80	chr3:184302370-184302528:+	chr3:184303643-184303749:+	13.6436	1.7736e-53	1.24709e-50
chr3:184302679-184302823:+-chr3:184303320-184303466:+	PSMD2	157	0	0	80	chr3:184302679-184302823:+	chr3:184303320-184303466:+	13.6436	1.7736e-53	1.24709e-50
chr3:184302679-184302823:+-chr3:184303643-184303749:+	PSMD2	157	0	0	80	chr3:184302679-184302823:+	chr3:184303643-184303749:+	13.6436	1.7736e-53	1.24709e-50
chr3:184303002-184303062:+-chr3:184303320-184303466:+	PSMD2	157	0	0	80	chr3:184303002-184303062:+	chr3:184303320-184303466:+	13.6436	1.7736e-53	1.24709e-50
chr3:184303002-184303062:+-chr3:184303643-184303749:+	PSMD2	157	0	0	80	chr3:184303002-184303062:+	chr3:184303643-184303749:+	13.6436	1.7736e-53	1.24709e-50
chr3:184303320-184303466:+-chr3:184303643-184303749:+	PSMD2	157	0	0	80	chr3:184303320-184303466:+	chr3:184303643-184303749:+	13.6436	1.7736e-53	1.24709e-50
chr4:1311979-1312161:+-chr4:1315397-1315600:+	MAEA	202	0	0	34	chr4:1311979-1312161:+	chr4:1315397-1315600:+	12.7946	2.93031e-53	1.89986e-50
chr4:1311979-1312161:+-chr4:1332757-1332865:+	MAEA	202	0	0	34	chr4:1311979-1312161:+	chr4:1332757-1332865:+	12.7946	2.93031e-53	1.89986e-50
chr4:1311979-1312161:+-chr4:1336861-1336994:+	MAEA	202	0	0	34	chr4:1311979-1312161:+	chr4:1336861-1336994:+	12.7946	2.93031e-53	1.89986e-50
chr4:1315397-1315600:+-chr4:1332757-1332865:+	MAEA	202	0	0	34	chr4:1315397-1315600:+	chr4:1332757-1332865:+	12.7946	2.93031e-53	1.89986e-50
chr4:1315397-1315600:+-chr4:1336861-1336994:+	MAEA	202	0	0	34	chr4:1315397-1315600:+	chr4:1336861-1336994:+	12.7946	2.93031e-53	1.89986e-50
chr4:1332757-1332865:+-chr4:1336861-1336994:+	MAEA	202	0	0	34	chr4:1332757-1332865:+	chr4:1336861-1336994:+	12.7946	2.93031e-53	1.89986e-50
chr3:184301847-184302071:+-chr3:184303947-184304074:+	PSMD2	155	0	0	80	chr3:184301847-184302071:+	chr3:184303947-184304074:+	13.6253	4.84145e-53	2.91203e-50
chr3:184302370-184302528:+-chr3:184303947-184304074:+	PSMD2	155	0	0	80	chr3:184302370-184302528:+	chr3:184303947-184304074:+	13.6253	4.84145e-53	2.91203e-50
chr3:184302679-184302823:+-chr3:184303947-184304074:+	PSMD2	155	0	0	80	chr3:184302679-184302823:+	chr3:184303947-184304074:+	13.6253	4.84145e-53	2.91203e-50
chr3:184303002-184303062:+-chr3:184303947-184304074:+	PSMD2	155	0	0	80	chr3:184303002-184303062:+	chr3:184303947-184304074:+	13.6253	4.84145e-53	2.91203e-50
chr3:184303320-184303466:+-chr3:184303947-184304074:+	PSMD2	155	0	0	80	chr3:184303320-184303466:+	chr3:184303947-184304074:+	13.6253	4.84145e-53	2.91203e-50
chr3:184303643-184303749:+-chr3:184303947-184304074:+	PSMD2	155	0	0	80	chr3:184303643-184303749:+	chr3:184303947-184304074:+	13.6253	4.84145e-53	2.91203e-50
chr3:184301847-184302071:+-chr3:184304304-184304391:+	PSMD2	153	0	0	80	chr3:184301847-184302071:+	chr3:184304304-184304391:+	13.6066	1.32163e-52	7.33105e-50
chr3:184302370-184302528:+-chr3:184304304-184304391:+	PSMD2	153	0	0	80	chr3:184302370-184302528:+	chr3:184304304-184304391:+	13.6066	1.32163e-52	7.33105e-50
chr3:184302679-184302823:+-chr3:184304304-184304391:+	PSMD2	153	0	0	80	chr3:184302679-184302823:+	chr3:184304304-184304391:+	13.6066	1.32163e-52	7.33105e-50
chr3:184303002-184303062:+-chr3:184304304-184304391:+	PSMD2	153	0	0	80	chr3:184303002-184303062:+	chr3:184304304-184304391:+	13.6066	1.32163e-52	7.33105e-50
chr3:184303320-184303466:+-chr3:184304304-184304391:+	PSMD2	153	0	0	80	chr3:184303320-184303466:+	chr3:184304304-184304391:+	13.6066	1.32163e-52	7.33105e-50
chr3:184303643-184303749:+-chr3:184304304-184304391:+	PSMD2	153	0	0	80	chr3:184303643-184303749:+	chr3:184304304-184304391:+	13.6066	1.32163e-52	7.33105e-50
chr3:184303947-184304074:+-chr3:184304304-184304391:+	PSMD2	153	0	0	80	chr3:184303947-184304074:+	chr3:184304304-184304391:+	13.6066	1.32163e-52	7.33105e-50
chr17:9545172-9545282:--chr17:9557434-9557528:-	STX8	205	0	0	26	chr17:9545172-9545282:-	chr17:9557434-9557528:-	12.4414	3.60796e-52	1.97933e-49
chr18:46118181-46118316:+-chr18:46119926-46120060:+	HAUS1	220	0	4	36	chr18:46118181-46118316:+	chr18:46119926-46120060:+	10.6754	6.52058e-52	3.53832e-49
chr15:34147200-34147289:--chr15:34147380-34147430:-	KATNBL1	224	2	0	24	chr15:34147200-34147289:-	chr15:34147380-34147430:-	10.8727	1.12969e-51	6.06423e-49
chr3:184301847-184302071:+-chr3:184305768-184305930:+	PSMD2	146	0	0	80	chr3:184301847-184302071:+	chr3:184305768-184305930:+	13.5395	4.44333e-51	2.19627e-48
chr3:184302370-184302528:+-chr3:184305768-184305930:+	PSMD2	146	0	0	80	chr3:184302370-184302528:+	chr3:184305768-184305930:+	13.5395	4.44333e-51	2.19627e-48
chr3:184302679-184302823:+-chr3:184305768-184305930:+	PSMD2	146	0	0	80	chr3:184302679-184302823:+	chr3:184305768-184305930:+	13.5395	4.44333e-51	2.19627e-48
chr3:184303002-184303062:+-chr3:184305768-184305930:+	PSMD2	146	0	0	80	chr3:184303002-184303062:+	chr3:184305768-184305930:+	13.5395	4.44333e-51	2.19627e-48
chr3:184303320-184303466:+-chr3:184305768-184305930:+	PSMD2	146	0	0	80	chr3:184303320-184303466:+	chr3:184305768-184305930:+	13.5395	4.44333e-51	2.19627e-48
chr3:184303643-184303749:+-chr3:184305768-184305930:+	PSMD2	146	0	0	80	chr3:184303643-184303749:+	chr3:184305768-184305930:+	13.5395	4.44333e-51	2.19627e-48
chr3:184303947-184304074:+-chr3:184305768-184305930:+	PSMD2	146	0	0	80	chr3:184303947-184304074:+	chr3:184305768-184305930:+	13.5395	4.44333e-51	2.19627e-48
chr3:184304304-184304391:+-chr3:184305768-184305930:+	PSMD2	146	0	0	80	chr3:184304304-184304391:+	chr3:184305768-184305930:+	13.5395	4.44333e-51	2.19627e-48
chr19:17273904-17274024:+-chr19:17274107-17274185:+	BABAM1	283	6	0	18	chr19:17273904-17274024:+	chr19:17274107-17274185:+	9.59032	5.79912e-51	2.83831e-48
chr3:100345585-100345678:+-chr3:100346181-100346255:+	NIT2	213	0	0	12	chr3:100345585-100345678:+	chr3:100346181-100346255:+	11.4419	7.34193e-51	3.55854e-48
chr15:34146761-34146850:--chr15:34147200-34147289:-	KATNBL1	200	0	0	24	chr15:34146761-34146850:-	chr15:34147200-34147289:-	12.2949	1.21316e-50	5.768e-48
chr16:57641591-57641708:+-chr16:57650253-57650351:+	ADGRG1	26	0	0	198	chr16:57641591-57641708:+	chr16:57650253-57650351:+	12.3915	1.21316e-50	5.768e-48
chr5:43298009-43298134:--chr5:43297529-43297673:-	HMGCS1	0	339	92	80	chr5:43298009-43298134:-	chr5:43297529-43297673:-	-8.6087	5.10356e-50	2.40362e-47
chr1:37976884-37976953:--chr1:37978720-37978827:-	SF3A3	204	0	0	16	chr1:37976884-37976953:-	chr1:37978720-37978827:-	11.7669	9.04448e-50	3.32004e-47
chr1:37976884-37976953:--chr1:37978988-37979055:-	SF3A3	204	0	0	16	chr1:37976884-37976953:-	chr1:37978988-37979055:-	11.7669	9.04448e-50	3.32004e-47
chr1:37978720-37978827:--chr1:37978988-37979055:-	SF3A3	204	0	0	16	chr1:37978720-37978827:-	chr1:37978988-37979055:-	11.7669	9.04448e-50	3.32004e-47
chr16:57641591-57641708:+-chr16:57651200-57651622:+	ADGRG1	22	0	0	198	chr16:57641591-57641708:+	chr16:57651200-57651622:+	12.1602	9.04448e-50	3.32004e-47
chr16:57641591-57641708:+-chr16:57653203-57653335:+	ADGRG1	22	0	0	198	chr16:57641591-57641708:+	chr16:57653203-57653335:+	12.1602	9.04448e-50	3.32004e-47
chr16:57641591-57641708:+-chr16:57653986-57654133:+	ADGRG1	22	0	0	198	chr16:57641591-57641708:+	chr16:57653986-57654133:+	12.1602	9.04448e-50	3.32004e-47
chr16:57641591-57641708:+-chr16:57655399-57655530:+	ADGRG1	22	0	0	198	chr16:57641591-57641708:+	chr16:57655399-57655530:+	12.1602	9.04448e-50	3.32004e-47
chr16:57641591-57641708:+-chr16:57655876-57655992:+	ADGRG1	22	0	0	198	chr16:57641591-57641708:+	chr16:57655876-57655992:+	12.1602	9.04448e-50	3.32004e-47
chr16:57641591-57641708:+-chr16:57656226-57656271:+	ADGRG1	22	0	0	198	chr16:57641591-57641708:+	chr16:57656226-57656271:+	12.1602	9.04448e-50	3.32004e-47
chr16:57650253-57650351:+-chr16:57651200-57651622:+	ADGRG1	22	0	0	198	chr16:57650253-57650351:+	chr16:57651200-57651622:+	12.1602	9.04448e-50	3.32004e-47
chr16:57650253-57650351:+-chr16:57653203-57653335:+	ADGRG1	22	0	0	198	chr16:57650253-57650351:+	chr16:57653203-57653335:+	12.1602	9.04448e-50	3.32004e-47
chr16:57650253-57650351:+-chr16:57653986-57654133:+	ADGRG1	22	0	0	198	chr16:57650253-57650351:+	chr16:57653986-57654133:+	12.1602	9.04448e-50	3.32004e-47
chr16:57650253-57650351:+-chr16:57655399-57655530:+	ADGRG1	22	0	0	198	chr16:57650253-57650351:+	chr16:57655399-57655530:+	12.1602	9.04448e-50	3.32004e-47
chr16:57650253-57650351:+-chr16:57655876-57655992:+	ADGRG1	22	0	0	198	chr16:57650253-57650351:+	chr16:57655876-57655992:+	12.1602	9.04448e-50	3.32004e-47
chr16:57650253-57650351:+-chr16:57656226-57656271:+	ADGRG1	22	0	0	198	chr16:57650253-57650351:+	chr16:57656226-57656271:+	12.1602	9.04448e-50	3.32004e-47
chr16:57651200-57651622:+-chr16:57653203-57653335:+	ADGRG1	22	0	0	198	chr16:57651200-57651622:+	chr16:57653203-57653335:+	12.1602	9.04448e-50	3.32004e-47
chr16:57651200-57651622:+-chr16:57653986-57654133:+	ADGRG1	22	0	0	198	chr16:57651200-57651622:+	chr16:57653986-57654133:+	12.1602	9.04448e-50	3.32004e-47
chr16:57651200-57651622:+-chr16:57655399-57655530:+	ADGRG1	22	0	0	198	chr16:57651200-57651622:+	chr16:57655399-57655530:+	12.1602	9.04448e-50	3.32004e-47
chr16:57651200-57651622:+-chr16:57655876-57655992:+	ADGRG1	22	0	0	198	chr16:57651200-57651622:+	chr16:57655876-57655992:+	12.1602	9.04448e-50	3.32004e-47
chr16:57651200-57651622:+-chr16:57656226-57656271:+	ADGRG1	22	0	0	198	chr16:57651200-57651622:+	chr16:57656226-57656271:+	12.1602	9.04448e-50	3.32004e-47
chr16:57653203-57653335:+-chr16:57653986-57654133:+	ADGRG1	22	0	0	198	chr16:57653203-57653335:+	chr16:57653986-57654133:+	12.1602	9.04448e-50	3.32004e-47
chr16:57653203-57653335:+-chr16:57655399-57655530:+	ADGRG1	22	0	0	198	chr16:57653203-57653335:+	chr16:57655399-57655530:+	12.1602	9.04448e-50	3.32004e-47
chr16:57653203-57653335:+-chr16:57655876-57655992:+	ADGRG1	22	0	0	198	chr16:57653203-57653335:+	chr16:57655876-57655992:+	12.1602	9.04448e-50	3.32004e-47
chr16:57653203-57653335:+-chr16:57656226-57656271:+	ADGRG1	22	0	0	198	chr16:57653203-57653335:+	chr16:57656226-57656271:+	12.1602	9.04448e-50	3.32004e-47
chr16:57653986-57654133:+-chr16:57655399-57655530:+	ADGRG1	22	0	0	198	chr16:57653986-57654133:+	chr16:57655399-57655530:+	12.1602	9.04448e-50	3.32004e-47
chr16:57653986-57654133:+-chr16:57655876-57655992:+	ADGRG1	22	0	0	198	chr16:57653986-57654133:+	chr16:57655876-57655992:+	12.1602	9.04448e-50	3.32004e-47
chr16:57653986-57654133:+-chr16:57656226-57656271:+	ADGRG1	22	0	0	198	chr16:57653986-57654133:+	chr16:57656226-57656271:+	12.1602	9.04448e-50	3.32004e-47
chr16:57655399-57655530:+-chr16:57655876-57655992:+	ADGRG1	22	0	0	198	chr16:57655399-57655530:+	chr16:57655876-57655992:+	12.1602	9.04448e-50	3.32004e-47
chr16:57655399-57655530:+-chr16:57656226-57656271:+	ADGRG1	22	0	0	198	chr16:57655399-57655530:+	chr16:57656226-57656271:+	12.1602	9.04448e-50	3.32004e-47
chr16:57655876-57655992:+-chr16:57656226-57656271:+	ADGRG1	22	0	0	198	chr16:57655876-57655992:+	chr16:57656226-57656271:+	12.1602	9.04448e-50	3.32004e-47
chr12:132147281-132147388:+-chr12:132147633-132147782:+	NOC4L	184	0	0	32	chr12:132147281-132147388:+	chr12:132147633-132147782:+	12.5758	6.74406e-49	2.371e-46
chr12:132147281-132147388:+-chr12:132147880-132147979:+	NOC4L	184	0	0	32	chr12:132147281-132147388:+	chr12:132147880-132147979:+	12.5758	6.74406e-49	2.371e-46
chr12:132147281-132147388:+-chr12:132148072-132148106:+	NOC4L	184	0	0	32	chr12:132147281-132147388:+	chr12:132148072-132148106:+	12.5758	6.74406e-49	2.371e-46
chr12:132147633-132147782:+-chr12:132147880-132147979:+	NOC4L	184	0	0	32	chr12:132147633-132147782:+	chr12:132147880-132147979:+	12.5758	6.74406e-49	2.371e-46
chr12:132147633-132147782:+-chr12:132148072-132148106:+	NOC4L	184	0	0	32	chr12:132147633-132147782:+	chr12:132148072-132148106:+	12.5758	6.74406e-49	2.371e-46
chr12:132147880-132147979:+-chr12:132148072-132148106:+	NOC4L	184	0	0	32	chr12:132147880-132147979:+	chr12:132148072-132148106:+	12.5758	6.74406e-49	2.371e-46
chr16:57641591-57641708:+-chr16:57656514-57656617:+	ADGRG1	17	0	0	198	chr16:57641591-57641708:+	chr16:57656514-57656617:+	11.8065	1.11447e-48	3.4992e-46
chr16:57641591-57641708:+-chr16:57657373-57657491:+	ADGRG1	17	0	0	198	chr16:57641591-57641708:+	chr16:57657373-57657491:+	11.8065	1.11447e-48	3.4992e-46
chr16:57650253-57650351:+-chr16:57656514-57656617:+	ADGRG1	17	0	0	198	chr16:57650253-57650351:+	chr16:57656514-57656617:+	11.8065	1.11447e-48	3.4992e-46
chr16:57650253-57650351:+-chr16:57657373-57657491:+	ADGRG1	17	0	0	198	chr16:57650253-57650351:+	chr16:57657373-57657491:+	11.8065	1.11447e-48	3.4992e-46
chr16:57651200-57651622:+-chr16:57656514-57656617:+	ADGRG1	17	0	0	198	chr16:57651200-57651622:+	chr16:57656514-57656617:+	11.8065	1.11447e-48	3.4992e-46
chr16:57651200-57651622:+-chr16:57657373-57657491:+	ADGRG1	17	0	0	198	chr16:57651200-57651622:+	chr16:57657373-57657491:+	11.8065	1.11447e-48	3.4992e-46
chr16:57653203-57653335:+-chr16:57656514-57656617:+	ADGRG1	17	0	0	198	chr16:57653203-57653335:+	chr16:57656514-57656617:+	11.8065	1.11447e-48	3.4992e-46
chr16:57653203-57653335:+-chr16:57657373-57657491:+	ADGRG1	17	0	0	198	chr16:57653203-57653335:+	chr16:57657373-57657491:+	11.8065	1.11447e-48	3.4992e-46
chr16:57653986-57654133:+-chr16:57656514-57656617:+	ADGRG1	17	0	0	198	chr16:57653986-57654133:+	chr16:57656514-57656617:+	11.8065	1.11447e-48	3.4992e-46
chr16:57653986-57654133:+-chr16:57657373-57657491:+	ADGRG1	17	0	0	198	chr16:57653986-57654133:+	chr16:57657373-57657491:+	11.8065	1.11447e-48	3.4992e-46
chr16:57655399-57655530:+-chr16:57656514-57656617:+	ADGRG1	17	0	0	198	chr16:57655399-57655530:+	chr16:57656514-57656617:+	11.8065	1.11447e-48	3.4992e-46
chr16:57655399-57655530:+-chr16:57657373-57657491:+	ADGRG1	17	0	0	198	chr16:57655399-57655530:+	chr16:57657373-57657491:+	11.8065	1.11447e-48	3.4992e-46
chr16:57655876-57655992:+-chr16:57656514-57656617:+	ADGRG1	17	0	0	198	chr16:57655876-57655992:+	chr16:57656514-57656617:+	11.8065	1.11447e-48	3.4992e-46
chr16:57655876-57655992:+-chr16:57657373-57657491:+	ADGRG1	17	0	0	198	chr16:57655876-57655992:+	chr16:57657373-57657491:+	11.8065	1.11447e-48	3.4992e-46
chr16:57656226-57656271:+-chr16:57656514-57656617:+	ADGRG1	17	0	0	198	chr16:57656226-57656271:+	chr16:57656514-57656617:+	11.8065	1.11447e-48	3.4992e-46
chr16:57656226-57656271:+-chr16:57657373-57657491:+	ADGRG1	17	0	0	198	chr16:57656226-57656271:+	chr16:57657373-57657491:+	11.8065	1.11447e-48	3.4992e-46
chr16:57656514-57656617:+-chr16:57657373-57657491:+	ADGRG1	17	0	0	198	chr16:57656514-57656617:+	chr16:57657373-57657491:+	11.8065	1.11447e-48	3.4992e-46
chr4:1322381-1322503:+-chr4:1327627-1327703:+	MAEA	157	5	0	74	chr4:1322381-1322503:+	chr4:1327627-1327703:+	10.9476	1.63224e-48	5.09287e-46
chr11:73718613-73718718:--chr11:73718785-73718890:-	RAB6A	0	198	11	0	chr11:73718613-73718718:-	chr11:73718785-73718890:-	-11.2216	2.27007e-47	7.03902e-45
chr12:51055835-51056021:+-chr12:51056144-51056245:+	LETMD1	173	2	6	65	chr12:51055835-51056021:+	chr12:51056144-51056245:+	9.09502	3.21656e-47	9.9123e-45
chr17:82630921-82631022:--chr17:82625389-82625483:-	WDR45B	327	0	19	27	chr17:82630921-82631022:-	chr17:82625389-82625483:-	8.84298	6.47927e-47	1.97233e-44
chr17:82630921-82631022:--chr17:82627204-82627291:-	WDR45B	327	0	19	27	chr17:82630921-82631022:-	chr17:82627204-82627291:-	8.84298	6.47927e-47	1.97233e-44
chr15:34146761-34146850:--chr15:34147380-34147430:-	KATNBL1	198	2	0	24	chr15:34146761-34146850:-	chr15:34147380-34147430:-	10.6955	1.96747e-46	5.95283e-44
chr11:36633284-36633438:+-chr11:36636051-36636117:+	IFTAP	170	11	0	69	chr11:36633284-36633438:+	chr11:36636051-36636117:+	9.96217	5.88534e-46	1.76995e-43
chr12:132147281-132147388:+-chr12:132148784-132148895:+	NOC4L	182	2	0	32	chr12:132147281-132147388:+	chr12:132148784-132148895:+	10.9751	1.21114e-45	3.55668e-43
chr12:132147633-132147782:+-chr12:132148784-132148895:+	NOC4L	182	2	0	32	chr12:132147633-132147782:+	chr12:132148784-132148895:+	10.9751	1.21114e-45	3.55668e-43
chr12:132147880-132147979:+-chr12:132148784-132148895:+	NOC4L	182	2	0	32	chr12:132147880-132147979:+	chr12:132148784-132148895:+	10.9751	1.21114e-45	3.55668e-43
chr12:132148072-132148106:+-chr12:132148784-132148895:+	NOC4L	182	2	0	32	chr12:132148072-132148106:+	chr12:132148784-132148895:+	10.9751	1.21114e-45	3.55668e-43
chr5:138925256-138925407:+-chr5:138929246-138929356:+	CTNNA1	178	0	0	18	chr5:138925256-138925407:+	chr5:138929246-138929356:+	11.7317	1.55871e-44	4.32305e-42
chr5:138925256-138925407:+-chr5:138930473-138930654:+	CTNNA1	178	0	0	18	chr5:138925256-138925407:+	chr5:138930473-138930654:+	11.7317	1.55871e-44	4.32305e-42
chr5:138925256-138925407:+-chr5:138930830-138930935:+	CTNNA1	178	0	0	18	chr5:138925256-138925407:+	chr5:138930830-138930935:+	11.7317	1.55871e-44	4.32305e-42
chr5:138925256-138925407:+-chr5:138932578-138932712:+	CTNNA1	178	0	0	18	chr5:138925256-138925407:+	chr5:138932578-138932712:+	11.7317	1.55871e-44	4.32305e-42
chr5:138929246-138929356:+-chr5:138930473-138930654:+	CTNNA1	178	0	0	18	chr5:138929246-138929356:+	chr5:138930473-138930654:+	11.7317	1.55871e-44	4.32305e-42
chr5:138929246-138929356:+-chr5:138930830-138930935:+	CTNNA1	178	0	0	18	chr5:138929246-138929356:+	chr5:138930830-138930935:+	11.7317	1.55871e-44	4.32305e-42
chr5:138929246-138929356:+-chr5:138932578-138932712:+	CTNNA1	178	0	0	18	chr5:138929246-138929356:+	chr5:138932578-138932712:+	11.7317	1.55871e-44	4.32305e-42
chr5:138930473-138930654:+-chr5:138930830-138930935:+	CTNNA1	178	0	0	18	chr5:138930473-138930654:+	chr5:138930830-138930935:+	11.7317	1.55871e-44	4.32305e-42
chr5:138930473-138930654:+-chr5:138932578-138932712:+	CTNNA1	178	0	0	18	chr5:138930473-138930654:+	chr5:138932578-138932712:+	11.7317	1.55871e-44	4.32305e-42
chr5:138930830-138930935:+-chr5:138932578-138932712:+	CTNNA1	178	0	0	18	chr5:138930830-138930935:+	chr5:138932578-138932712:+	11.7317	1.55871e-44	4.32305e-42
chr17:19656366-19656574:+-chr17:19657745-19657862:+	ALDH3A2	179	0	0	15	chr17:19656366-19656574:+	chr17:19657745-19657862:+	11.4919	4.25857e-44	1.17458e-41
chr15:58912563-58912610:--chr15:58913499-58913696:-	SLTM	203	5	0	27	chr15:58912563-58912610:-	chr15:58913499-58913696:-	9.89482	5.43433e-44	1.49064e-41
chr10:13613741-13613881:+-chr10:13614015-13614086:+	PRPF18	209	0	2	12	chr10:13613741-13613881:+	chr10:13614015-13614086:+	9.82972	4.44984e-43	1.21392e-40
chr8:144425683-144425772:--chr8:144426026-144426063:-	VPS28	1174	48	46	34	chr8:144425683-144425772:-	chr8:144426026-144426063:-	4.15843	4.52733e-43	1.22835e-40
chr15:24920473-24920547:+-chr15:24921157-24921255:+	SNRPN	50	85	0	465	chr15:24920473-24920547:+	chr15:24921157-24921255:+	8.11035	9.23335e-43	2.43598e-40
chr16:57641591-57641708:+-chr16:57659395-57659681:+	ADGRG1	15	2	0	198	chr16:57641591-57641708:+	chr16:57659395-57659681:+	10.0517	9.56383e-43	2.43598e-40
chr16:57650253-57650351:+-chr16:57659395-57659681:+	ADGRG1	15	2	0	198	chr16:57650253-57650351:+	chr16:57659395-57659681:+	10.0517	9.56383e-43	2.43598e-40
chr16:57651200-57651622:+-chr16:57659395-57659681:+	ADGRG1	15	2	0	198	chr16:57651200-57651622:+	chr16:57659395-57659681:+	10.0517	9.56383e-43	2.43598e-40
chr16:57653203-57653335:+-chr16:57659395-57659681:+	ADGRG1	15	2	0	198	chr16:57653203-57653335:+	chr16:57659395-57659681:+	10.0517	9.56383e-43	2.43598e-40
chr16:57653986-57654133:+-chr16:57659395-57659681:+	ADGRG1	15	2	0	198	chr16:57653986-57654133:+	chr16:57659395-57659681:+	10.0517	9.56383e-43	2.43598e-40
chr16:57655399-57655530:+-chr16:57659395-57659681:+	ADGRG1	15	2	0	198	chr16:57655399-57655530:+	chr16:57659395-57659681:+	10.0517	9.56383e-43	2.43598e-40
chr16:57655876-57655992:+-chr16:57659395-57659681:+	ADGRG1	15	2	0	198	chr16:57655876-57655992:+	chr16:57659395-57659681:+	10.0517	9.56383e-43	2.43598e-40
chr16:57656226-57656271:+-chr16:57659395-57659681:+	ADGRG1	15	2	0	198	chr16:57656226-57656271:+	chr16:57659395-57659681:+	10.0517	9.56383e-43	2.43598e-40
chr16:57656514-57656617:+-chr16:57659395-57659681:+	ADGRG1	15	2	0	198	chr16:57656514-57656617:+	chr16:57659395-57659681:+	10.0517	9.56383e-43	2.43598e-40
chr16:57657373-57657491:+-chr16:57659395-57659681:+	ADGRG1	15	2	0	198	chr16:57657373-57657491:+	chr16:57659395-57659681:+	10.0517	9.56383e-43	2.43598e-40
chr3:50348124-50348241:--chr3:50348317-50348410:-	NPRL2	198	0	2	15	chr3:50348124-50348241:-	chr3:50348317-50348410:-	10.0517	9.56383e-43	2.43598e-40
chr13:113826996-113827164:--chr13:113828547-113828711:-	GAS6	170	0	0	15	chr13:113826996-113827164:-	chr13:113828547-113828711:-	11.4179	3.92462e-42	9.74766e-40
chr13:113832299-113832488:--chr13:113832634-113832752:-	GAS6	163	0	0	22	chr13:113832299-113832488:-	chr13:113832634-113832752:-	11.8811	3.92462e-42	9.74766e-40
chr13:113832299-113832488:--chr13:113834551-113834672:-	GAS6	163	0	0	22	chr13:113832299-113832488:-	chr13:113834551-113834672:-	11.8811	3.92462e-42	9.74766e-40
chr13:113832634-113832752:--chr13:113834551-113834672:-	GAS6	163	0	0	22	chr13:113832634-113832752:-	chr13:113834551-113834672:-	11.8811	3.92462e-42	9.74766e-40
chr17:7173961-7174067:--chr17:7174138-7174289:-	ASGR1	174	0	0	11	chr17:7173961-7174067:-	chr17:7174138-7174289:-	11.0362	3.92462e-42	9.74766e-40
chr7:6811952-6812063:--chr7:6812976-6813037:-	CCZ1B	183	2	0	20	chr7:6811952-6812063:-	chr7:6812976-6813037:-	10.3309	5.44429e-42	1.34551e-39
chr19:17273904-17274024:+-chr19:17275801-17275825:+	BABAM1	278	11	0	18	chr19:17273904-17274024:+	chr19:17275801-17275825:+	8.78709	9.22941e-42	2.26974e-39
chr1:53928372-53928440:--chr1:53930039-53930145:-	HSPB11	373	4	13	18	chr1:53928372-53928440:-	chr1:53930039-53930145:-	6.66554	1.41045e-41	3.45164e-39
chr13:113846527-113846589:--chr13:113848026-113848050:-	GAS6	137	0	0	44	chr13:113846527-113846589:-	chr13:113848026-113848050:-	12.6004	2.93145e-41	7.13884e-39
chr19:5653338-5653420:+-chr19:5654061-5654200:+	SAFB	167	0	0	12	chr19:5653338-5653420:+	chr19:5654061-5654200:+	11.0928	8.01243e-41	1.91389e-38
chr19:5654368-5654456:+-chr19:5653338-5653420:+	SAFB	167	0	0	12	chr19:5654368-5654456:+	chr19:5653338-5653420:+	11.0928	8.01243e-41	1.91389e-38
chr19:5654368-5654456:+-chr19:5654061-5654200:+	SAFB	167	0	0	12	chr19:5654368-5654456:+	chr19:5654061-5654200:+	11.0928	8.01243e-41	1.91389e-38
chr19:5923812-5923914:--chr19:5925634-5925737:-	RANBP3	165	0	0	14	chr19:5923812-5923914:-	chr19:5925634-5925737:-	11.2819	8.01243e-41	1.91389e-38
chr19:5923194-5923303:--chr19:5923812-5923914:-	RANBP3	163	0	0	14	chr19:5923194-5923303:-	chr19:5923812-5923914:-	11.2644	2.19014e-40	5.18188e-38
chr19:5923194-5923303:--chr19:5925634-5925737:-	RANBP3	163	0	0	14	chr19:5923194-5923303:-	chr19:5925634-5925737:-	11.2644	2.19014e-40	5.18188e-38
chr13:36965575-36965726:--chr13:36971977-36972036:-	ALG5	350	0	27	24	chr13:36965575-36965726:-	chr13:36971977-36972036:-	8.29183	5.43835e-40	1.28065e-37
chr17:18098270-18098359:+-chr17:18099633-18099723:+	DRG2	164	0	0	11	chr17:18098270-18098359:+	chr17:18099633-18099723:+	10.9513	5.98696e-40	1.39017e-37
chr17:18098270-18098359:+-chr17:18100363-18100435:+	DRG2	164	0	0	11	chr17:18098270-18098359:+	chr17:18100363-18100435:+	10.9513	5.98696e-40	1.39017e-37
chr17:18099633-18099723:+-chr17:18100363-18100435:+	DRG2	164	0	0	11	chr17:18099633-18099723:+	chr17:18100363-18100435:+	10.9513	5.98696e-40	1.39017e-37
chr10:48424514-48424585:+-chr10:48424088-48424159:+	MAPK8	0	14	158	0	chr10:48424514-48424585:+	chr10:48424088-48424159:+	-11.2198	2.70621e-39	6.25469e-37
chr11:47232814-47232959:+-chr11:47234573-47234672:+	DDB2	104	0	0	65	chr11:47232814-47232959:+	chr11:47234573-47234672:+	12.7586	1.22343e-38	2.81461e-36
chr10:22318272-22318306:+-chr10:22318653-22318713:+	COMMD3	543	37	14	31	chr10:22318272-22318306:+	chr10:22318653-22318713:+	4.93264	1.75146e-38	4.01089e-36
chr1:207757014-207757202:+-chr1:207757540-207757642:+	CD46	129	0	0	38	chr1:207757014-207757202:+	chr1:207757540-207757642:+	12.3078	3.34526e-38	7.62577e-36
chr10:119576611-119576750:--chr10:119577080-119577203:-	TIAL1	156	0	0	10	chr10:119576611-119576750:-	chr10:119577080-119577203:-	10.7541	5.53179e-38	1.2496e-35
chr5:32417648-32417792:--chr5:32419821-32420103:-	ZFR	157	0	0	9	chr5:32417648-32417792:-	chr5:32419821-32420103:-	10.6257	5.53179e-38	1.2496e-35
chr2:209696542-209696748:+-chr2:209696917-209697051:+	MAP2	19	4	0	182	chr2:209696542-209696748:+	chr2:209696917-209697051:+	9.5157	6.41359e-38	1.44227e-35
chr1:23810736-23810799:--chr1:23814190-23814338:-	HMGCL	63	0	13	141	chr1:23810736-23810799:-	chr1:23814190-23814338:-	9.34239	1.06549e-37	2.3853e-35
chrX:47199209-47199377:+-chrX:47199480-47199614:+	UBA1	40	0	0	123	chrX:47199209-47199377:+	chrX:47199480-47199614:+	12.3117	2.50162e-37	5.35999e-35
chrX:47199209-47199377:+-chrX:47200894-47201000:+	UBA1	40	0	0	123	chrX:47199209-47199377:+	chrX:47200894-47201000:+	12.3117	2.50162e-37	5.35999e-35
chrX:47199209-47199377:+-chrX:47201276-47201366:+	UBA1	40	0	0	123	chrX:47199209-47199377:+	chrX:47201276-47201366:+	12.3117	2.50162e-37	5.35999e-35
chrX:47199209-47199377:+-chrX:47201478-47201610:+	UBA1	40	0	0	123	chrX:47199209-47199377:+	chrX:47201478-47201610:+	12.3117	2.50162e-37	5.35999e-35
chrX:47199480-47199614:+-chrX:47200894-47201000:+	UBA1	40	0	0	123	chrX:47199480-47199614:+	chrX:47200894-47201000:+	12.3117	2.50162e-37	5.35999e-35
chrX:47199480-47199614:+-chrX:47201276-47201366:+	UBA1	40	0	0	123	chrX:47199480-47199614:+	chrX:47201276-47201366:+	12.3117	2.50162e-37	5.35999e-35
chrX:47199480-47199614:+-chrX:47201478-47201610:+	UBA1	40	0	0	123	chrX:47199480-47199614:+	chrX:47201478-47201610:+	12.3117	2.50162e-37	5.35999e-35
chrX:47200894-47201000:+-chrX:47201276-47201366:+	UBA1	40	0	0	123	chrX:47200894-47201000:+	chrX:47201276-47201366:+	12.3117	2.50162e-37	5.35999e-35
chrX:47200894-47201000:+-chrX:47201478-47201610:+	UBA1	40	0	0	123	chrX:47200894-47201000:+	chrX:47201478-47201610:+	12.3117	2.50162e-37	5.35999e-35
chrX:47201276-47201366:+-chrX:47201478-47201610:+	UBA1	40	0	0	123	chrX:47201276-47201366:+	chrX:47201478-47201610:+	12.3117	2.50162e-37	5.35999e-35
chr7:45063918-45064001:+-chr7:45064463-45064646:+	CCM2	215	0	6	14	chr7:45063918-45064001:+	chr7:45064463-45064646:+	8.85442	1.11233e-36	2.3731e-34
chrX:47199209-47199377:+-chrX:47202156-47202253:+	UBA1	36	0	0	123	chrX:47199209-47199377:+	chrX:47202156-47202253:+	12.1636	1.87129e-36	3.81305e-34
chrX:47199209-47199377:+-chrX:47202358-47202504:+	UBA1	36	0	0	123	chrX:47199209-47199377:+	chrX:47202358-47202504:+	12.1636	1.87129e-36	3.81305e-34
chrX:47199480-47199614:+-chrX:47202156-47202253:+	UBA1	36	0	0	123	chrX:47199480-47199614:+	chrX:47202156-47202253:+	12.1636	1.87129e-36	3.81305e-34
chrX:47199480-47199614:+-chrX:47202358-47202504:+	UBA1	36	0	0	123	chrX:47199480-47199614:+	chrX:47202358-47202504:+	12.1636	1.87129e-36	3.81305e-34
chrX:47200894-47201000:+-chrX:47202156-47202253:+	UBA1	36	0	0	123	chrX:47200894-47201000:+	chrX:47202156-47202253:+	12.1636	1.87129e-36	3.81305e-34
chrX:47200894-47201000:+-chrX:47202358-47202504:+	UBA1	36	0	0	123	chrX:47200894-47201000:+	chrX:47202358-47202504:+	12.1636	1.87129e-36	3.81305e-34
chrX:47201276-47201366:+-chrX:47202156-47202253:+	UBA1	36	0	0	123	chrX:47201276-47201366:+	chrX:47202156-47202253:+	12.1636	1.87129e-36	3.81305e-34
chrX:47201276-47201366:+-chrX:47202358-47202504:+	UBA1	36	0	0	123	chrX:47201276-47201366:+	chrX:47202358-47202504:+	12.1636	1.87129e-36	3.81305e-34
chrX:47201478-47201610:+-chrX:47202156-47202253:+	UBA1	36	0	0	123	chrX:47201478-47201610:+	chrX:47202156-47202253:+	12.1636	1.87129e-36	3.81305e-34
chrX:47201478-47201610:+-chrX:47202358-47202504:+	UBA1	36	0	0	123	chrX:47201478-47201610:+	chrX:47202358-47202504:+	12.1636	1.87129e-36	3.81305e-34
chrX:47202156-47202253:+-chrX:47202358-47202504:+	UBA1	36	0	0	123	chrX:47202156-47202253:+	chrX:47202358-47202504:+	12.1636	1.87129e-36	3.81305e-34
chr19:803561-803636:+-chr19:804036-804208:+	PTBP1	65	0	0	91	chr19:803561-803636:+	chr19:804036-804208:+	12.568	8.46579e-36	1.65739e-33
chr19:803561-803636:+-chr19:804292-804438:+	PTBP1	65	0	0	91	chr19:803561-803636:+	chr19:804292-804438:+	12.568	8.46579e-36	1.65739e-33
chr19:803561-803636:+-chr19:804532-804702:+	PTBP1	65	0	0	91	chr19:803561-803636:+	chr19:804532-804702:+	12.568	8.46579e-36	1.65739e-33
chr19:803561-803636:+-chr19:804829-804939:+	PTBP1	65	0	0	91	chr19:803561-803636:+	chr19:804829-804939:+	12.568	8.46579e-36	1.65739e-33
chr19:804036-804208:+-chr19:804292-804438:+	PTBP1	65	0	0	91	chr19:804036-804208:+	chr19:804292-804438:+	12.568	8.46579e-36	1.65739e-33
chr19:804036-804208:+-chr19:804532-804702:+	PTBP1	65	0	0	91	chr19:804036-804208:+	chr19:804532-804702:+	12.568	8.46579e-36	1.65739e-33
chr19:804036-804208:+-chr19:804829-804939:+	PTBP1	65	0	0	91	chr19:804036-804208:+	chr19:804829-804939:+	12.568	8.46579e-36	1.65739e-33
chr19:804292-804438:+-chr19:804532-804702:+	PTBP1	65	0	0	91	chr19:804292-804438:+	chr19:804532-804702:+	12.568	8.46579e-36	1.65739e-33
chr19:804292-804438:+-chr19:804829-804939:+	PTBP1	65	0	0	91	chr19:804292-804438:+	chr19:804829-804939:+	12.568	8.46579e-36	1.65739e-33
chr19:804532-804702:+-chr19:804829-804939:+	PTBP1	65	0	0	91	chr19:804532-804702:+	chr19:804829-804939:+	12.568	8.46579e-36	1.65739e-33
chr18:36141137-36141201:+-chr18:36142281-36142347:+	ELP2	146	0	0	9	chr18:36141137-36141201:+	chr18:36142281-36142347:+	10.5216	1.40021e-35	2.49651e-33
chrX:47199209-47199377:+-chrX:47202638-47202814:+	UBA1	32	0	0	123	chrX:47199209-47199377:+	chrX:47202638-47202814:+	11.9986	1.40021e-35	2.49651e-33
chrX:47199209-47199377:+-chrX:47202943-47203047:+	UBA1	32	0	0	123	chrX:47199209-47199377:+	chrX:47202943-47203047:+	11.9986	1.40021e-35	2.49651e-33
chrX:47199209-47199377:+-chrX:47203134-47203214:+	UBA1	32	0	0	123	chrX:47199209-47199377:+	chrX:47203134-47203214:+	11.9986	1.40021e-35	2.49651e-33
chrX:47199480-47199614:+-chrX:47202638-47202814:+	UBA1	32	0	0	123	chrX:47199480-47199614:+	chrX:47202638-47202814:+	11.9986	1.40021e-35	2.49651e-33
chrX:47199480-47199614:+-chrX:47202943-47203047:+	UBA1	32	0	0	123	chrX:47199480-47199614:+	chrX:47202943-47203047:+	11.9986	1.40021e-35	2.49651e-33
chrX:47199480-47199614:+-chrX:47203134-47203214:+	UBA1	32	0	0	123	chrX:47199480-47199614:+	chrX:47203134-47203214:+	11.9986	1.40021e-35	2.49651e-33
chrX:47200894-47201000:+-chrX:47202638-47202814:+	UBA1	32	0	0	123	chrX:47200894-47201000:+	chrX:47202638-47202814:+	11.9986	1.40021e-35	2.49651e-33
chrX:47200894-47201000:+-chrX:47202943-47203047:+	UBA1	32	0	0	123	chrX:47200894-47201000:+	chrX:47202943-47203047:+	11.9986	1.40021e-35	2.49651e-33
chrX:47200894-47201000:+-chrX:47203134-47203214:+	UBA1	32	0	0	123	chrX:47200894-47201000:+	chrX:47203134-47203214:+	11.9986	1.40021e-35	2.49651e-33
chrX:47201276-47201366:+-chrX:47202638-47202814:+	UBA1	32	0	0	123	chrX:47201276-47201366:+	chrX:47202638-47202814:+	11.9986	1.40021e-35	2.49651e-33
chrX:47201276-47201366:+-chrX:47202943-47203047:+	UBA1	32	0	0	123	chrX:47201276-47201366:+	chrX:47202943-47203047:+	11.9986	1.40021e-35	2.49651e-33
chrX:47201276-47201366:+-chrX:47203134-47203214:+	UBA1	32	0	0	123	chrX:47201276-47201366:+	chrX:47203134-47203214:+	11.9986	1.40021e-35	2.49651e-33
chrX:47201478-47201610:+-chrX:47202638-47202814:+	UBA1	32	0	0	123	chrX:47201478-47201610:+	chrX:47202638-47202814:+	11.9986	1.40021e-35	2.49651e-33
chrX:47201478-47201610:+-chrX:47202943-47203047:+	UBA1	32	0	0	123	chrX:47201478-47201610:+	chrX:47202943-47203047:+	11.9986	1.40021e-35	2.49651e-33
chrX:47201478-47201610:+-chrX:47203134-47203214:+	UBA1	32	0	0	123	chrX:47201478-47201610:+	chrX:47203134-47203214:+	11.9986	1.40021e-35	2.49651e-33
chrX:47202156-47202253:+-chrX:47202638-47202814:+	UBA1	32	0	0	123	chrX:47202156-47202253:+	chrX:47202638-47202814:+	11.9986	1.40021e-35	2.49651e-33
chrX:47202156-47202253:+-chrX:47202943-47203047:+	UBA1	32	0	0	123	chrX:47202156-47202253:+	chrX:47202943-47203047:+	11.9986	1.40021e-35	2.49651e-33
chrX:47202156-47202253:+-chrX:47203134-47203214:+	UBA1	32	0	0	123	chrX:47202156-47202253:+	chrX:47203134-47203214:+	11.9986	1.40021e-35	2.49651e-33
chrX:47202358-47202504:+-chrX:47202638-47202814:+	UBA1	32	0	0	123	chrX:47202358-47202504:+	chrX:47202638-47202814:+	11.9986	1.40021e-35	2.49651e-33
chrX:47202358-47202504:+-chrX:47202943-47203047:+	UBA1	32	0	0	123	chrX:47202358-47202504:+	chrX:47202943-47203047:+	11.9986	1.40021e-35	2.49651e-33
chrX:47202358-47202504:+-chrX:47203134-47203214:+	UBA1	32	0	0	123	chrX:47202358-47202504:+	chrX:47203134-47203214:+	11.9986	1.40021e-35	2.49651e-33
chrX:47202638-47202814:+-chrX:47202943-47203047:+	UBA1	32	0	0	123	chrX:47202638-47202814:+	chrX:47202943-47203047:+	11.9986	1.40021e-35	2.49651e-33
chrX:47202638-47202814:+-chrX:47203134-47203214:+	UBA1	32	0	0	123	chrX:47202638-47202814:+	chrX:47203134-47203214:+	11.9986	1.40021e-35	2.49651e-33
chrX:47202943-47203047:+-chrX:47203134-47203214:+	UBA1	32	0	0	123	chrX:47202943-47203047:+	chrX:47203134-47203214:+	11.9986	1.40021e-35	2.49651e-33
chr19:5923812-5923914:--chr19:5924827-5924905:-	RANBP3	163	2	0	14	chr19:5923812-5923914:-	chr19:5924827-5924905:-	9.67948	1.60679e-35	2.84451e-33
chr19:5924827-5924905:--chr19:5925634-5925737:-	RANBP3	163	0	2	14	chr19:5924827-5924905:-	chr19:5925634-5925737:-	9.67948	1.60679e-35	2.84451e-33
chr19:803561-803636:+-chr19:805013-805187:+	PTBP1	63	0	0	91	chr19:803561-803636:+	chr19:805013-805187:+	12.5236	2.31595e-35	3.84114e-33
chr19:803561-803636:+-chr19:806408-806556:+	PTBP1	63	0	0	91	chr19:803561-803636:+	chr19:806408-806556:+	12.5236	2.31595e-35	3.84114e-33
chr19:803561-803636:+-chr19:807869-807902:+	PTBP1	63	0	0	91	chr19:803561-803636:+	chr19:807869-807902:+	12.5236	2.31595e-35	3.84114e-33
chr19:804036-804208:+-chr19:805013-805187:+	PTBP1	63	0	0	91	chr19:804036-804208:+	chr19:805013-805187:+	12.5236	2.31595e-35	3.84114e-33
chr19:804036-804208:+-chr19:806408-806556:+	PTBP1	63	0	0	91	chr19:804036-804208:+	chr19:806408-806556:+	12.5236	2.31595e-35	3.84114e-33
chr19:804036-804208:+-chr19:807869-807902:+	PTBP1	63	0	0	91	chr19:804036-804208:+	chr19:807869-807902:+	12.5236	2.31595e-35	3.84114e-33
chr19:804292-804438:+-chr19:805013-805187:+	PTBP1	63	0	0	91	chr19:804292-804438:+	chr19:805013-805187:+	12.5236	2.31595e-35	3.84114e-33
chr19:804292-804438:+-chr19:806408-806556:+	PTBP1	63	0	0	91	chr19:804292-804438:+	chr19:806408-806556:+	12.5236	2.31595e-35	3.84114e-33
chr19:804292-804438:+-chr19:807869-807902:+	PTBP1	63	0	0	91	chr19:804292-804438:+	chr19:807869-807902:+	12.5236	2.31595e-35	3.84114e-33
chr19:804532-804702:+-chr19:805013-805187:+	PTBP1	63	0	0	91	chr19:804532-804702:+	chr19:805013-805187:+	12.5236	2.31595e-35	3.84114e-33
chr19:804532-804702:+-chr19:806408-806556:+	PTBP1	63	0	0	91	chr19:804532-804702:+	chr19:806408-806556:+	12.5236	2.31595e-35	3.84114e-33
chr19:804532-804702:+-chr19:807869-807902:+	PTBP1	63	0	0	91	chr19:804532-804702:+	chr19:807869-807902:+	12.5236	2.31595e-35	3.84114e-33
chr19:804829-804939:+-chr19:805013-805187:+	PTBP1	63	0	0	91	chr19:804829-804939:+	chr19:805013-805187:+	12.5236	2.31595e-35	3.84114e-33
chr19:804829-804939:+-chr19:806408-806556:+	PTBP1	63	0	0	91	chr19:804829-804939:+	chr19:806408-806556:+	12.5236	2.31595e-35	3.84114e-33
chr19:804829-804939:+-chr19:807869-807902:+	PTBP1	63	0	0	91	chr19:804829-804939:+	chr19:807869-807902:+	12.5236	2.31595e-35	3.84114e-33
chr19:805013-805187:+-chr19:806408-806556:+	PTBP1	63	0	0	91	chr19:805013-805187:+	chr19:806408-806556:+	12.5236	2.31595e-35	3.84114e-33
chr19:805013-805187:+-chr19:807869-807902:+	PTBP1	63	0	0	91	chr19:805013-805187:+	chr19:807869-807902:+	12.5236	2.31595e-35	3.84114e-33
chr19:806408-806556:+-chr19:807869-807902:+	PTBP1	63	0	0	91	chr19:806408-806556:+	chr19:807869-807902:+	12.5236	2.31595e-35	3.84114e-33
chr5:138886212-138886292:+-chr5:138887490-138887642:+	CTNNA1	136	0	0	18	chr5:138886212-138886292:+	chr5:138887490-138887642:+	11.346	2.31595e-35	3.84114e-33
chrX:47199209-47199377:+-chrX:47203541-47203696:+	UBA1	30	0	0	123	chrX:47199209-47199377:+	chrX:47203541-47203696:+	11.9084	3.83065e-35	6.14909e-33
chrX:47199480-47199614:+-chrX:47203541-47203696:+	UBA1	30	0	0	123	chrX:47199480-47199614:+	chrX:47203541-47203696:+	11.9084	3.83065e-35	6.14909e-33
chrX:47200894-47201000:+-chrX:47203541-47203696:+	UBA1	30	0	0	123	chrX:47200894-47201000:+	chrX:47203541-47203696:+	11.9084	3.83065e-35	6.14909e-33
chrX:47201276-47201366:+-chrX:47203541-47203696:+	UBA1	30	0	0	123	chrX:47201276-47201366:+	chrX:47203541-47203696:+	11.9084	3.83065e-35	6.14909e-33
chrX:47201478-47201610:+-chrX:47203541-47203696:+	UBA1	30	0	0	123	chrX:47201478-47201610:+	chrX:47203541-47203696:+	11.9084	3.83065e-35	6.14909e-33
chrX:47202156-47202253:+-chrX:47203541-47203696:+	UBA1	30	0	0	123	chrX:47202156-47202253:+	chrX:47203541-47203696:+	11.9084	3.83065e-35	6.14909e-33
chrX:47202358-47202504:+-chrX:47203541-47203696:+	UBA1	30	0	0	123	chrX:47202358-47202504:+	chrX:47203541-47203696:+	11.9084	3.83065e-35	6.14909e-33
chrX:47202638-47202814:+-chrX:47203541-47203696:+	UBA1	30	0	0	123	chrX:47202638-47202814:+	chrX:47203541-47203696:+	11.9084	3.83065e-35	6.14909e-33
chrX:47202943-47203047:+-chrX:47203541-47203696:+	UBA1	30	0	0	123	chrX:47202943-47203047:+	chrX:47203541-47203696:+	11.9084	3.83065e-35	6.14909e-33
chrX:47203134-47203214:+-chrX:47203541-47203696:+	UBA1	30	0	0	123	chrX:47203134-47203214:+	chrX:47203541-47203696:+	11.9084	3.83065e-35	6.14909e-33
chr19:5923194-5923303:--chr19:5924827-5924905:-	RANBP3	161	2	0	14	chr19:5923194-5923303:-	chr19:5924827-5924905:-	9.66178	3.87975e-35	6.20794e-33
chr6:87541918-87541994:--chr6:87545616-87545699:-	RARS2	230	61	0	70	chr6:87541918-87541994:-	chr6:87545616-87545699:-	8.0473	5.01536e-35	7.99938e-33
chr18:46119926-46120060:+-chr18:46122467-46122590:+	HAUS1	219	5	9	27	chr18:46119926-46120060:+	chr18:46122467-46122590:+	6.68182	5.82774e-35	9.2655e-33
chr5:138886212-138886292:+-chr5:138904349-138904441:+	CTNNA1	134	0	0	18	chr5:138886212-138886292:+	chr5:138904349-138904441:+	11.3247	6.33616e-35	1.00101e-32
chr5:138887490-138887642:+-chr5:138904349-138904441:+	CTNNA1	134	0	0	18	chr5:138887490-138887642:+	chr5:138904349-138904441:+	11.3247	6.33616e-35	1.00101e-32
chr3:139369261-139369367:--chr3:139369456-139369544:-	COPB2	131	0	0	20	chr3:139369261-139369367:-	chr3:139369456-139369544:-	11.4367	1.04806e-34	1.65054e-32
chr13:19705662-19705831:--chr13:19709542-19709599:-	PSPC1	69	0	0	81	chr13:19705662-19705831:-	chr13:19709542-19709599:-	12.4868	1.73364e-34	2.71311e-32
chr13:79543558-79543682:+-chr13:79548328-79548394:+	NDFIP2	137	0	0	13	chr13:79543558-79543682:+	chr13:79548328-79548394:+	10.9159	1.73364e-34	2.71311e-32
chr19:10927799-10927959:--chr19:10925686-10925773:-	YIPF2	159	2	2	21	chr19:10927799-10927959:-	chr19:10925686-10925773:-	8.61143	2.53405e-34	3.95334e-32
chr16:67659229-67659263:--chr16:67659375-67659419:-	ACD	134	0	0	15	chr16:67659229-67659263:-	chr16:67659375-67659419:-	11.0768	2.86775e-34	4.35154e-32
chr3:139367015-139367145:--chr3:139368145-139368288:-	COPB2	129	0	0	20	chr3:139367015-139367145:-	chr3:139368145-139368288:-	11.4147	2.86775e-34	4.35154e-32
chr3:139367015-139367145:--chr3:139369261-139369367:-	COPB2	129	0	0	20	chr3:139367015-139367145:-	chr3:139369261-139369367:-	11.4147	2.86775e-34	4.35154e-32
chr3:139367015-139367145:--chr3:139369456-139369544:-	COPB2	129	0	0	20	chr3:139367015-139367145:-	chr3:139369456-139369544:-	11.4147	2.86775e-34	4.35154e-32
chr3:139368145-139368288:--chr3:139369261-139369367:-	COPB2	129	0	0	20	chr3:139368145-139368288:-	chr3:139369261-139369367:-	11.4147	2.86775e-34	4.35154e-32
chr3:139368145-139368288:--chr3:139369456-139369544:-	COPB2	129	0	0	20	chr3:139368145-139368288:-	chr3:139369456-139369544:-	11.4147	2.86775e-34	4.35154e-32
chrX:47209623-47209687:+-chrX:47209928-47210123:+	UBA1	61	0	0	88	chrX:47209623-47209687:+	chrX:47209928-47210123:+	12.4299	2.86775e-34	4.35154e-32
chrX:47209623-47209687:+-chrX:47210842-47210916:+	UBA1	61	0	0	88	chrX:47209623-47209687:+	chrX:47210842-47210916:+	12.4299	2.86775e-34	4.35154e-32
chrX:47209928-47210123:+-chrX:47210842-47210916:+	UBA1	61	0	0	88	chrX:47209928-47210123:+	chrX:47210842-47210916:+	12.4299	2.86775e-34	4.35154e-32
chr17:82082323-82082414:--chr17:82082527-82082678:-	FASN	50	0	0	98	chr17:82082323-82082414:-	chr17:82082527-82082678:-	12.3018	4.74385e-34	7.13331e-32
chr17:82082323-82082414:--chr17:82082914-82083115:-	FASN	50	0	0	98	chr17:82082323-82082414:-	chr17:82082914-82083115:-	12.3018	4.74385e-34	7.13331e-32
chr17:82082527-82082678:--chr17:82082914-82083115:-	FASN	50	0	0	98	chr17:82082527-82082678:-	chr17:82082914-82083115:-	12.3018	4.74385e-34	7.13331e-32
chr13:99243832-99243951:+-chr13:99314097-99314220:+	UBAC2	222	12	0	19	chr13:99243832-99243951:+	chr13:99314097-99314220:+	8.42239	7.4155e-34	1.10839e-31
chr13:99244515-99244624:+-chr13:99314097-99314220:+	UBAC2	222	12	0	19	chr13:99244515-99244624:+	chr13:99314097-99314220:+	8.42239	7.4155e-34	1.10839e-31
chrX:47199209-47199377:+-chrX:47205948-47206113:+	UBA1	24	0	0	123	chrX:47199209-47199377:+	chrX:47205948-47206113:+	11.5981	7.8475e-34	1.12255e-31
chrX:47199480-47199614:+-chrX:47205948-47206113:+	UBA1	24	0	0	123	chrX:47199480-47199614:+	chrX:47205948-47206113:+	11.5981	7.8475e-34	1.12255e-31
chrX:47200894-47201000:+-chrX:47205948-47206113:+	UBA1	24	0	0	123	chrX:47200894-47201000:+	chrX:47205948-47206113:+	11.5981	7.8475e-34	1.12255e-31
chrX:47201276-47201366:+-chrX:47205948-47206113:+	UBA1	24	0	0	123	chrX:47201276-47201366:+	chrX:47205948-47206113:+	11.5981	7.8475e-34	1.12255e-31
chrX:47201478-47201610:+-chrX:47205948-47206113:+	UBA1	24	0	0	123	chrX:47201478-47201610:+	chrX:47205948-47206113:+	11.5981	7.8475e-34	1.12255e-31
chrX:47202156-47202253:+-chrX:47205948-47206113:+	UBA1	24	0	0	123	chrX:47202156-47202253:+	chrX:47205948-47206113:+	11.5981	7.8475e-34	1.12255e-31
chrX:47202358-47202504:+-chrX:47205948-47206113:+	UBA1	24	0	0	123	chrX:47202358-47202504:+	chrX:47205948-47206113:+	11.5981	7.8475e-34	1.12255e-31
chrX:47202638-47202814:+-chrX:47205948-47206113:+	UBA1	24	0	0	123	chrX:47202638-47202814:+	chrX:47205948-47206113:+	11.5981	7.8475e-34	1.12255e-31
chrX:47202943-47203047:+-chrX:47205948-47206113:+	UBA1	24	0	0	123	chrX:47202943-47203047:+	chrX:47205948-47206113:+	11.5981	7.8475e-34	1.12255e-31
chrX:47203134-47203214:+-chrX:47205948-47206113:+	UBA1	24	0	0	123	chrX:47203134-47203214:+	chrX:47205948-47206113:+	11.5981	7.8475e-34	1.12255e-31
chrX:47203541-47203696:+-chrX:47205948-47206113:+	UBA1	24	0	0	123	chrX:47203541-47203696:+	chrX:47205948-47206113:+	11.5981	7.8475e-34	1.12255e-31
chrX:47206248-47206444:+-chrX:47198803-47198877:+	UBA1	0	59	88	0	chrX:47206248-47206444:+	chrX:47198803-47198877:+	-12.3826	7.8475e-34	1.12255e-31
chrX:47206248-47206444:+-chrX:47209623-47209687:+	UBA1	59	0	0	88	chrX:47206248-47206444:+	chrX:47209623-47209687:+	12.3826	7.8475e-34	1.12255e-31
chrX:47206248-47206444:+-chrX:47209928-47210123:+	UBA1	59	0	0	88	chrX:47206248-47206444:+	chrX:47209928-47210123:+	12.3826	7.8475e-34	1.12255e-31
chrX:47206248-47206444:+-chrX:47210842-47210916:+	UBA1	59	0	0	88	chrX:47206248-47206444:+	chrX:47210842-47210916:+	12.3826	7.8475e-34	1.12255e-31
chr17:82080692-82080922:--chr17:82081164-82081352:-	FASN	48	0	0	98	chr17:82080692-82080922:-	chr17:82081164-82081352:-	12.2441	1.2982e-33	1.66178e-31
chr17:82080692-82080922:--chr17:82081601-82081843:-	FASN	48	0	0	98	chr17:82080692-82080922:-	chr17:82081601-82081843:-	12.2441	1.2982e-33	1.66178e-31
chr17:82080692-82080922:--chr17:82082009-82082160:-	FASN	48	0	0	98	chr17:82080692-82080922:-	chr17:82082009-82082160:-	12.2441	1.2982e-33	1.66178e-31
chr17:82080692-82080922:--chr17:82082323-82082414:-	FASN	48	0	0	98	chr17:82080692-82080922:-	chr17:82082323-82082414:-	12.2441	1.2982e-33	1.66178e-31
chr17:82080692-82080922:--chr17:82082527-82082678:-	FASN	48	0	0	98	chr17:82080692-82080922:-	chr17:82082527-82082678:-	12.2441	1.2982e-33	1.66178e-31
chr17:82080692-82080922:--chr17:82082914-82083115:-	FASN	48	0	0	98	chr17:82080692-82080922:-	chr17:82082914-82083115:-	12.2441	1.2982e-33	1.66178e-31
chr17:82081164-82081352:--chr17:82081601-82081843:-	FASN	48	0	0	98	chr17:82081164-82081352:-	chr17:82081601-82081843:-	12.2441	1.2982e-33	1.66178e-31
chr17:82081164-82081352:--chr17:82082009-82082160:-	FASN	48	0	0	98	chr17:82081164-82081352:-	chr17:82082009-82082160:-	12.2441	1.2982e-33	1.66178e-31
chr17:82081164-82081352:--chr17:82082323-82082414:-	FASN	48	0	0	98	chr17:82081164-82081352:-	chr17:82082323-82082414:-	12.2441	1.2982e-33	1.66178e-31
chr17:82081164-82081352:--chr17:82082527-82082678:-	FASN	48	0	0	98	chr17:82081164-82081352:-	chr17:82082527-82082678:-	12.2441	1.2982e-33	1.66178e-31
chr17:82081164-82081352:--chr17:82082914-82083115:-	FASN	48	0	0	98	chr17:82081164-82081352:-	chr17:82082914-82083115:-	12.2441	1.2982e-33	1.66178e-31
chr17:82081601-82081843:--chr17:82082009-82082160:-	FASN	48	0	0	98	chr17:82081601-82081843:-	chr17:82082009-82082160:-	12.2441	1.2982e-33	1.66178e-31
chr17:82081601-82081843:--chr17:82082323-82082414:-	FASN	48	0	0	98	chr17:82081601-82081843:-	chr17:82082323-82082414:-	12.2441	1.2982e-33	1.66178e-31
chr17:82081601-82081843:--chr17:82082527-82082678:-	FASN	48	0	0	98	chr17:82081601-82081843:-	chr17:82082527-82082678:-	12.2441	1.2982e-33	1.66178e-31
chr17:82081601-82081843:--chr17:82082914-82083115:-	FASN	48	0	0	98	chr17:82081601-82081843:-	chr17:82082914-82083115:-	12.2441	1.2982e-33	1.66178e-31
chr17:82082009-82082160:--chr17:82082323-82082414:-	FASN	48	0	0	98	chr17:82082009-82082160:-	chr17:82082323-82082414:-	12.2441	1.2982e-33	1.66178e-31
chr17:82082009-82082160:--chr17:82082527-82082678:-	FASN	48	0	0	98	chr17:82082009-82082160:-	chr17:82082527-82082678:-	12.2441	1.2982e-33	1.66178e-31
chr17:82082009-82082160:--chr17:82082914-82083115:-	FASN	48	0	0	98	chr17:82082009-82082160:-	chr17:82082914-82083115:-	12.2441	1.2982e-33	1.66178e-31
chr5:138886212-138886292:+-chr5:138917742-138917898:+	CTNNA1	128	0	0	18	chr5:138886212-138886292:+	chr5:138917742-138917898:+	11.2592	1.2982e-33	1.66178e-31
chr5:138887490-138887642:+-chr5:138917742-138917898:+	CTNNA1	128	0	0	18	chr5:138887490-138887642:+	chr5:138917742-138917898:+	11.2592	1.2982e-33	1.66178e-31
chr5:138904349-138904441:+-chr5:138917742-138917898:+	CTNNA1	128	0	0	18	chr5:138904349-138904441:+	chr5:138917742-138917898:+	11.2592	1.2982e-33	1.66178e-31
chr5:138925256-138925407:+-chr5:138886212-138886292:+	CTNNA1	128	0	0	18	chr5:138925256-138925407:+	chr5:138886212-138886292:+	11.2592	1.2982e-33	1.66178e-31
chr5:138925256-138925407:+-chr5:138887490-138887642:+	CTNNA1	128	0	0	18	chr5:138925256-138925407:+	chr5:138887490-138887642:+	11.2592	1.2982e-33	1.66178e-31
chr5:138925256-138925407:+-chr5:138904349-138904441:+	CTNNA1	128	0	0	18	chr5:138925256-138925407:+	chr5:138904349-138904441:+	11.2592	1.2982e-33	1.66178e-31
chr5:138925256-138925407:+-chr5:138917742-138917898:+	CTNNA1	128	0	0	18	chr5:138925256-138925407:+	chr5:138917742-138917898:+	11.2592	1.2982e-33	1.66178e-31
chr5:138929246-138929356:+-chr5:138886212-138886292:+	CTNNA1	128	0	0	18	chr5:138929246-138929356:+	chr5:138886212-138886292:+	11.2592	1.2982e-33	1.66178e-31
chr5:138929246-138929356:+-chr5:138887490-138887642:+	CTNNA1	128	0	0	18	chr5:138929246-138929356:+	chr5:138887490-138887642:+	11.2592	1.2982e-33	1.66178e-31
chr5:138929246-138929356:+-chr5:138904349-138904441:+	CTNNA1	128	0	0	18	chr5:138929246-138929356:+	chr5:138904349-138904441:+	11.2592	1.2982e-33	1.66178e-31
chr5:138929246-138929356:+-chr5:138917742-138917898:+	CTNNA1	128	0	0	18	chr5:138929246-138929356:+	chr5:138917742-138917898:+	11.2592	1.2982e-33	1.66178e-31
chr5:138930473-138930654:+-chr5:138886212-138886292:+	CTNNA1	128	0	0	18	chr5:138930473-138930654:+	chr5:138886212-138886292:+	11.2592	1.2982e-33	1.66178e-31
chr5:138930473-138930654:+-chr5:138887490-138887642:+	CTNNA1	128	0	0	18	chr5:138930473-138930654:+	chr5:138887490-138887642:+	11.2592	1.2982e-33	1.66178e-31
chr5:138930473-138930654:+-chr5:138904349-138904441:+	CTNNA1	128	0	0	18	chr5:138930473-138930654:+	chr5:138904349-138904441:+	11.2592	1.2982e-33	1.66178e-31
chr5:138930473-138930654:+-chr5:138917742-138917898:+	CTNNA1	128	0	0	18	chr5:138930473-138930654:+	chr5:138917742-138917898:+	11.2592	1.2982e-33	1.66178e-31
chr5:138930830-138930935:+-chr5:138886212-138886292:+	CTNNA1	128	0	0	18	chr5:138930830-138930935:+	chr5:138886212-138886292:+	11.2592	1.2982e-33	1.66178e-31
chr5:138930830-138930935:+-chr5:138887490-138887642:+	CTNNA1	128	0	0	18	chr5:138930830-138930935:+	chr5:138887490-138887642:+	11.2592	1.2982e-33	1.66178e-31
chr5:138930830-138930935:+-chr5:138904349-138904441:+	CTNNA1	128	0	0	18	chr5:138930830-138930935:+	chr5:138904349-138904441:+	11.2592	1.2982e-33	1.66178e-31
chr5:138930830-138930935:+-chr5:138917742-138917898:+	CTNNA1	128	0	0	18	chr5:138930830-138930935:+	chr5:138917742-138917898:+	11.2592	1.2982e-33	1.66178e-31
chr5:138932578-138932712:+-chr5:138886212-138886292:+	CTNNA1	128	0	0	18	chr5:138932578-138932712:+	chr5:138886212-138886292:+	11.2592	1.2982e-33	1.66178e-31
chr5:138932578-138932712:+-chr5:138887490-138887642:+	CTNNA1	128	0	0	18	chr5:138932578-138932712:+	chr5:138887490-138887642:+	11.2592	1.2982e-33	1.66178e-31
chr5:138932578-138932712:+-chr5:138904349-138904441:+	CTNNA1	128	0	0	18	chr5:138932578-138932712:+	chr5:138904349-138904441:+	11.2592	1.2982e-33	1.66178e-31
chr5:138932578-138932712:+-chr5:138917742-138917898:+	CTNNA1	128	0	0	18	chr5:138932578-138932712:+	chr5:138917742-138917898:+	11.2592	1.2982e-33	1.66178e-31
chr9:121281470-121281562:+-chr9:121301963-121302167:+	GSN	85	9	0	84	chr9:121281470-121281562:+	chr9:121301963-121302167:+	9.51373	1.7729e-33	2.26363e-31
chrX:47209623-47209687:+-chrX:47198803-47198877:+	UBA1	0	57	88	0	chrX:47209623-47209687:+	chrX:47198803-47198877:+	-12.3337	2.14764e-33	2.72122e-31
chrX:47209928-47210123:+-chrX:47198803-47198877:+	UBA1	0	57	88	0	chrX:47209928-47210123:+	chrX:47198803-47198877:+	-12.3337	2.14764e-33	2.72122e-31
chrX:47210842-47210916:+-chrX:47198803-47198877:+	UBA1	0	57	88	0	chrX:47210842-47210916:+	chrX:47198803-47198877:+	-12.3337	2.14764e-33	2.72122e-31
chr1:207757014-207757202:+-chr1:207759639-207759724:+	CD46	106	0	0	38	chr1:207757014-207757202:+	chr1:207759639-207759724:+	12.0269	3.55296e-33	4.43434e-31
chr1:207757540-207757642:+-chr1:207759639-207759724:+	CD46	106	0	0	38	chr1:207757540-207757642:+	chr1:207759639-207759724:+	12.0269	3.55296e-33	4.43434e-31
chr3:139366568-139366775:--chr3:139367015-139367145:-	COPB2	124	0	0	20	chr3:139366568-139366775:-	chr3:139367015-139367145:-	11.3581	3.55296e-33	4.43434e-31
chr3:139366568-139366775:--chr3:139368145-139368288:-	COPB2	124	0	0	20	chr3:139366568-139366775:-	chr3:139368145-139368288:-	11.3581	3.55296e-33	4.43434e-31
chr3:139366568-139366775:--chr3:139369261-139369367:-	COPB2	124	0	0	20	chr3:139366568-139366775:-	chr3:139369261-139369367:-	11.3581	3.55296e-33	4.43434e-31
chr3:139366568-139366775:--chr3:139369456-139369544:-	COPB2	124	0	0	20	chr3:139366568-139366775:-	chr3:139369456-139369544:-	11.3581	3.55296e-33	4.43434e-31
chr14:92714376-92714451:--chr14:92718747-92718844:-	LGMN	134	0	0	9	chr14:92714376-92714451:-	chr14:92718747-92718844:-	10.3987	5.87802e-33	7.29967e-31
chr5:119499317-119499553:+-chr5:119502041-119502092:+	HSD17B4	135	0	0	8	chr5:119499317-119499553:+	chr5:119502041-119502092:+	10.2574	5.87802e-33	7.29967e-31
chr21:44973197-44973265:+-chr21:44943684-44943837:+	SLX9	0	83	58	0	chr21:44973197-44973265:+	chr21:44943684-44943837:+	-12.275	1.60895e-32	1.9687e-30
chr5:119499317-119499553:+-chr5:119509141-119509244:+	HSD17B4	133	0	0	8	chr5:119499317-119499553:+	chr5:119509141-119509244:+	10.236	1.60895e-32	1.9687e-30
chr5:119499317-119499553:+-chr5:119514981-119515046:+	HSD17B4	133	0	0	8	chr5:119499317-119499553:+	chr5:119514981-119515046:+	10.236	1.60895e-32	1.9687e-30
chr5:119502041-119502092:+-chr5:119509141-119509244:+	HSD17B4	133	0	0	8	chr5:119502041-119502092:+	chr5:119509141-119509244:+	10.236	1.60895e-32	1.9687e-30
chr5:119502041-119502092:+-chr5:119514981-119515046:+	HSD17B4	133	0	0	8	chr5:119502041-119502092:+	chr5:119514981-119515046:+	10.236	1.60895e-32	1.9687e-30
chr5:119509141-119509244:+-chr5:119514981-119515046:+	HSD17B4	133	0	0	8	chr5:119509141-119509244:+	chr5:119514981-119515046:+	10.236	1.60895e-32	1.9687e-30
chr14:92712805-92712871:--chr14:92713823-92713885:-	LGMN	131	0	0	9	chr14:92712805-92712871:-	chr14:92713823-92713885:-	10.3663	2.66203e-32	3.21782e-30
chr14:92712805-92712871:--chr14:92714376-92714451:-	LGMN	131	0	0	9	chr14:92712805-92712871:-	chr14:92714376-92714451:-	10.3663	2.66203e-32	3.21782e-30
chr14:92712805-92712871:--chr14:92718747-92718844:-	LGMN	131	0	0	9	chr14:92712805-92712871:-	chr14:92718747-92718844:-	10.3663	2.66203e-32	3.21782e-30
chr14:92713823-92713885:--chr14:92714376-92714451:-	LGMN	131	0	0	9	chr14:92713823-92713885:-	chr14:92714376-92714451:-	10.3663	2.66203e-32	3.21782e-30
chr14:92713823-92713885:--chr14:92718747-92718844:-	LGMN	131	0	0	9	chr14:92713823-92713885:-	chr14:92718747-92718844:-	10.3663	2.66203e-32	3.21782e-30
chr11:47232814-47232959:+-chr11:47235270-47235412:+	DDB2	83	3	0	65	chr11:47232814-47232959:+	chr11:47235270-47235412:+	10.4367	3.7809e-32	4.54826e-30
chr11:47234573-47234672:+-chr11:47235270-47235412:+	DDB2	83	3	0	65	chr11:47234573-47234672:+	chr11:47235270-47235412:+	10.4367	3.7809e-32	4.54826e-30
chr16:2499357-2499420:+-chr16:2499835-2499930:+	ENSG00000260272	21	0	0	117	chr16:2499357-2499420:+	chr16:2499835-2499930:+	11.3421	7.28768e-32	8.62135e-30
chr16:2499357-2499420:+-chr16:2500274-2500490:+	ENSG00000260272	21	0	0	117	chr16:2499357-2499420:+	chr16:2500274-2500490:+	11.3421	7.28768e-32	8.62135e-30
chr16:2499357-2499420:+-chr16:2500804-2501052:+	ENSG00000260272	21	0	0	117	chr16:2499357-2499420:+	chr16:2500804-2501052:+	11.3421	7.28768e-32	8.62135e-30
chr16:2499835-2499930:+-chr16:2500274-2500490:+	ENSG00000260272	21	0	0	117	chr16:2499835-2499930:+	chr16:2500274-2500490:+	11.3421	7.28768e-32	8.62135e-30
chr16:2499835-2499930:+-chr16:2500804-2501052:+	ENSG00000260272	21	0	0	117	chr16:2499835-2499930:+	chr16:2500804-2501052:+	11.3421	7.28768e-32	8.62135e-30
chr16:2500274-2500490:+-chr16:2500804-2501052:+	ENSG00000260272	21	0	0	117	chr16:2500274-2500490:+	chr16:2500804-2501052:+	11.3421	7.28768e-32	8.62135e-30
chr3:49972059-49972148:+-chr3:49975323-49975392:+	RBM6	11	0	0	127	chr3:49972059-49972148:+	chr3:49975323-49975392:+	10.585	7.28768e-32	8.62135e-30
chr5:81615473-81615557:--chr5:81636557-81636618:-	SSBP2	359	19	16	28	chr5:81615473-81615557:-	chr5:81636557-81636618:-	4.94044	1.33706e-31	1.57801e-29
chr4:184702089-184702136:--chr4:184702363-184702441:-	CENPU	123	0	0	12	chr4:184702089-184702136:-	chr4:184702363-184702441:-	10.6546	3.30169e-31	3.88748e-29
chr17:18098270-18098359:+-chr17:18099017-18099077:+	DRG2	161	3	0	11	chr17:18098270-18098359:+	chr17:18099017-18099077:+	8.92481	3.32714e-31	3.88992e-29
chr17:18099017-18099077:+-chr17:18099633-18099723:+	DRG2	161	0	3	11	chr17:18099017-18099077:+	chr17:18099633-18099723:+	8.92481	3.32714e-31	3.88992e-29
chr17:18099017-18099077:+-chr17:18100363-18100435:+	DRG2	161	0	3	11	chr17:18099017-18099077:+	chr17:18100363-18100435:+	8.92481	3.32714e-31	3.88992e-29
chr6:87541918-87541994:--chr6:87548591-87548646:-	RARS2	219	72	0	70	chr6:87541918-87541994:-	chr6:87548591-87548646:-	7.74128	5.66828e-31	6.61158e-29
chr18:46118181-46118316:+-chr18:46122467-46122590:+	HAUS1	215	5	13	27	chr18:46118181-46118316:+	chr18:46122467-46122590:+	6.16993	7.30742e-31	8.50364e-29
chr6:24408408-24408444:+-chr6:24409461-24409573:+	MRS2	123	0	0	10	chr6:24408408-24408444:+	chr6:24409461-24409573:+	10.4136	9.04118e-31	1.04967e-28
chr12:53464760-53464852:+-chr12:53467805-53467843:+	PCBP2	349	55	103	134	chr12:53464760-53464852:+	chr12:53467805-53467843:+	3.02023	1.23355e-30	1.42882e-28
chr5:138810038-138810204:+-chr5:138812183-138812302:+	CTNNA1	114	0	0	18	chr5:138810038-138810204:+	chr5:138812183-138812302:+	11.0934	1.49619e-30	1.72903e-28
chr9:112408907-112409021:+-chr9:112416841-112416944:+	HSDL2	106	3	0	36	chr9:112408907-112409021:+	chr9:112416841-112416944:+	9.95092	3.77603e-30	4.35357e-28
chr12:110455586-110455682:--chr12:110455815-110455930:-	GPN3	119	0	0	11	chr12:110455586-110455682:-	chr12:110455815-110455930:-	10.4919	4.09778e-30	4.71364e-28
chr1:207757014-207757202:+-chr1:207761249-207761446:+	CD46	103	3	0	38	chr1:207757014-207757202:+	chr1:207761249-207761446:+	9.98584	4.79974e-30	5.4832e-28
chr1:207757540-207757642:+-chr1:207761249-207761446:+	CD46	103	3	0	38	chr1:207757540-207757642:+	chr1:207761249-207761446:+	9.98584	4.79974e-30	5.4832e-28
chr1:207759639-207759724:+-chr1:207761249-207761446:+	CD46	103	3	0	38	chr1:207759639-207759724:+	chr1:207761249-207761446:+	9.98584	4.79974e-30	5.4832e-28
chr11:47234757-47234934:+-chr11:47235270-47235412:+	DDB2	77	0	6	68	chr11:47234757-47234934:+	chr11:47235270-47235412:+	9.58657	7.78517e-30	8.87345e-28
chr17:82083772-82083891:--chr17:82083975-82084153:-	FASN	30	0	0	98	chr17:82083772-82083891:-	chr17:82083975-82084153:-	11.5836	1.12243e-29	1.27642e-27
chr4:10098992-10099139:--chr4:10103896-10103986:-	WDR1	115	0	0	12	chr4:10098992-10099139:-	chr4:10103896-10103986:-	10.5584	1.85774e-29	2.1078e-27
chr12:6652271-6652418:--chr12:6653230-6653396:-	ING4	346	53	9	41	chr12:6652271-6652418:-	chr12:6653230-6653396:-	4.75429	2.10378e-29	2.38156e-27
chr2:218234352-218234397:+-chr2:218239391-218239484:+	ARPC2	270	2	13	14	chr2:218234352-218234397:+	chr2:218239391-218239484:+	6.59672	2.14696e-29	2.41945e-27
chr20:35847350-35847434:+-chr20:35858302-35858381:+	PHF20	140	0	4	17	chr20:35847350-35847434:+	chr20:35858302-35858381:+	8.98755	2.14683e-29	2.41945e-27
chr15:52128644-52128695:--chr15:52133374-52133469:-	GNB5	14	0	0	112	chr15:52128644-52128695:-	chr15:52133374-52133469:-	10.7271	3.07483e-29	3.3226e-27
chr17:82082323-82082414:--chr17:82083202-82083425:-	FASN	28	0	0	98	chr17:82082323-82082414:-	chr17:82083202-82083425:-	11.4873	3.07483e-29	3.3226e-27
chr17:82082323-82082414:--chr17:82083517-82083639:-	FASN	28	0	0	98	chr17:82082323-82082414:-	chr17:82083517-82083639:-	11.4873	3.07483e-29	3.3226e-27
chr17:82082323-82082414:--chr17:82083772-82083891:-	FASN	28	0	0	98	chr17:82082323-82082414:-	chr17:82083772-82083891:-	11.4873	3.07483e-29	3.3226e-27
chr17:82082323-82082414:--chr17:82083975-82084153:-	FASN	28	0	0	98	chr17:82082323-82082414:-	chr17:82083975-82084153:-	11.4873	3.07483e-29	3.3226e-27
chr17:82082527-82082678:--chr17:82083202-82083425:-	FASN	28	0	0	98	chr17:82082527-82082678:-	chr17:82083202-82083425:-	11.4873	3.07483e-29	3.3226e-27
chr17:82082527-82082678:--chr17:82083517-82083639:-	FASN	28	0	0	98	chr17:82082527-82082678:-	chr17:82083517-82083639:-	11.4873	3.07483e-29	3.3226e-27
chr17:82082527-82082678:--chr17:82083772-82083891:-	FASN	28	0	0	98	chr17:82082527-82082678:-	chr17:82083772-82083891:-	11.4873	3.07483e-29	3.3226e-27
chr17:82082527-82082678:--chr17:82083975-82084153:-	FASN	28	0	0	98	chr17:82082527-82082678:-	chr17:82083975-82084153:-	11.4873	3.07483e-29	3.3226e-27
chr17:82082914-82083115:--chr17:82083202-82083425:-	FASN	28	0	0	98	chr17:82082914-82083115:-	chr17:82083202-82083425:-	11.4873	3.07483e-29	3.3226e-27
chr17:82082914-82083115:--chr17:82083517-82083639:-	FASN	28	0	0	98	chr17:82082914-82083115:-	chr17:82083517-82083639:-	11.4873	3.07483e-29	3.3226e-27
chr17:82082914-82083115:--chr17:82083772-82083891:-	FASN	28	0	0	98	chr17:82082914-82083115:-	chr17:82083772-82083891:-	11.4873	3.07483e-29	3.3226e-27
chr17:82082914-82083115:--chr17:82083975-82084153:-	FASN	28	0	0	98	chr17:82082914-82083115:-	chr17:82083975-82084153:-	11.4873	3.07483e-29	3.3226e-27
chr17:82083202-82083425:--chr17:82083517-82083639:-	FASN	28	0	0	98	chr17:82083202-82083425:-	chr17:82083517-82083639:-	11.4873	3.07483e-29	3.3226e-27
chr17:82083202-82083425:--chr17:82083772-82083891:-	FASN	28	0	0	98	chr17:82083202-82083425:-	chr17:82083772-82083891:-	11.4873	3.07483e-29	3.3226e-27
chr17:82083202-82083425:--chr17:82083975-82084153:-	FASN	28	0	0	98	chr17:82083202-82083425:-	chr17:82083975-82084153:-	11.4873	3.07483e-29	3.3226e-27
chr17:82083517-82083639:--chr17:82083772-82083891:-	FASN	28	0	0	98	chr17:82083517-82083639:-	chr17:82083772-82083891:-	11.4873	3.07483e-29	3.3226e-27
chr17:82083517-82083639:--chr17:82083975-82084153:-	FASN	28	0	0	98	chr17:82083517-82083639:-	chr17:82083975-82084153:-	11.4873	3.07483e-29	3.3226e-27
chr21:33465342-33465409:--chr21:33460413-33460505:-	TMEM50B	95	27	0	89	chr21:33465342-33465409:-	chr21:33460413-33460505:-	8.26946	2.98285e-29	3.3226e-27
chr13:100642211-100642311:--chr13:100656381-100656468:-	TMTC4	94	0	0	31	chr13:100642211-100642311:-	chr13:100656381-100656468:-	11.5699	5.08947e-29	5.46409e-27
chr5:138810038-138810204:+-chr5:138824530-138824799:+	CTNNA1	107	0	0	18	chr5:138810038-138810204:+	chr5:138824530-138824799:+	11.0028	5.08947e-29	5.46409e-27
chr5:138812183-138812302:+-chr5:138824530-138824799:+	CTNNA1	107	0	0	18	chr5:138812183-138812302:+	chr5:138824530-138824799:+	11.0028	5.08947e-29	5.46409e-27
chr17:82080692-82080922:--chr17:82083202-82083425:-	FASN	26	0	0	98	chr17:82080692-82080922:-	chr17:82083202-82083425:-	11.3842	8.42436e-29	8.7436e-27
chr17:82080692-82080922:--chr17:82083517-82083639:-	FASN	26	0	0	98	chr17:82080692-82080922:-	chr17:82083517-82083639:-	11.3842	8.42436e-29	8.7436e-27
chr17:82080692-82080922:--chr17:82083772-82083891:-	FASN	26	0	0	98	chr17:82080692-82080922:-	chr17:82083772-82083891:-	11.3842	8.42436e-29	8.7436e-27
chr17:82080692-82080922:--chr17:82083975-82084153:-	FASN	26	0	0	98	chr17:82080692-82080922:-	chr17:82083975-82084153:-	11.3842	8.42436e-29	8.7436e-27
chr17:82081164-82081352:--chr17:82083202-82083425:-	FASN	26	0	0	98	chr17:82081164-82081352:-	chr17:82083202-82083425:-	11.3842	8.42436e-29	8.7436e-27
chr17:82081164-82081352:--chr17:82083517-82083639:-	FASN	26	0	0	98	chr17:82081164-82081352:-	chr17:82083517-82083639:-	11.3842	8.42436e-29	8.7436e-27
chr17:82081164-82081352:--chr17:82083772-82083891:-	FASN	26	0	0	98	chr17:82081164-82081352:-	chr17:82083772-82083891:-	11.3842	8.42436e-29	8.7436e-27
chr17:82081164-82081352:--chr17:82083975-82084153:-	FASN	26	0	0	98	chr17:82081164-82081352:-	chr17:82083975-82084153:-	11.3842	8.42436e-29	8.7436e-27
chr17:82081601-82081843:--chr17:82083202-82083425:-	FASN	26	0	0	98	chr17:82081601-82081843:-	chr17:82083202-82083425:-	11.3842	8.42436e-29	8.7436e-27
chr17:82081601-82081843:--chr17:82083517-82083639:-	FASN	26	0	0	98	chr17:82081601-82081843:-	chr17:82083517-82083639:-	11.3842	8.42436e-29	8.7436e-27
chr17:82081601-82081843:--chr17:82083772-82083891:-	FASN	26	0	0	98	chr17:82081601-82081843:-	chr17:82083772-82083891:-	11.3842	8.42436e-29	8.7436e-27
chr17:82081601-82081843:--chr17:82083975-82084153:-	FASN	26	0	0	98	chr17:82081601-82081843:-	chr17:82083975-82084153:-	11.3842	8.42436e-29	8.7436e-27
chr17:82082009-82082160:--chr17:82083202-82083425:-	FASN	26	0	0	98	chr17:82082009-82082160:-	chr17:82083202-82083425:-	11.3842	8.42436e-29	8.7436e-27
chr17:82082009-82082160:--chr17:82083517-82083639:-	FASN	26	0	0	98	chr17:82082009-82082160:-	chr17:82083517-82083639:-	11.3842	8.42436e-29	8.7436e-27
chr17:82082009-82082160:--chr17:82083772-82083891:-	FASN	26	0	0	98	chr17:82082009-82082160:-	chr17:82083772-82083891:-	11.3842	8.42436e-29	8.7436e-27
chr17:82082009-82082160:--chr17:82083975-82084153:-	FASN	26	0	0	98	chr17:82082009-82082160:-	chr17:82083975-82084153:-	11.3842	8.42436e-29	8.7436e-27
chr14:22926133-22926296:--chr14:22926506-22926555:-	PRMT5	115	0	0	8	chr14:22926133-22926296:-	chr14:22926506-22926555:-	10.0279	1.39449e-28	1.43836e-26
chr14:22926133-22926296:--chr14:22926702-22926814:-	PRMT5	115	0	0	8	chr14:22926133-22926296:-	chr14:22926702-22926814:-	10.0279	1.39449e-28	1.43836e-26
chr14:22926506-22926555:--chr14:22926702-22926814:-	PRMT5	115	0	0	8	chr14:22926506-22926555:-	chr14:22926702-22926814:-	10.0279	1.39449e-28	1.43836e-26
chr1:206602336-206602453:--chr1:206602951-206603204:-	EIF2D	98	0	0	23	chr1:206602336-206602453:-	chr1:206602951-206603204:-	11.2143	3.82132e-28	3.91726e-26
chr4:10097711-10097891:--chr4:10098992-10099139:-	WDR1	109	0	0	12	chr4:10097711-10097891:-	chr4:10098992-10099139:-	10.4818	3.82132e-28	3.91726e-26
chr4:10097711-10097891:--chr4:10103896-10103986:-	WDR1	109	0	0	12	chr4:10097711-10097891:-	chr4:10103896-10103986:-	10.4818	3.82132e-28	3.91726e-26
chr13:113826996-113827164:--chr13:113832299-113832488:-	GAS6	163	7	0	15	chr13:113826996-113827164:-	chr13:113832299-113832488:-	8.35755	3.93367e-28	3.98336e-26
chr13:113826996-113827164:--chr13:113832634-113832752:-	GAS6	163	7	0	15	chr13:113826996-113827164:-	chr13:113832634-113832752:-	8.35755	3.93367e-28	3.98336e-26
chr13:113826996-113827164:--chr13:113834551-113834672:-	GAS6	163	7	0	15	chr13:113826996-113827164:-	chr13:113834551-113834672:-	8.35755	3.93367e-28	3.98336e-26
chr13:113828547-113828711:--chr13:113832299-113832488:-	GAS6	163	7	0	15	chr13:113828547-113828711:-	chr13:113832299-113832488:-	8.35755	3.93367e-28	3.98336e-26
chr13:113828547-113828711:--chr13:113832634-113832752:-	GAS6	163	7	0	15	chr13:113828547-113828711:-	chr13:113832634-113832752:-	8.35755	3.93367e-28	3.98336e-26
chr13:113828547-113828711:--chr13:113834551-113834672:-	GAS6	163	7	0	15	chr13:113828547-113828711:-	chr13:113834551-113834672:-	8.35755	3.93367e-28	3.98336e-26
chr5:138810038-138810204:+-chr5:138827515-138827718:+	CTNNA1	101	0	0	18	chr5:138810038-138810204:+	chr5:138827515-138827718:+	10.9204	1.0473e-27	1.05411e-25
chr5:138812183-138812302:+-chr5:138827515-138827718:+	CTNNA1	101	0	0	18	chr5:138812183-138812302:+	chr5:138827515-138827718:+	10.9204	1.0473e-27	1.05411e-25
chr5:138824530-138824799:+-chr5:138827515-138827718:+	CTNNA1	101	0	0	18	chr5:138824530-138824799:+	chr5:138827515-138827718:+	10.9204	1.0473e-27	1.05411e-25
chr11:47232814-47232959:+-chr11:47234757-47234934:+	DDB2	77	9	0	65	chr11:47232814-47232959:+	chr11:47234757-47234934:+	9.00787	1.18515e-27	1.18807e-25
chr11:47234573-47234672:+-chr11:47234757-47234934:+	DDB2	77	9	0	65	chr11:47234573-47234672:+	chr11:47234757-47234934:+	9.00787	1.18515e-27	1.18807e-25
chr12:101401062-101401173:--chr12:101402865-101402946:-	ARL1	148	2	4	17	chr12:101401062-101401173:-	chr12:101402865-101402946:-	7.4822	1.54071e-27	1.54141e-25
chr16:84758716-84758807:+-chr16:84759363-84759472:+	USP10	107	0	0	11	chr16:84758716-84758807:+	chr16:84759363-84759472:+	10.3399	1.73388e-27	1.71067e-25
chr16:84758716-84758807:+-chr16:84759891-84759946:+	USP10	107	0	0	11	chr16:84758716-84758807:+	chr16:84759891-84759946:+	10.3399	1.73388e-27	1.71067e-25
chr16:84758716-84758807:+-chr16:84760172-84760275:+	USP10	107	0	0	11	chr16:84758716-84758807:+	chr16:84760172-84760275:+	10.3399	1.73388e-27	1.71067e-25
chr16:84759363-84759472:+-chr16:84759891-84759946:+	USP10	107	0	0	11	chr16:84759363-84759472:+	chr16:84759891-84759946:+	10.3399	1.73388e-27	1.71067e-25
chr16:84759363-84759472:+-chr16:84760172-84760275:+	USP10	107	0	0	11	chr16:84759363-84759472:+	chr16:84760172-84760275:+	10.3399	1.73388e-27	1.71067e-25
chr16:84759891-84759946:+-chr16:84760172-84760275:+	USP10	107	0	0	11	chr16:84759891-84759946:+	chr16:84760172-84760275:+	10.3399	1.73388e-27	1.71067e-25
chrX:101398370-101398567:--chrX:101398785-101398946:-	GLA	112	0	0	6	chrX:101398370-101398567:-	chrX:101398785-101398946:-	9.62753	1.73388e-27	1.71067e-25
chr14:23965762-23965832:+-chr14:23965932-23965983:+	DHRS4	47	0	0	70	chr14:23965762-23965832:+	chr14:23965932-23965983:+	11.7347	2.87068e-27	2.81004e-25
chr14:23965762-23965832:+-chr14:23966283-23966417:+	DHRS4	47	0	0	70	chr14:23965762-23965832:+	chr14:23966283-23966417:+	11.7347	2.87068e-27	2.81004e-25
chr14:23965932-23965983:+-chr14:23966283-23966417:+	DHRS4	47	0	0	70	chr14:23965932-23965983:+	chr14:23966283-23966417:+	11.7347	2.87068e-27	2.81004e-25
chr17:60070706-60070807:--chr17:60072215-60072329:-	HEATR6	98	0	0	19	chr17:60070706-60070807:-	chr17:60072215-60072329:-	10.9513	2.87068e-27	2.81004e-25
chr5:157813063-157813227:--chr5:157814185-157814293:-	CLINT1	100	0	0	15	chr5:157813063-157813227:-	chr5:157814185-157814293:-	10.6582	7.86975e-27	7.65846e-25
chr5:157813063-157813227:--chr5:157816734-157816830:-	CLINT1	100	0	0	15	chr5:157813063-157813227:-	chr5:157816734-157816830:-	10.6582	7.86975e-27	7.65846e-25
chr5:157813063-157813227:--chr5:157817443-157817547:-	CLINT1	100	0	0	15	chr5:157813063-157813227:-	chr5:157817443-157817547:-	10.6582	7.86975e-27	7.65846e-25
chr3:141913652-141913836:+-chr3:141915970-141916020:+	ATP1B3	107	0	0	7	chr3:141913652-141913836:+	chr3:141915970-141916020:+	9.75489	1.30308e-26	1.26563e-24
chr8:60222649-60222761:--chr8:60232284-60232379:-	CA8	146	3	0	8	chr8:60222649-60222761:-	chr8:60232284-60232379:-	8.3696	3.79059e-26	3.67449e-24
chr13:99314097-99314220:+-chr13:99318022-99318069:+	UBAC2	207	15	6	25	chr13:99314097-99314220:+	chr13:99318022-99318069:+	5.59352	4.43811e-26	4.29385e-24
chr11:114443856-114443933:+-chr11:114444541-114444652:+	REXO2	116	2	2	20	chr11:114443856-114443933:+	chr11:114444541-114444652:+	8.09276	4.76723e-26	4.60334e-24
chr5:119499317-119499553:+-chr5:119506818-119506889:+	HSD17B4	131	2	0	8	chr5:119499317-119499553:+	chr5:119506818-119506889:+	8.62936	5.61534e-26	5.38068e-24
chr5:119502041-119502092:+-chr5:119506818-119506889:+	HSD17B4	131	2	0	8	chr5:119502041-119502092:+	chr5:119506818-119506889:+	8.62936	5.61534e-26	5.38068e-24
chr5:119506818-119506889:+-chr5:119509141-119509244:+	HSD17B4	131	0	2	8	chr5:119506818-119506889:+	chr5:119509141-119509244:+	8.62936	5.61534e-26	5.38068e-24
chr5:119506818-119506889:+-chr5:119514981-119515046:+	HSD17B4	131	0	2	8	chr5:119506818-119506889:+	chr5:119514981-119515046:+	8.62936	5.61534e-26	5.38068e-24
chr5:69254602-69254669:+-chr5:69255460-69255528:+	CDK7	85	0	0	26	chr5:69254602-69254669:+	chr5:69255460-69255528:+	11.1812	5.91707e-26	5.62659e-24
chr7:75061207-75061291:--chr7:75063292-75063343:-	RCC1L	95	0	0	16	chr7:75061207-75061291:-	chr7:75063292-75063343:-	10.6724	5.91707e-26	5.62659e-24
chr7:75061207-75061291:--chr7:75064582-75064648:-	RCC1L	95	0	0	16	chr7:75061207-75061291:-	chr7:75064582-75064648:-	10.6724	5.91707e-26	5.62659e-24
chr7:75063292-75063343:--chr7:75064582-75064648:-	RCC1L	95	0	0	16	chr7:75063292-75063343:-	chr7:75064582-75064648:-	10.6724	5.91707e-26	5.62659e-24
chr4:2931555-2931663:--chr4:2931825-2931936:-	MFSD10	358	12	27	24	chr4:2931555-2931663:-	chr4:2931825-2931936:-	4.6239	9.60661e-26	9.11765e-24
chr3:37296087-37296219:+-chr3:37298833-37299020:+	GOLGA4	101	0	0	9	chr3:37296087-37296219:+	chr3:37298833-37299020:+	9.99435	9.79907e-26	9.28266e-24
chr5:88282042-88282106:+-chr5:88282715-88282866:+	TMEM161B-DT	55	7	0	70	chr5:88282042-88282106:+	chr5:88282715-88282866:+	8.9571	5.87086e-25	5.55093e-23
chr14:35107304-35107374:--chr14:35109819-35109931:-	PPP2R3C	312	29	8	24	chr14:35107304-35107374:-	chr14:35109819-35109931:-	4.85706	6.96089e-25	6.56912e-23
chr13:114286519-114286629:+-chr13:114291489-114291544:+	UPF3A	50	0	0	56	chr13:114286519-114286629:+	chr13:114291489-114291544:+	11.5053	7.37352e-25	6.91929e-23
chr13:114286519-114286629:+-chr13:114291634-114291792:+	UPF3A	50	0	0	56	chr13:114286519-114286629:+	chr13:114291634-114291792:+	11.5053	7.37352e-25	6.91929e-23
chr13:114291489-114291544:+-chr13:114291634-114291792:+	UPF3A	50	0	0	56	chr13:114291489-114291544:+	chr13:114291634-114291792:+	11.5053	7.37352e-25	6.91929e-23
chr4:44717113-44717295:--chr4:44718309-44718410:-	GNPDA2	99	0	0	6	chr4:44717113-44717295:-	chr4:44718309-44718410:-	9.45121	1.22136e-24	1.12705e-22
chr5:138810038-138810204:+-chr5:138886212-138886292:+	CTNNA1	87	0	0	18	chr5:138810038-138810204:+	chr5:138886212-138886292:+	10.7074	1.22136e-24	1.12705e-22
chr5:138810038-138810204:+-chr5:138887490-138887642:+	CTNNA1	87	0	0	18	chr5:138810038-138810204:+	chr5:138887490-138887642:+	10.7074	1.22136e-24	1.12705e-22
chr5:138812183-138812302:+-chr5:138886212-138886292:+	CTNNA1	87	0	0	18	chr5:138812183-138812302:+	chr5:138886212-138886292:+	10.7074	1.22136e-24	1.12705e-22
chr5:138812183-138812302:+-chr5:138887490-138887642:+	CTNNA1	87	0	0	18	chr5:138812183-138812302:+	chr5:138887490-138887642:+	10.7074	1.22136e-24	1.12705e-22
chr5:138886212-138886292:+-chr5:138824530-138824799:+	CTNNA1	87	0	0	18	chr5:138886212-138886292:+	chr5:138824530-138824799:+	10.7074	1.22136e-24	1.12705e-22
chr5:138886212-138886292:+-chr5:138827515-138827718:+	CTNNA1	87	0	0	18	chr5:138886212-138886292:+	chr5:138827515-138827718:+	10.7074	1.22136e-24	1.12705e-22
chr5:138887490-138887642:+-chr5:138824530-138824799:+	CTNNA1	87	0	0	18	chr5:138887490-138887642:+	chr5:138824530-138824799:+	10.7074	1.22136e-24	1.12705e-22
chr5:138887490-138887642:+-chr5:138827515-138827718:+	CTNNA1	87	0	0	18	chr5:138887490-138887642:+	chr5:138827515-138827718:+	10.7074	1.22136e-24	1.12705e-22
chr19:8483158-8483211:+-chr19:8473664-8473708:+	HNRNPM	303	119	19	88	chr19:8483158-8483211:+	chr19:8473664-8473708:+	3.49484	1.44314e-24	1.32925e-22
chr19:12670695-12670821:+-chr19:12670563-12670611:+	WDR83	151	8	0	14	chr19:12670695-12670821:+	chr19:12670563-12670611:+	7.98489	1.53141e-24	1.40796e-22
chr1:90005133-90005244:+-chr1:90007345-90007750:+	ZNF326	142	21	0	33	chr1:90005133-90005244:+	chr1:90007345-90007750:+	7.7879	1.69874e-24	1.55893e-22
chr3:37296087-37296219:+-chr3:37299288-37299371:+	GOLGA4	95	0	0	9	chr3:37296087-37296219:+	chr3:37299288-37299371:+	9.90689	2.02316e-24	1.84985e-22
chr3:37298833-37299020:+-chr3:37299288-37299371:+	GOLGA4	95	0	0	9	chr3:37298833-37299020:+	chr3:37299288-37299371:+	9.90689	2.02316e-24	1.84985e-22
chr8:6741661-6741751:+-chr8:6747670-6747828:+	AGPAT5	118	2	0	9	chr8:6741661-6741751:+	chr8:6747670-6747828:+	8.63178	2.25351e-24	2.0567e-22
chr5:138810038-138810204:+-chr5:138904349-138904441:+	CTNNA1	85	0	0	18	chr5:138810038-138810204:+	chr5:138904349-138904441:+	10.6742	3.35148e-24	3.03657e-22
chr5:138812183-138812302:+-chr5:138904349-138904441:+	CTNNA1	85	0	0	18	chr5:138812183-138812302:+	chr5:138904349-138904441:+	10.6742	3.35148e-24	3.03657e-22
chr5:138904349-138904441:+-chr5:138824530-138824799:+	CTNNA1	85	0	0	18	chr5:138904349-138904441:+	chr5:138824530-138824799:+	10.6742	3.35148e-24	3.03657e-22
chr5:138904349-138904441:+-chr5:138827515-138827718:+	CTNNA1	85	0	0	18	chr5:138904349-138904441:+	chr5:138827515-138827718:+	10.6742	3.35148e-24	3.03657e-22
chr17:40413195-40413292:--chr17:40413480-40413625:-	TOP2A	71	0	0	31	chr17:40413195-40413292:-	chr17:40413480-40413625:-	11.1699	5.55218e-24	4.99423e-22
chr17:40413195-40413292:--chr17:40416005-40416068:-	TOP2A	71	0	0	31	chr17:40413195-40413292:-	chr17:40416005-40416068:-	11.1699	5.55218e-24	4.99423e-22
chr17:40413480-40413625:--chr17:40416005-40416068:-	TOP2A	71	0	0	31	chr17:40413480-40413625:-	chr17:40416005-40416068:-	11.1699	5.55218e-24	4.99423e-22
chr18:50283515-50283564:--chr18:50283705-50283815:-	CXXC1	96	0	0	6	chr18:50283515-50283564:-	chr18:50283705-50283815:-	9.40727	5.55218e-24	4.99423e-22
chr8:65605263-65605337:--chr8:65605422-65605538:-	ARMC1	124	2	0	7	chr8:65605263-65605337:-	chr8:65605422-65605538:-	8.38082	6.13436e-24	5.50799e-22
chr2:175940988-175941080:--chr2:175947480-175947692:-	LNPK	0	19	115	6	chr2:175940988-175941080:-	chr2:175947480-175947692:-	-8.37255	8.64031e-24	7.74412e-22
chr8:53756555-53756656:--chr8:53769618-53769743:-	ATP6V1H	253	3	14	13	chr8:53756555-53756656:-	chr8:53769618-53769743:-	5.88915	8.99045e-24	8.02912e-22
chr8:53756555-53756656:--chr8:53771989-53772167:-	ATP6V1H	253	3	14	13	chr8:53756555-53756656:-	chr8:53771989-53772167:-	5.88915	8.99045e-24	8.02912e-22
chr3:50103083-50103166:+-chr3:50105077-50105142:+	RBM5	24	0	0	77	chr3:50103083-50103166:+	chr3:50105077-50105142:+	10.9293	9.19834e-24	8.11319e-22
chr3:50103083-50103166:+-chr3:50105549-50105709:+	RBM5	24	0	0	77	chr3:50103083-50103166:+	chr3:50105549-50105709:+	10.9293	9.19834e-24	8.11319e-22
chr3:50103083-50103166:+-chr3:50107482-50107569:+	RBM5	24	0	0	77	chr3:50103083-50103166:+	chr3:50107482-50107569:+	10.9293	9.19834e-24	8.11319e-22
chr3:50104248-50104308:+-chr3:50106767-50106864:+	RBM5	22	0	0	79	chr3:50104248-50104308:+	chr3:50106767-50106864:+	10.8455	9.19834e-24	8.11319e-22
chr3:50105077-50105142:+-chr3:50105549-50105709:+	RBM5	24	0	0	77	chr3:50105077-50105142:+	chr3:50105549-50105709:+	10.9293	9.19834e-24	8.11319e-22
chr3:50105077-50105142:+-chr3:50107482-50107569:+	RBM5	24	0	0	77	chr3:50105077-50105142:+	chr3:50107482-50107569:+	10.9293	9.19834e-24	8.11319e-22
chr3:50105549-50105709:+-chr3:50107482-50107569:+	RBM5	24	0	0	77	chr3:50105549-50105709:+	chr3:50107482-50107569:+	10.9293	9.19834e-24	8.11319e-22
chr15:40740133-40740193:--chr15:40744047-40744149:-	RMDN3	71	0	0	29	chr15:40740133-40740193:-	chr15:40744047-40744149:-	11.0768	1.52397e-23	1.3371e-21
chr15:40740133-40740193:--chr15:40744977-40745259:-	RMDN3	71	0	0	29	chr15:40740133-40740193:-	chr15:40744977-40745259:-	11.0768	1.52397e-23	1.3371e-21
chr15:40744047-40744149:--chr15:40744977-40745259:-	RMDN3	71	0	0	29	chr15:40744047-40744149:-	chr15:40744977-40745259:-	11.0768	1.52397e-23	1.3371e-21
chr11:86266083-86266216:+-chr11:86268456-86268561:+	EED	110	2	0	10	chr11:86266083-86266216:+	chr11:86268456-86268561:+	8.66888	1.64289e-23	1.4389e-21
chr13:20002850-20003135:+-chr13:20005074-20005239:+	ZMYM2	81	0	0	18	chr13:20002850-20003135:+	chr13:20005074-20005239:+	10.6055	2.52502e-23	2.20377e-21
chr8:42349016-42349090:+-chr8:42350007-42350065:+	POLB	91	0	0	8	chr8:42349016-42349090:+	chr8:42350007-42350065:+	9.69349	2.52502e-23	2.20377e-21
chr3:49972059-49972148:+-chr3:49999440-49999513:+	RBM6	8	3	0	127	chr3:49972059-49972148:+	chr3:49999440-49999513:+	8.16993	4.08455e-23	3.55247e-21
chr3:49975323-49975392:+-chr3:49999440-49999513:+	RBM6	8	3	0	127	chr3:49975323-49975392:+	chr3:49999440-49999513:+	8.16993	4.08455e-23	3.55247e-21
chr16:67610824-67611613:+-chr16:67611951-67612121:+	CTCF	35	0	0	63	chr16:67610824-67611613:+	chr16:67611951-67612121:+	11.1699	4.18383e-23	3.63249e-21
chr6:161166248-161166417:--chr6:161153346-161153499:-	AGPAT4	136	2	4	13	chr6:161166248-161166417:-	chr6:161153346-161153499:-	6.9985	5.50593e-23	4.77206e-21
chr11:78478585-78478683:--chr11:78528842-78528936:-	NARS2	87	0	0	10	chr11:78478585-78478683:-	chr11:78528842-78528936:-	9.91886	6.93273e-23	5.67379e-21
chr11:78478585-78478683:--chr11:78559539-78559619:-	NARS2	87	0	0	10	chr11:78478585-78478683:-	chr11:78559539-78559619:-	9.91886	6.93273e-23	5.67379e-21
chr11:78528842-78528936:--chr11:78559539-78559619:-	NARS2	87	0	0	10	chr11:78528842-78528936:-	chr11:78559539-78559619:-	9.91886	6.93273e-23	5.67379e-21
chr12:6856305-6856450:+-chr12:6856707-6856891:+	USP5	63	0	0	34	chr12:6856305-6856450:+	chr12:6856707-6856891:+	11.1293	6.93273e-23	5.67379e-21
chr12:6856305-6856450:+-chr12:6857629-6857723:+	USP5	63	0	0	34	chr12:6856305-6856450:+	chr12:6857629-6857723:+	11.1293	6.93273e-23	5.67379e-21
chr12:6856305-6856450:+-chr12:6858424-6858617:+	USP5	63	0	0	34	chr12:6856305-6856450:+	chr12:6858424-6858617:+	11.1293	6.93273e-23	5.67379e-21
chr12:6856707-6856891:+-chr12:6857629-6857723:+	USP5	63	0	0	34	chr12:6856707-6856891:+	chr12:6857629-6857723:+	11.1293	6.93273e-23	5.67379e-21
chr12:6856707-6856891:+-chr12:6858424-6858617:+	USP5	63	0	0	34	chr12:6856707-6856891:+	chr12:6858424-6858617:+	11.1293	6.93273e-23	5.67379e-21
chr12:6857629-6857723:+-chr12:6858424-6858617:+	USP5	63	0	0	34	chr12:6857629-6857723:+	chr12:6858424-6858617:+	11.1293	6.93273e-23	5.67379e-21
chr14:103474993-103475210:+-chr14:103480387-103480490:+	MARK3	84	0	0	13	chr14:103474993-103475210:+	chr14:103480387-103480490:+	10.2167	6.93273e-23	5.67379e-21
chr5:138810038-138810204:+-chr5:138917742-138917898:+	CTNNA1	79	0	0	18	chr5:138810038-138810204:+	chr5:138917742-138917898:+	10.5699	6.93273e-23	5.67379e-21
chr5:138810038-138810204:+-chr5:138925256-138925407:+	CTNNA1	79	0	0	18	chr5:138810038-138810204:+	chr5:138925256-138925407:+	10.5699	6.93273e-23	5.67379e-21
chr5:138810038-138810204:+-chr5:138929246-138929356:+	CTNNA1	79	0	0	18	chr5:138810038-138810204:+	chr5:138929246-138929356:+	10.5699	6.93273e-23	5.67379e-21
chr5:138810038-138810204:+-chr5:138930473-138930654:+	CTNNA1	79	0	0	18	chr5:138810038-138810204:+	chr5:138930473-138930654:+	10.5699	6.93273e-23	5.67379e-21
chr5:138810038-138810204:+-chr5:138930830-138930935:+	CTNNA1	79	0	0	18	chr5:138810038-138810204:+	chr5:138930830-138930935:+	10.5699	6.93273e-23	5.67379e-21
chr5:138810038-138810204:+-chr5:138932578-138932712:+	CTNNA1	79	0	0	18	chr5:138810038-138810204:+	chr5:138932578-138932712:+	10.5699	6.93273e-23	5.67379e-21
chr5:138812183-138812302:+-chr5:138917742-138917898:+	CTNNA1	79	0	0	18	chr5:138812183-138812302:+	chr5:138917742-138917898:+	10.5699	6.93273e-23	5.67379e-21
chr5:138812183-138812302:+-chr5:138925256-138925407:+	CTNNA1	79	0	0	18	chr5:138812183-138812302:+	chr5:138925256-138925407:+	10.5699	6.93273e-23	5.67379e-21
chr5:138812183-138812302:+-chr5:138929246-138929356:+	CTNNA1	79	0	0	18	chr5:138812183-138812302:+	chr5:138929246-138929356:+	10.5699	6.93273e-23	5.67379e-21
chr5:138812183-138812302:+-chr5:138930473-138930654:+	CTNNA1	79	0	0	18	chr5:138812183-138812302:+	chr5:138930473-138930654:+	10.5699	6.93273e-23	5.67379e-21
chr5:138812183-138812302:+-chr5:138930830-138930935:+	CTNNA1	79	0	0	18	chr5:138812183-138812302:+	chr5:138930830-138930935:+	10.5699	6.93273e-23	5.67379e-21
chr5:138812183-138812302:+-chr5:138932578-138932712:+	CTNNA1	79	0	0	18	chr5:138812183-138812302:+	chr5:138932578-138932712:+	10.5699	6.93273e-23	5.67379e-21
chr5:138917742-138917898:+-chr5:138824530-138824799:+	CTNNA1	79	0	0	18	chr5:138917742-138917898:+	chr5:138824530-138824799:+	10.5699	6.93273e-23	5.67379e-21
chr5:138917742-138917898:+-chr5:138827515-138827718:+	CTNNA1	79	0	0	18	chr5:138917742-138917898:+	chr5:138827515-138827718:+	10.5699	6.93273e-23	5.67379e-21
chr5:138925256-138925407:+-chr5:138824530-138824799:+	CTNNA1	79	0	0	18	chr5:138925256-138925407:+	chr5:138824530-138824799:+	10.5699	6.93273e-23	5.67379e-21
chr5:138925256-138925407:+-chr5:138827515-138827718:+	CTNNA1	79	0	0	18	chr5:138925256-138925407:+	chr5:138827515-138827718:+	10.5699	6.93273e-23	5.67379e-21
chr5:138929246-138929356:+-chr5:138824530-138824799:+	CTNNA1	79	0	0	18	chr5:138929246-138929356:+	chr5:138824530-138824799:+	10.5699	6.93273e-23	5.67379e-21
chr5:138929246-138929356:+-chr5:138827515-138827718:+	CTNNA1	79	0	0	18	chr5:138929246-138929356:+	chr5:138827515-138827718:+	10.5699	6.93273e-23	5.67379e-21
chr5:138930473-138930654:+-chr5:138824530-138824799:+	CTNNA1	79	0	0	18	chr5:138930473-138930654:+	chr5:138824530-138824799:+	10.5699	6.93273e-23	5.67379e-21
chr5:138930473-138930654:+-chr5:138827515-138827718:+	CTNNA1	79	0	0	18	chr5:138930473-138930654:+	chr5:138827515-138827718:+	10.5699	6.93273e-23	5.67379e-21
chr5:138930830-138930935:+-chr5:138824530-138824799:+	CTNNA1	79	0	0	18	chr5:138930830-138930935:+	chr5:138824530-138824799:+	10.5699	6.93273e-23	5.67379e-21
chr5:138930830-138930935:+-chr5:138827515-138827718:+	CTNNA1	79	0	0	18	chr5:138930830-138930935:+	chr5:138827515-138827718:+	10.5699	6.93273e-23	5.67379e-21
chr5:138932578-138932712:+-chr5:138824530-138824799:+	CTNNA1	79	0	0	18	chr5:138932578-138932712:+	chr5:138824530-138824799:+	10.5699	6.93273e-23	5.67379e-21
chr5:138932578-138932712:+-chr5:138827515-138827718:+	CTNNA1	79	0	0	18	chr5:138932578-138932712:+	chr5:138827515-138827718:+	10.5699	6.93273e-23	5.67379e-21
chr8:42349016-42349090:+-chr8:42352519-42352568:+	POLB	88	0	0	8	chr8:42349016-42349090:+	chr8:42352519-42352568:+	9.64566	1.14883e-22	9.3714e-21
chr8:42350007-42350065:+-chr8:42352519-42352568:+	POLB	88	0	0	8	chr8:42350007-42350065:+	chr8:42352519-42352568:+	9.64566	1.14883e-22	9.3714e-21
chr7:45068443-45068579:+-chr7:45069826-45069961:+	CCM2	187	0	27	23	chr7:45068443-45068579:+	chr7:45069826-45069961:+	7.3322	1.6652e-22	1.35614e-20
chr12:6856305-6856450:+-chr12:6859470-6859541:+	USP5	61	0	0	34	chr12:6856305-6856450:+	chr12:6859470-6859541:+	11.0835	1.90385e-22	1.50151e-20
chr12:6856305-6856450:+-chr12:6860151-6860238:+	USP5	61	0	0	34	chr12:6856305-6856450:+	chr12:6860151-6860238:+	11.0835	1.90385e-22	1.50151e-20
chr12:6856305-6856450:+-chr12:6860366-6860491:+	USP5	61	0	0	34	chr12:6856305-6856450:+	chr12:6860366-6860491:+	11.0835	1.90385e-22	1.50151e-20
chr12:6856707-6856891:+-chr12:6859470-6859541:+	USP5	61	0	0	34	chr12:6856707-6856891:+	chr12:6859470-6859541:+	11.0835	1.90385e-22	1.50151e-20
chr12:6856707-6856891:+-chr12:6860151-6860238:+	USP5	61	0	0	34	chr12:6856707-6856891:+	chr12:6860151-6860238:+	11.0835	1.90385e-22	1.50151e-20
chr12:6856707-6856891:+-chr12:6860366-6860491:+	USP5	61	0	0	34	chr12:6856707-6856891:+	chr12:6860366-6860491:+	11.0835	1.90385e-22	1.50151e-20
chr12:6857629-6857723:+-chr12:6859470-6859541:+	USP5	61	0	0	34	chr12:6857629-6857723:+	chr12:6859470-6859541:+	11.0835	1.90385e-22	1.50151e-20
chr12:6857629-6857723:+-chr12:6860151-6860238:+	USP5	61	0	0	34	chr12:6857629-6857723:+	chr12:6860151-6860238:+	11.0835	1.90385e-22	1.50151e-20
chr12:6857629-6857723:+-chr12:6860366-6860491:+	USP5	61	0	0	34	chr12:6857629-6857723:+	chr12:6860366-6860491:+	11.0835	1.90385e-22	1.50151e-20
chr12:6858424-6858617:+-chr12:6859470-6859541:+	USP5	61	0	0	34	chr12:6858424-6858617:+	chr12:6859470-6859541:+	11.0835	1.90385e-22	1.50151e-20
chr12:6858424-6858617:+-chr12:6860151-6860238:+	USP5	61	0	0	34	chr12:6858424-6858617:+	chr12:6860151-6860238:+	11.0835	1.90385e-22	1.50151e-20
chr12:6858424-6858617:+-chr12:6860366-6860491:+	USP5	61	0	0	34	chr12:6858424-6858617:+	chr12:6860366-6860491:+	11.0835	1.90385e-22	1.50151e-20
chr12:6859470-6859541:+-chr12:6860151-6860238:+	USP5	61	0	0	34	chr12:6859470-6859541:+	chr12:6860151-6860238:+	11.0835	1.90385e-22	1.50151e-20
chr12:6859470-6859541:+-chr12:6860366-6860491:+	USP5	61	0	0	34	chr12:6859470-6859541:+	chr12:6860366-6860491:+	11.0835	1.90385e-22	1.50151e-20
chr12:6860151-6860238:+-chr12:6860366-6860491:+	USP5	61	0	0	34	chr12:6860151-6860238:+	chr12:6860366-6860491:+	11.0835	1.90385e-22	1.50151e-20
chr14:103428387-103428440:+-chr14:103405076-103405160:+	MARK3	0	82	13	0	chr14:103428387-103428440:+	chr14:103405076-103405160:+	-10.1824	1.90385e-22	1.50151e-20
chr17:40412759-40412971:--chr17:40413195-40413292:-	TOP2A	64	0	0	31	chr17:40412759-40412971:-	chr17:40413195-40413292:-	11.0224	1.90385e-22	1.50151e-20
chr17:40412759-40412971:--chr17:40413480-40413625:-	TOP2A	64	0	0	31	chr17:40412759-40412971:-	chr17:40413480-40413625:-	11.0224	1.90385e-22	1.50151e-20
chr17:40412759-40412971:--chr17:40416005-40416068:-	TOP2A	64	0	0	31	chr17:40412759-40412971:-	chr17:40416005-40416068:-	11.0224	1.90385e-22	1.50151e-20
chr5:122019260-122019341:+-chr5:122020088-122020802:+	SRFBP1	89	0	0	6	chr5:122019260-122019341:+	chr5:122020088-122020802:+	9.29921	1.90385e-22	1.50151e-20
chr20:28590557-28590614:--chr20:28591394-28591519:-	FRG1CP	91	2	0	16	chr20:28590557-28590614:-	chr20:28591394-28591519:-	9.02606	2.10067e-22	1.65412e-20
chr13:20002850-20003135:+-chr13:20006374-20006586:+	ZMYM2	76	0	0	18	chr13:20002850-20003135:+	chr13:20006374-20006586:+	10.5147	3.15524e-22	2.4767e-20
chr13:20005074-20005239:+-chr13:20006374-20006586:+	ZMYM2	76	0	0	18	chr13:20005074-20005239:+	chr13:20006374-20006586:+	10.5147	3.15524e-22	2.4767e-20
chr19:5932452-5932544:--chr19:5933414-5933479:-	RANBP3	160	0	9	11	chr19:5932452-5932544:-	chr19:5933414-5933479:-	7.59395	3.62038e-22	2.83735e-20
chr20:35131642-35131783:--chr20:35134738-35134949:-	EDEM2	89	0	2	16	chr20:35131642-35131783:-	chr20:35134738-35134949:-	8.99435	5.17488e-22	4.04928e-20
chr1:46643194-46643301:--chr1:46645161-46645256:-	ATPAF1	77	0	0	16	chr1:46643194-46643301:-	chr1:46645161-46645256:-	10.3729	5.22943e-22	4.07918e-20
chr13:37047535-37047601:--chr13:37047878-37047936:-	SUPT20H	84	0	0	9	chr13:37047535-37047601:-	chr13:37047878-37047936:-	9.73132	5.22943e-22	4.07918e-20
chr14:103428387-103428440:+-chr14:103448919-103448967:+	MARK3	79	0	0	13	chr14:103428387-103428440:+	chr14:103448919-103448967:+	10.1293	8.66765e-22	6.66737e-20
chr17:40411645-40411818:--chr17:40412759-40412971:-	TOP2A	61	0	0	31	chr17:40411645-40411818:-	chr17:40412759-40412971:-	10.9542	8.66765e-22	6.66737e-20
chr17:40411645-40411818:--chr17:40413195-40413292:-	TOP2A	61	0	0	31	chr17:40411645-40411818:-	chr17:40413195-40413292:-	10.9542	8.66765e-22	6.66737e-20
chr17:40411645-40411818:--chr17:40413480-40413625:-	TOP2A	61	0	0	31	chr17:40411645-40411818:-	chr17:40413480-40413625:-	10.9542	8.66765e-22	6.66737e-20
chr17:40411645-40411818:--chr17:40416005-40416068:-	TOP2A	61	0	0	31	chr17:40411645-40411818:-	chr17:40416005-40416068:-	10.9542	8.66765e-22	6.66737e-20
chr17:63800468-63800617:+-chr17:63805071-63805175:+	DDX42	80	0	0	12	chr17:63800468-63800617:+	chr17:63805071-63805175:+	10.0403	8.66765e-22	6.66737e-20
chr17:63806535-63806654:+-chr17:63807724-63807900:+	DDX42	80	0	0	12	chr17:63806535-63806654:+	chr17:63807724-63807900:+	10.0403	8.66765e-22	6.66737e-20
chr8:123513198-123513382:--chr8:123514240-123514333:-	FBXO32	75	0	0	17	chr8:123513198-123513382:-	chr8:123514240-123514333:-	10.4179	8.66765e-22	6.66737e-20
chr9:97687096-97687261:--chr9:97689534-97689639:-	XPA	76	0	0	16	chr9:97687096-97687261:-	chr9:97689534-97689639:-	10.3542	8.66765e-22	6.66737e-20
chr1:18362115-18362230:+-chr1:18365223-18365697:+	IGSF21	132	9	0	15	chr1:18362115-18362230:+	chr1:18365223-18365697:+	7.73335	1.2493e-21	9.59511e-20
chr13:37040405-37040458:--chr13:37040576-37040692:-	SUPT20H	82	0	0	9	chr13:37040405-37040458:-	chr13:37040576-37040692:-	9.69697	1.43672e-21	1.08183e-19
chr13:37040405-37040458:--chr13:37044078-37044181:-	SUPT20H	82	0	0	9	chr13:37040405-37040458:-	chr13:37044078-37044181:-	9.69697	1.43672e-21	1.08183e-19
chr13:37040576-37040692:--chr13:37044078-37044181:-	SUPT20H	82	0	0	9	chr13:37040576-37040692:-	chr13:37044078-37044181:-	9.69697	1.43672e-21	1.08183e-19
chr13:37047535-37047601:--chr13:37040405-37040458:-	SUPT20H	82	0	0	9	chr13:37047535-37047601:-	chr13:37040405-37040458:-	9.69697	1.43672e-21	1.08183e-19
chr13:37047535-37047601:--chr13:37040576-37040692:-	SUPT20H	82	0	0	9	chr13:37047535-37047601:-	chr13:37040576-37040692:-	9.69697	1.43672e-21	1.08183e-19
chr13:37047535-37047601:--chr13:37044078-37044181:-	SUPT20H	82	0	0	9	chr13:37047535-37047601:-	chr13:37044078-37044181:-	9.69697	1.43672e-21	1.08183e-19
chr13:37047878-37047936:--chr13:37040405-37040458:-	SUPT20H	82	0	0	9	chr13:37047878-37047936:-	chr13:37040405-37040458:-	9.69697	1.43672e-21	1.08183e-19
chr13:37047878-37047936:--chr13:37040576-37040692:-	SUPT20H	82	0	0	9	chr13:37047878-37047936:-	chr13:37040576-37040692:-	9.69697	1.43672e-21	1.08183e-19
chr13:37047878-37047936:--chr13:37044078-37044181:-	SUPT20H	82	0	0	9	chr13:37047878-37047936:-	chr13:37044078-37044181:-	9.69697	1.43672e-21	1.08183e-19
chr15:51781044-51781174:+-chr15:51782721-51782828:+	TMOD2	86	0	0	5	chr15:51781044-51781174:+	chr15:51782721-51782828:+	9.02791	1.43672e-21	1.08183e-19
chr4:76130656-76130749:--chr4:76132523-76132719:-	NUP54	75	0	0	16	chr4:76130656-76130749:-	chr4:76132523-76132719:-	10.3354	1.43672e-21	1.08183e-19
chr4:76130656-76130749:--chr4:76134175-76134362:-	NUP54	75	0	0	16	chr4:76130656-76130749:-	chr4:76134175-76134362:-	10.3354	1.43672e-21	1.08183e-19
chr4:76132523-76132719:--chr4:76134175-76134362:-	NUP54	75	0	0	16	chr4:76132523-76132719:-	chr4:76134175-76134362:-	10.3354	1.43672e-21	1.08183e-19
chr20:63946453-63946640:--chr20:63942470-63942489:-	UCKL1	10	2	0	99	chr20:63946453-63946640:-	chr20:63942470-63942489:-	8.51833	1.69892e-21	1.27733e-19
chr4:56966620-56966736:--chr4:56968384-56968515:-	NOA1	161	3	2	7	chr4:56966620-56966736:-	chr4:56968384-56968515:-	6.75489	1.98391e-21	1.48935e-19
chr3:50103083-50103166:+-chr3:50104248-50104308:+	RBM5	22	2	0	77	chr3:50103083-50103166:+	chr3:50104248-50104308:+	9.224	2.11012e-21	1.56528e-19
chr3:50103083-50103166:+-chr3:50106767-50106864:+	RBM5	22	2	0	77	chr3:50103083-50103166:+	chr3:50106767-50106864:+	9.224	2.11012e-21	1.56528e-19
chr3:50104248-50104308:+-chr3:50105077-50105142:+	RBM5	22	0	2	77	chr3:50104248-50104308:+	chr3:50105077-50105142:+	9.224	2.11012e-21	1.56528e-19
chr3:50104248-50104308:+-chr3:50105549-50105709:+	RBM5	22	0	2	77	chr3:50104248-50104308:+	chr3:50105549-50105709:+	9.224	2.11012e-21	1.56528e-19
chr3:50104248-50104308:+-chr3:50107482-50107569:+	RBM5	22	0	2	77	chr3:50104248-50104308:+	chr3:50107482-50107569:+	9.224	2.11012e-21	1.56528e-19
chr3:50105077-50105142:+-chr3:50106767-50106864:+	RBM5	22	2	0	77	chr3:50105077-50105142:+	chr3:50106767-50106864:+	9.224	2.11012e-21	1.56528e-19
chr3:50105549-50105709:+-chr3:50106767-50106864:+	RBM5	22	2	0	77	chr3:50105549-50105709:+	chr3:50106767-50106864:+	9.224	2.11012e-21	1.56528e-19
chr3:50106767-50106864:+-chr3:50107482-50107569:+	RBM5	22	0	2	77	chr3:50106767-50106864:+	chr3:50107482-50107569:+	9.224	2.11012e-21	1.56528e-19
chr1:93536332-93536490:+-chr1:93541042-93541056:+	FNBP1L	19	0	0	71	chr1:93536332-93536490:+	chr1:93541042-93541056:+	10.4919	2.3816e-21	1.74847e-19
chr14:103448919-103448967:+-chr14:103405076-103405160:+	MARK3	0	77	13	0	chr14:103448919-103448967:+	chr14:103405076-103405160:+	-10.0928	2.3816e-21	1.74847e-19
chr17:40411354-40411455:--chr17:40411645-40411818:-	TOP2A	59	0	0	31	chr17:40411354-40411455:-	chr17:40411645-40411818:-	10.9069	2.3816e-21	1.74847e-19
chr17:63800468-63800617:+-chr17:63806535-63806654:+	DDX42	78	0	0	12	chr17:63800468-63800617:+	chr17:63806535-63806654:+	10.0042	2.3816e-21	1.74847e-19
chr17:63800468-63800617:+-chr17:63807724-63807900:+	DDX42	78	0	0	12	chr17:63800468-63800617:+	chr17:63807724-63807900:+	10.0042	2.3816e-21	1.74847e-19
chr17:63806535-63806654:+-chr17:63808820-63808948:+	DDX42	78	0	0	12	chr17:63806535-63806654:+	chr17:63808820-63808948:+	10.0042	2.3816e-21	1.74847e-19
chr17:63807724-63807900:+-chr17:63808820-63808948:+	DDX42	78	0	0	12	chr17:63807724-63807900:+	chr17:63808820-63808948:+	10.0042	2.3816e-21	1.74847e-19
chr10:73043887-73043957:--chr10:73044981-73045051:-	P4HA1	0	114	16	7	chr10:73043887-73043957:-	chr10:73044981-73045051:-	-7.93295	2.64713e-21	1.94055e-19
chr12:132147281-132147388:+-chr12:132148609-132148659:+	NOC4L	152	32	0	32	chr12:132147281-132147388:+	chr12:132148609-132148659:+	7.25739	3.53726e-21	2.57795e-19
chr12:132147633-132147782:+-chr12:132148609-132148659:+	NOC4L	152	32	0	32	chr12:132147633-132147782:+	chr12:132148609-132148659:+	7.25739	3.53726e-21	2.57795e-19
chr12:132147880-132147979:+-chr12:132148609-132148659:+	NOC4L	152	32	0	32	chr12:132147880-132147979:+	chr12:132148609-132148659:+	7.25739	3.53726e-21	2.57795e-19
chr12:132148072-132148106:+-chr12:132148609-132148659:+	NOC4L	152	32	0	32	chr12:132148072-132148106:+	chr12:132148609-132148659:+	7.25739	3.53726e-21	2.57795e-19
chr22:19820598-19820723:--chr22:19821228-19821375:-	GNB1L	52	0	0	37	chr22:19820598-19820723:-	chr22:19821228-19821375:-	10.9758	3.94813e-21	2.86901e-19
chr6:166948570-166948625:--chr6:166952084-166952157:-	RNASET2	0	84	5	0	chr6:166948570-166948625:-	chr6:166952084-166952157:-	-8.99435	3.94813e-21	2.86901e-19
chr13:37033449-37033588:--chr13:37040405-37040458:-	SUPT20H	79	0	0	9	chr13:37033449-37033588:-	chr13:37040405-37040458:-	9.64386	6.54545e-21	4.68819e-19
chr13:37033449-37033588:--chr13:37040576-37040692:-	SUPT20H	79	0	0	9	chr13:37033449-37033588:-	chr13:37040576-37040692:-	9.64386	6.54545e-21	4.68819e-19
chr13:37033449-37033588:--chr13:37044078-37044181:-	SUPT20H	79	0	0	9	chr13:37033449-37033588:-	chr13:37044078-37044181:-	9.64386	6.54545e-21	4.68819e-19
chr13:37047535-37047601:--chr13:37033449-37033588:-	SUPT20H	79	0	0	9	chr13:37047535-37047601:-	chr13:37033449-37033588:-	9.64386	6.54545e-21	4.68819e-19
chr13:37047878-37047936:--chr13:37033449-37033588:-	SUPT20H	79	0	0	9	chr13:37047878-37047936:-	chr13:37033449-37033588:-	9.64386	6.54545e-21	4.68819e-19
chr17:40411354-40411455:--chr17:40412759-40412971:-	TOP2A	57	0	0	31	chr17:40411354-40411455:-	chr17:40412759-40412971:-	10.858	6.54545e-21	4.68819e-19
chr17:40411354-40411455:--chr17:40413195-40413292:-	TOP2A	57	0	0	31	chr17:40411354-40411455:-	chr17:40413195-40413292:-	10.858	6.54545e-21	4.68819e-19
chr17:40411354-40411455:--chr17:40413480-40413625:-	TOP2A	57	0	0	31	chr17:40411354-40411455:-	chr17:40413480-40413625:-	10.858	6.54545e-21	4.68819e-19
chr17:40411354-40411455:--chr17:40416005-40416068:-	TOP2A	57	0	0	31	chr17:40411354-40411455:-	chr17:40416005-40416068:-	10.858	6.54545e-21	4.68819e-19
chr17:63800468-63800617:+-chr17:63808820-63808948:+	DDX42	76	0	0	12	chr17:63800468-63800617:+	chr17:63808820-63808948:+	9.96723	6.54545e-21	4.68819e-19
chr4:1311979-1312161:+-chr4:1322381-1322503:+	MAEA	162	40	0	34	chr4:1311979-1312161:+	chr4:1322381-1322503:+	7.12046	1.10701e-20	7.88375e-19
chr4:1315397-1315600:+-chr4:1322381-1322503:+	MAEA	162	40	0	34	chr4:1315397-1315600:+	chr4:1322381-1322503:+	7.12046	1.10701e-20	7.88375e-19
chr4:1332757-1332865:+-chr4:1322381-1322503:+	MAEA	162	40	0	34	chr4:1332757-1332865:+	chr4:1322381-1322503:+	7.12046	1.10701e-20	7.88375e-19
chr4:1336861-1336994:+-chr4:1322381-1322503:+	MAEA	162	40	0	34	chr4:1336861-1336994:+	chr4:1322381-1322503:+	7.12046	1.10701e-20	7.88375e-19
chr21:33455727-33455784:--chr21:33460413-33460505:-	TMEM50B	79	26	11	90	chr21:33455727-33455784:-	chr21:33460413-33460505:-	4.48987	1.29982e-20	9.24366e-19
chr14:35108139-35108236:--chr14:35109819-35109931:-	PPP2R3C	307	29	13	24	chr14:35108139-35108236:-	chr14:35109819-35109931:-	4.1964	1.42516e-20	1.01206e-18
chr6:24657812-24657903:--chr6:24658561-24658734:-	TDP2	91	3	0	14	chr6:24657812-24657903:-	chr6:24658561-24658734:-	8.43045	1.70836e-20	1.21145e-18
chr14:103462405-103462461:+-chr14:103465557-103465793:+	MARK3	73	0	0	13	chr14:103462405-103462461:+	chr14:103465557-103465793:+	10.0168	1.79936e-20	1.27236e-18
chr14:103467079-103467191:+-chr14:103474993-103475210:+	MARK3	73	0	0	13	chr14:103467079-103467191:+	chr14:103474993-103475210:+	10.0168	1.79936e-20	1.27236e-18
chr17:63798038-63798099:+-chr17:63792412-63792566:+	DDX42	0	73	12	0	chr17:63798038-63798099:+	chr17:63792412-63792566:+	-9.90989	2.98365e-20	2.10384e-18
chr7:128806688-128806858:+-chr7:128807360-128807545:+	CCDC136	12	0	0	73	chr7:128806688-128806858:+	chr7:128807360-128807545:+	9.90989	2.98365e-20	2.10384e-18
chr12:109586022-109586125:+-chr12:109586754-109586799:+	MVK	79	0	0	5	chr12:109586022-109586125:+	chr12:109586754-109586799:+	8.90689	4.94775e-20	3.46431e-18
chr12:110641542-110641627:+-chr12:110642249-110642389:+	TCTN1	44	0	0	40	chr12:110641542-110641627:+	chr12:110642249-110642389:+	10.8494	4.94775e-20	3.46431e-18
chr7:99448121-99448273:+-chr7:99450276-99450371:+	CPSF4	76	0	0	8	chr7:99448121-99448273:+	chr7:99450276-99450371:+	9.43671	4.94775e-20	3.46431e-18
chr7:99448121-99448273:+-chr7:99450702-99450795:+	CPSF4	76	0	0	8	chr7:99448121-99448273:+	chr7:99450702-99450795:+	9.43671	4.94775e-20	3.46431e-18
chr7:99450276-99450371:+-chr7:99450702-99450795:+	CPSF4	76	0	0	8	chr7:99450276-99450371:+	chr7:99450702-99450795:+	9.43671	4.94775e-20	3.46431e-18
chr7:23195839-23195915:+-chr7:23196680-23196766:+	NUP42	190	0	43	28	chr7:23195839-23195915:+	chr7:23196680-23196766:+	6.97598	5.11574e-20	3.57691e-18
chr14:103462405-103462461:+-chr14:103465972-103466091:+	MARK3	70	0	0	13	chr14:103462405-103462461:+	chr14:103465972-103466091:+	9.9571	8.20534e-20	5.61911e-18
chr14:103462405-103462461:+-chr14:103466343-103466442:+	MARK3	70	0	0	13	chr14:103462405-103462461:+	chr14:103466343-103466442:+	9.9571	8.20534e-20	5.61911e-18
chr14:103462405-103462461:+-chr14:103467079-103467191:+	MARK3	70	0	0	13	chr14:103462405-103462461:+	chr14:103467079-103467191:+	9.9571	8.20534e-20	5.61911e-18
chr14:103462405-103462461:+-chr14:103474993-103475210:+	MARK3	70	0	0	13	chr14:103462405-103462461:+	chr14:103474993-103475210:+	9.9571	8.20534e-20	5.61911e-18
chr14:103465557-103465793:+-chr14:103465972-103466091:+	MARK3	70	0	0	13	chr14:103465557-103465793:+	chr14:103465972-103466091:+	9.9571	8.20534e-20	5.61911e-18
chr14:103465557-103465793:+-chr14:103466343-103466442:+	MARK3	70	0	0	13	chr14:103465557-103465793:+	chr14:103466343-103466442:+	9.9571	8.20534e-20	5.61911e-18
chr14:103465557-103465793:+-chr14:103467079-103467191:+	MARK3	70	0	0	13	chr14:103465557-103465793:+	chr14:103467079-103467191:+	9.9571	8.20534e-20	5.61911e-18
chr14:103465557-103465793:+-chr14:103474993-103475210:+	MARK3	70	0	0	13	chr14:103465557-103465793:+	chr14:103474993-103475210:+	9.9571	8.20534e-20	5.61911e-18
chr14:103465972-103466091:+-chr14:103466343-103466442:+	MARK3	70	0	0	13	chr14:103465972-103466091:+	chr14:103466343-103466442:+	9.9571	8.20534e-20	5.61911e-18
chr14:103465972-103466091:+-chr14:103467079-103467191:+	MARK3	70	0	0	13	chr14:103465972-103466091:+	chr14:103467079-103467191:+	9.9571	8.20534e-20	5.61911e-18
chr14:103465972-103466091:+-chr14:103474993-103475210:+	MARK3	70	0	0	13	chr14:103465972-103466091:+	chr14:103474993-103475210:+	9.9571	8.20534e-20	5.61911e-18
chr14:103466343-103466442:+-chr14:103467079-103467191:+	MARK3	70	0	0	13	chr14:103466343-103466442:+	chr14:103467079-103467191:+	9.9571	8.20534e-20	5.61911e-18
chr14:103466343-103466442:+-chr14:103474993-103475210:+	MARK3	70	0	0	13	chr14:103466343-103466442:+	chr14:103474993-103475210:+	9.9571	8.20534e-20	5.61911e-18
chr14:103467079-103467191:+-chr14:103480387-103480490:+	MARK3	70	0	0	13	chr14:103467079-103467191:+	chr14:103480387-103480490:+	9.9571	8.20534e-20	5.61911e-18
chr5:36201106-36201161:--chr5:36219596-36219679:-	NADK2	73	0	0	10	chr5:36201106-36201161:-	chr5:36219596-36219679:-	9.66888	8.20534e-20	5.61911e-18
chr20:58438945-58439025:+-chr20:58434602-58434705:+	VAPB	78	14	0	40	chr20:58438945-58439025:+	chr20:58434602-58434705:+	7.75444	8.63745e-20	5.90692e-18
chr3:66346364-66346408:+-chr3:66362860-66362929:+	SLC25A26	158	10	4	16	chr3:66346364-66346408:+	chr3:66362860-66362929:+	5.61899	1.21129e-19	8.27238e-18
chr12:109586022-109586125:+-chr12:109591241-109591357:+	MVK	77	0	0	5	chr12:109586022-109586125:+	chr12:109591241-109591357:+	8.87036	1.36087e-19	9.21821e-18
chr12:109586754-109586799:+-chr12:109591241-109591357:+	MVK	77	0	0	5	chr12:109586754-109586799:+	chr12:109591241-109591357:+	8.87036	1.36087e-19	9.21821e-18
chr14:103428387-103428440:+-chr14:103462405-103462461:+	MARK3	69	0	0	13	chr14:103428387-103428440:+	chr14:103462405-103462461:+	9.93664	1.36087e-19	9.21821e-18
chr14:103448919-103448967:+-chr14:103462405-103462461:+	MARK3	69	0	0	13	chr14:103448919-103448967:+	chr14:103462405-103462461:+	9.93664	1.36087e-19	9.21821e-18
chr14:103451918-103451983:+-chr14:103457142-103457212:+	MARK3	67	0	0	15	chr14:103451918-103451983:+	chr14:103457142-103457212:+	10.0875	1.36087e-19	9.21821e-18
chr19:18994366-18994486:--chr19:18995144-18995280:-	SUGP2	77	0	0	5	chr19:18994366-18994486:-	chr19:18995144-18995280:-	8.87036	1.36087e-19	9.21821e-18
chr1:25390749-25390915:--chr1:25391994-25392141:-	RHCE	61	0	2	27	chr1:25390749-25390915:-	chr1:25391994-25392141:-	9.17659	2.11026e-19	1.42751e-17
chr11:47175015-47175098:--chr11:47175182-47175313:-	ARFGAP2	35	0	0	46	chr11:47175015-47175098:-	chr11:47175182-47175313:-	10.7245	2.25718e-19	1.52071e-17
chr22:29263835-29264218:--chr22:29265479-29265668:-	RHBDD3	75	0	0	6	chr22:29263835-29264218:-	chr22:29265479-29265668:-	9.05528	2.25718e-19	1.52071e-17
chr7:100102675-100102781:+-chr7:100102864-100102960:+	AP4M1	65	0	0	16	chr7:100102675-100102781:+	chr7:100102864-100102960:+	10.1319	2.25718e-19	1.52071e-17
chr9:128224251-128224389:+-chr9:128226035-128226173:+	DNM1	0	59	31	3	chr9:128224251-128224389:+	chr9:128226035-128226173:+	-8.90689	2.63898e-19	1.77554e-17
chr12:132148609-132148659:+-chr12:132148784-132148895:+	NOC4L	150	2	32	32	chr12:132148609-132148659:+	chr12:132148784-132148895:+	5.65344	2.93241e-19	1.97031e-17
chr14:103428387-103428440:+-chr14:103465557-103465793:+	MARK3	67	0	0	13	chr14:103428387-103428440:+	chr14:103465557-103465793:+	9.89482	3.7441e-19	2.4757e-17
chr14:103448919-103448967:+-chr14:103465557-103465793:+	MARK3	67	0	0	13	chr14:103448919-103448967:+	chr14:103465557-103465793:+	9.89482	3.7441e-19	2.4757e-17
chr14:103451918-103451983:+-chr14:103405076-103405160:+	MARK3	0	67	13	0	chr14:103451918-103451983:+	chr14:103405076-103405160:+	-9.89482	3.7441e-19	2.4757e-17
chr14:103451918-103451983:+-chr14:103465557-103465793:+	MARK3	67	0	0	13	chr14:103451918-103451983:+	chr14:103465557-103465793:+	9.89482	3.7441e-19	2.4757e-17
chr14:103457142-103457212:+-chr14:103405076-103405160:+	MARK3	0	67	13	0	chr14:103457142-103457212:+	chr14:103405076-103405160:+	-9.89482	3.7441e-19	2.4757e-17
chr14:103457142-103457212:+-chr14:103465557-103465793:+	MARK3	67	0	0	13	chr14:103457142-103457212:+	chr14:103465557-103465793:+	9.89482	3.7441e-19	2.4757e-17
chr14:103462405-103462461:+-chr14:103405076-103405160:+	MARK3	0	67	13	0	chr14:103462405-103462461:+	chr14:103405076-103405160:+	-9.89482	3.7441e-19	2.4757e-17
chr14:103462405-103462461:+-chr14:103480387-103480490:+	MARK3	67	0	0	13	chr14:103462405-103462461:+	chr14:103480387-103480490:+	9.89482	3.7441e-19	2.4757e-17
chr14:103465557-103465793:+-chr14:103405076-103405160:+	MARK3	0	67	13	0	chr14:103465557-103465793:+	chr14:103405076-103405160:+	-9.89482	3.7441e-19	2.4757e-17
chr14:103465557-103465793:+-chr14:103480387-103480490:+	MARK3	67	0	0	13	chr14:103465557-103465793:+	chr14:103480387-103480490:+	9.89482	3.7441e-19	2.4757e-17
chr14:103465972-103466091:+-chr14:103480387-103480490:+	MARK3	67	0	0	13	chr14:103465972-103466091:+	chr14:103480387-103480490:+	9.89482	3.7441e-19	2.4757e-17
chr14:103466343-103466442:+-chr14:103480387-103480490:+	MARK3	67	0	0	13	chr14:103466343-103466442:+	chr14:103480387-103480490:+	9.89482	3.7441e-19	2.4757e-17
chr2:10654481-10654547:--chr2:10657742-10657891:-	NOL10	83	2	0	11	chr2:10654481-10654547:-	chr2:10657742-10657891:-	8.39232	5.28368e-19	3.4891e-17
chr11:71982761-71982915:+-chr11:71987004-71987111:+	RNF121	74	0	0	5	chr11:71982761-71982915:+	chr11:71987004-71987111:+	8.81378	6.21099e-19	4.08524e-17
chr3:100281742-100281847:+-chr3:100283607-100283811:+	TBC1D23	52	0	0	27	chr3:100281742-100281847:+	chr3:100283607-100283811:+	10.5353	6.21099e-19	4.08524e-17
chr7:128814638-128814919:+-chr7:128815614-128815931:+	CCDC136	4	0	0	75	chr7:128814638-128814919:+	chr7:128815614-128815931:+	8.56986	6.21099e-19	4.08524e-17
chr4:1311979-1312161:+-chr4:1327627-1327703:+	MAEA	157	45	0	34	chr4:1311979-1312161:+	chr4:1327627-1327703:+	6.9095	6.3937e-19	4.18336e-17
chr4:1315397-1315600:+-chr4:1327627-1327703:+	MAEA	157	45	0	34	chr4:1315397-1315600:+	chr4:1327627-1327703:+	6.9095	6.3937e-19	4.18336e-17
chr4:1332757-1332865:+-chr4:1327627-1327703:+	MAEA	157	45	0	34	chr4:1332757-1332865:+	chr4:1327627-1327703:+	6.9095	6.3937e-19	4.18336e-17
chr4:1336861-1336994:+-chr4:1327627-1327703:+	MAEA	157	45	0	34	chr4:1336861-1336994:+	chr4:1327627-1327703:+	6.9095	6.3937e-19	4.18336e-17
chr3:132665984-132666073:+-chr3:132665823-132665853:+	UBA5	0	107	12	6	chr3:132665984-132666073:+	chr3:132665823-132665853:+	-7.64797	6.50525e-19	4.25078e-17
chr13:37047878-37047936:--chr13:37048564-37048599:-	SUPT20H	94	0	2	7	chr13:37047878-37047936:-	chr13:37048564-37048599:-	7.98489	8.23765e-19	5.37576e-17
chr17:42564709-42564898:+-chr17:42564983-42565047:+	COASY	74	0	0	4	chr17:42564709-42564898:+	chr17:42564983-42565047:+	8.55075	1.03041e-18	6.71549e-17
chr13:113832299-113832488:--chr13:113846527-113846589:-	GAS6	137	22	0	22	chr13:113832299-113832488:-	chr13:113846527-113846589:-	7.10852	1.04195e-18	6.73797e-17
chr13:113832299-113832488:--chr13:113848026-113848050:-	GAS6	137	22	0	22	chr13:113832299-113832488:-	chr13:113848026-113848050:-	7.10852	1.04195e-18	6.73797e-17
chr13:113832634-113832752:--chr13:113846527-113846589:-	GAS6	137	22	0	22	chr13:113832634-113832752:-	chr13:113846527-113846589:-	7.10852	1.04195e-18	6.73797e-17
chr13:113832634-113832752:--chr13:113848026-113848050:-	GAS6	137	22	0	22	chr13:113832634-113832752:-	chr13:113848026-113848050:-	7.10852	1.04195e-18	6.73797e-17
chr13:113834551-113834672:--chr13:113846527-113846589:-	GAS6	137	22	0	22	chr13:113834551-113834672:-	chr13:113846527-113846589:-	7.10852	1.04195e-18	6.73797e-17
chr13:113834551-113834672:--chr13:113848026-113848050:-	GAS6	137	22	0	22	chr13:113834551-113834672:-	chr13:113848026-113848050:-	7.10852	1.04195e-18	6.73797e-17
chr13:114298840-114299000:+-chr13:114284094-114284358:+	UPF3A	0	98	6	2	chr13:114298840-114299000:+	chr13:114284094-114284358:+	-7.85175	1.07844e-18	6.9649e-17
chr1:23798311-23798424:--chr1:23798615-23798730:-	GALE	0	4	73	0	chr1:23798311-23798424:-	chr1:23798615-23798730:-	-8.53138	1.70958e-18	1.07355e-16
chr14:103428387-103428440:+-chr14:103465972-103466091:+	MARK3	64	0	0	13	chr14:103428387-103428440:+	chr14:103465972-103466091:+	9.82972	1.70958e-18	1.07355e-16
chr14:103428387-103428440:+-chr14:103466343-103466442:+	MARK3	64	0	0	13	chr14:103428387-103428440:+	chr14:103466343-103466442:+	9.82972	1.70958e-18	1.07355e-16
chr14:103428387-103428440:+-chr14:103467079-103467191:+	MARK3	64	0	0	13	chr14:103428387-103428440:+	chr14:103467079-103467191:+	9.82972	1.70958e-18	1.07355e-16
chr14:103428387-103428440:+-chr14:103474993-103475210:+	MARK3	64	0	0	13	chr14:103428387-103428440:+	chr14:103474993-103475210:+	9.82972	1.70958e-18	1.07355e-16
chr14:103448919-103448967:+-chr14:103465972-103466091:+	MARK3	64	0	0	13	chr14:103448919-103448967:+	chr14:103465972-103466091:+	9.82972	1.70958e-18	1.07355e-16
chr14:103448919-103448967:+-chr14:103466343-103466442:+	MARK3	64	0	0	13	chr14:103448919-103448967:+	chr14:103466343-103466442:+	9.82972	1.70958e-18	1.07355e-16
chr14:103448919-103448967:+-chr14:103467079-103467191:+	MARK3	64	0	0	13	chr14:103448919-103448967:+	chr14:103467079-103467191:+	9.82972	1.70958e-18	1.07355e-16
chr14:103448919-103448967:+-chr14:103474993-103475210:+	MARK3	64	0	0	13	chr14:103448919-103448967:+	chr14:103474993-103475210:+	9.82972	1.70958e-18	1.07355e-16
chr14:103451918-103451983:+-chr14:103465972-103466091:+	MARK3	64	0	0	13	chr14:103451918-103451983:+	chr14:103465972-103466091:+	9.82972	1.70958e-18	1.07355e-16
chr14:103451918-103451983:+-chr14:103466343-103466442:+	MARK3	64	0	0	13	chr14:103451918-103451983:+	chr14:103466343-103466442:+	9.82972	1.70958e-18	1.07355e-16
chr14:103451918-103451983:+-chr14:103467079-103467191:+	MARK3	64	0	0	13	chr14:103451918-103451983:+	chr14:103467079-103467191:+	9.82972	1.70958e-18	1.07355e-16
chr14:103451918-103451983:+-chr14:103474993-103475210:+	MARK3	64	0	0	13	chr14:103451918-103451983:+	chr14:103474993-103475210:+	9.82972	1.70958e-18	1.07355e-16
chr14:103457142-103457212:+-chr14:103465972-103466091:+	MARK3	64	0	0	13	chr14:103457142-103457212:+	chr14:103465972-103466091:+	9.82972	1.70958e-18	1.07355e-16
chr14:103457142-103457212:+-chr14:103466343-103466442:+	MARK3	64	0	0	13	chr14:103457142-103457212:+	chr14:103466343-103466442:+	9.82972	1.70958e-18	1.07355e-16
chr14:103457142-103457212:+-chr14:103467079-103467191:+	MARK3	64	0	0	13	chr14:103457142-103457212:+	chr14:103467079-103467191:+	9.82972	1.70958e-18	1.07355e-16
chr14:103457142-103457212:+-chr14:103474993-103475210:+	MARK3	64	0	0	13	chr14:103457142-103457212:+	chr14:103474993-103475210:+	9.82972	1.70958e-18	1.07355e-16
chr14:103465972-103466091:+-chr14:103405076-103405160:+	MARK3	0	64	13	0	chr14:103465972-103466091:+	chr14:103405076-103405160:+	-9.82972	1.70958e-18	1.07355e-16
chr14:103466343-103466442:+-chr14:103405076-103405160:+	MARK3	0	64	13	0	chr14:103466343-103466442:+	chr14:103405076-103405160:+	-9.82972	1.70958e-18	1.07355e-16
chr14:103467079-103467191:+-chr14:103405076-103405160:+	MARK3	0	64	13	0	chr14:103467079-103467191:+	chr14:103405076-103405160:+	-9.82972	1.70958e-18	1.07355e-16
chr14:103474993-103475210:+-chr14:103405076-103405160:+	MARK3	0	64	13	0	chr14:103474993-103475210:+	chr14:103405076-103405160:+	-9.82972	1.70958e-18	1.07355e-16
chr22:37832637-37832744:--chr22:37833684-37833755:-	ANKRD54	55	0	0	22	chr22:37832637-37832744:-	chr22:37833684-37833755:-	10.3309	1.70958e-18	1.07355e-16
chr17:63805071-63805175:+-chr17:63806535-63806654:+	DDX42	78	0	2	12	chr17:63805071-63805175:+	chr17:63806535-63806654:+	8.41926	1.81143e-18	1.13465e-16
chr17:63805071-63805175:+-chr17:63807724-63807900:+	DDX42	78	0	2	12	chr17:63805071-63805175:+	chr17:63807724-63807900:+	8.41926	1.81143e-18	1.13465e-16
chr7:48101824-48101982:+-chr7:48103297-48103411:+	UPP1	10	5	0	105	chr7:48101824-48101982:+	chr7:48103297-48103411:+	7.60239	2.35956e-18	1.47614e-16
chr9:146102-146158:--chr9:152034-152078:-	CBWD1	255	11	20	19	chr9:146102-146158:-	chr9:152034-152078:-	4.34465	2.5254e-18	1.57791e-16
chr1:161040202-161040330:--chr1:161040576-161040670:-	USF1	62	0	0	14	chr1:161040202-161040330:-	chr1:161040576-161040670:-	9.88417	2.83665e-18	1.76575e-16
chr19:17724126-17724208:+-chr19:17725049-17725189:+	MAP1S	68	0	0	8	chr19:17724126-17724208:+	chr19:17725049-17725189:+	9.27845	2.83665e-18	1.76575e-16
chr5:132198321-132198380:--chr5:132198206-132198271:-	P4HA2	0	60	16	0	chr5:132198321-132198380:-	chr5:132198206-132198271:-	-10.0182	2.83665e-18	1.76575e-16
chr13:113835513-113835635:--chr13:113839728-113839850:-	GAS6	167	4	3	7	chr13:113835513-113835635:-	chr13:113839728-113839850:-	6.07039	3.18417e-18	1.97961e-16
chr6:52987357-52987408:--chr6:52994157-52994401:-	GSTA4	32	926	26	88	chr6:52987357-52987408:-	chr6:52994157-52994401:-	-3.09119	3.77234e-18	2.34236e-16
chr17:63805071-63805175:+-chr17:63808820-63808948:+	DDX42	76	0	2	12	chr17:63805071-63805175:+	chr17:63808820-63808948:+	8.38226	4.33011e-18	2.68535e-16
chr5:69252418-69252451:+-chr5:69254602-69254669:+	CDK7	83	5	2	21	chr5:69252418-69252451:+	chr5:69254602-69254669:+	6.68182	5.97954e-18	3.69907e-16
chr5:69252418-69252451:+-chr5:69255460-69255528:+	CDK7	83	5	2	21	chr5:69252418-69252451:+	chr5:69255460-69255528:+	6.68182	5.97954e-18	3.69907e-16
chr14:103428387-103428440:+-chr14:103480387-103480490:+	MARK3	61	0	0	13	chr14:103428387-103428440:+	chr14:103480387-103480490:+	9.76155	7.8117e-18	4.77333e-16
chr14:103448919-103448967:+-chr14:103480387-103480490:+	MARK3	61	0	0	13	chr14:103448919-103448967:+	chr14:103480387-103480490:+	9.76155	7.8117e-18	4.77333e-16
chr14:103451918-103451983:+-chr14:103480387-103480490:+	MARK3	61	0	0	13	chr14:103451918-103451983:+	chr14:103480387-103480490:+	9.76155	7.8117e-18	4.77333e-16
chr14:103457142-103457212:+-chr14:103480387-103480490:+	MARK3	61	0	0	13	chr14:103457142-103457212:+	chr14:103480387-103480490:+	9.76155	7.8117e-18	4.77333e-16
chr14:103480387-103480490:+-chr14:103405076-103405160:+	MARK3	0	61	13	0	chr14:103480387-103480490:+	chr14:103405076-103405160:+	-9.76155	7.8117e-18	4.77333e-16
chr17:56994981-56995018:+-chr17:56995507-56995635:+	SCPEP1	70	0	0	4	chr17:56994981-56995018:+	chr17:56995507-56995635:+	8.47168	7.8117e-18	4.77333e-16
chr2:181896030-181896079:+-chr2:181896908-181896964:+	ITPRID2	55	0	0	19	chr2:181896030-181896079:+	chr2:181896908-181896964:+	10.1293	7.8117e-18	4.77333e-16
chr2:181896030-181896079:+-chr2:181898880-181898919:+	ITPRID2	55	0	0	19	chr2:181896030-181896079:+	chr2:181898880-181898919:+	10.1293	7.8117e-18	4.77333e-16
chr2:181896908-181896964:+-chr2:181898880-181898919:+	ITPRID2	55	0	0	19	chr2:181896908-181896964:+	chr2:181898880-181898919:+	10.1293	7.8117e-18	4.77333e-16
chr3:125277726-125277809:--chr3:125279124-125279247:-	ZNF148	66	0	0	8	chr3:125277726-125277809:-	chr3:125279124-125279247:-	9.23601	7.8117e-18	4.77333e-16
chr1:228102080-228102165:--chr1:228102310-228102382:-	C1orf35	98	4	0	9	chr1:228102080-228102165:-	chr1:228102310-228102382:-	7.62936	8.50315e-18	5.18949e-16
chr20:6015361-6015490:+-chr20:6031285-6031370:+	CRLS1	177	25	4	22	chr20:6015361-6015490:+	chr20:6031285-6031370:+	4.97693	1.02895e-17	6.27205e-16
chr12:132147281-132147388:+-chr12:132150981-132151041:+	NOC4L	184	0	20	12	chr12:132147281-132147388:+	chr12:132150981-132151041:+	6.8395	1.25843e-17	7.63355e-16
chr12:132147633-132147782:+-chr12:132150981-132151041:+	NOC4L	184	0	20	12	chr12:132147633-132147782:+	chr12:132150981-132151041:+	6.8395	1.25843e-17	7.63355e-16
chr12:132147880-132147979:+-chr12:132150981-132151041:+	NOC4L	184	0	20	12	chr12:132147880-132147979:+	chr12:132150981-132151041:+	6.8395	1.25843e-17	7.63355e-16
chr12:132148072-132148106:+-chr12:132150981-132151041:+	NOC4L	184	0	20	12	chr12:132148072-132148106:+	chr12:132150981-132151041:+	6.8395	1.25843e-17	7.63355e-16
chr11:111936718-111936765:+-chr11:111937356-111937559:+	DIXDC1	40	0	0	33	chr11:111936718-111936765:+	chr11:111937356-111937559:+	10.445	1.2965e-17	7.83592e-16
chr3:100281742-100281847:+-chr3:100290578-100290701:+	TBC1D23	46	0	0	27	chr3:100281742-100281847:+	chr3:100290578-100290701:+	10.3619	1.2965e-17	7.83592e-16
chr3:100283607-100283811:+-chr3:100290578-100290701:+	TBC1D23	46	0	0	27	chr3:100283607-100283811:+	chr3:100290578-100290701:+	10.3619	1.2965e-17	7.83592e-16
chr11:47173426-47173482:--chr11:47173759-47173840:-	ARFGAP2	30	0	2	49	chr11:47173426-47173482:-	chr11:47173759-47173840:-	9.01309	1.32334e-17	7.98847e-16
chr3:129171446-129171538:--chr3:129171634-129171771:-	CNBP	1080	681	165	12	chr3:129171446-129171538:-	chr3:129171634-129171771:-	-3.01008	3.21315e-17	1.93731e-15
chr1:225411337-225411440:--chr1:225412454-225412645:-	LBR	28	0	0	43	chr1:225411337-225411440:-	chr1:225412454-225412645:-	10.3174	3.57225e-17	2.12053e-15
chr1:225411337-225411440:--chr1:225415278-225415332:-	LBR	28	0	0	43	chr1:225411337-225411440:-	chr1:225415278-225415332:-	10.3174	3.57225e-17	2.12053e-15
chr1:225412454-225412645:--chr1:225415278-225415332:-	LBR	28	0	0	43	chr1:225412454-225412645:-	chr1:225415278-225415332:-	10.3174	3.57225e-17	2.12053e-15
chr10:131940031-131940196:+-chr10:131940582-131940694:+	PPP2R2D	66	0	0	5	chr10:131940031-131940196:+	chr10:131940582-131940694:+	8.65105	3.57225e-17	2.12053e-15
chr14:99405205-99405371:--chr14:99406516-99406590:-	SETD3	59	0	0	12	chr14:99405205-99405371:-	chr14:99406516-99406590:-	9.60733	3.57225e-17	2.12053e-15
chr14:99405205-99405371:--chr14:99461192-99461340:-	SETD3	59	0	0	12	chr14:99405205-99405371:-	chr14:99461192-99461340:-	9.60733	3.57225e-17	2.12053e-15
chr14:99406516-99406590:--chr14:99461192-99461340:-	SETD3	59	0	0	12	chr14:99406516-99406590:-	chr14:99461192-99461340:-	9.60733	3.57225e-17	2.12053e-15
chr17:63798038-63798099:+-chr17:63800468-63800617:+	DDX42	59	0	0	12	chr17:63798038-63798099:+	chr17:63800468-63800617:+	9.60733	3.57225e-17	2.12053e-15
chr17:63800468-63800617:+-chr17:63792412-63792566:+	DDX42	0	59	12	0	chr17:63800468-63800617:+	chr17:63792412-63792566:+	-9.60733	3.57225e-17	2.12053e-15
chr19:38405344-38405421:+-chr19:38405519-38405635:+	FAM98C	59	0	0	12	chr19:38405344-38405421:+	chr19:38405519-38405635:+	9.60733	3.57225e-17	2.12053e-15
chr6:109727109-109727265:+-chr6:109738325-109738453:+	FIG4	48	0	0	23	chr6:109727109-109727265:+	chr6:109738325-109738453:+	10.1997	3.57225e-17	2.12053e-15
chr6:109727109-109727265:+-chr6:109741444-109741544:+	FIG4	48	0	0	23	chr6:109727109-109727265:+	chr6:109741444-109741544:+	10.1997	3.57225e-17	2.12053e-15
chr6:109738325-109738453:+-chr6:109741444-109741544:+	FIG4	48	0	0	23	chr6:109738325-109738453:+	chr6:109741444-109741544:+	10.1997	3.57225e-17	2.12053e-15
chr13:37047535-37047601:--chr13:37048564-37048599:-	SUPT20H	84	0	2	7	chr13:37047535-37047601:-	chr13:37048564-37048599:-	7.82443	4.26316e-17	2.52766e-15
chr1:63478764-63478833:--chr1:63490083-63490218:-	ITGB3BP	87	6	2	19	chr1:63478764-63478833:-	chr1:63490083-63490218:-	6.38904	4.27357e-17	2.53051e-15
chr7:849923-850033:+-chr7:851384-851482:+	SUN1	13	0	4	80	chr7:849923-850033:+	chr7:851384-851482:+	7.82528	4.27811e-17	2.53051e-15
chr4:76134175-76134362:--chr4:76136186-76136412:-	NUP54	73	4	0	16	chr4:76134175-76134362:-	chr4:76136186-76136412:-	7.97499	4.52158e-17	2.67135e-15
chr12:70329423-70329570:+-chr12:70332767-70332846:+	CNOT2	52	0	0	18	chr12:70329423-70329570:+	chr12:70332767-70332846:+	9.97585	5.93045e-17	3.48311e-15
chr17:17171718-17171865:+-chr17:17172698-17172815:+	MPRIP	34	0	0	36	chr17:17171718-17171865:+	chr17:17172698-17172815:+	10.3387	5.93045e-17	3.48311e-15
chr2:181896030-181896079:+-chr2:181899014-181899112:+	ITPRID2	51	0	0	19	chr2:181896030-181896079:+	chr2:181899014-181899112:+	10.0224	5.93045e-17	3.48311e-15
chr2:181896908-181896964:+-chr2:181899014-181899112:+	ITPRID2	51	0	0	19	chr2:181896908-181896964:+	chr2:181899014-181899112:+	10.0224	5.93045e-17	3.48311e-15
chr2:181898880-181898919:+-chr2:181899014-181899112:+	ITPRID2	51	0	0	19	chr2:181898880-181898919:+	chr2:181899014-181899112:+	10.0224	5.93045e-17	3.48311e-15
chr11:47173759-47173840:--chr11:47175015-47175098:-	ARFGAP2	32	0	3	46	chr11:47173759-47173840:-	chr11:47175015-47175098:-	8.59898	7.55274e-17	4.42551e-15
chr11:47173759-47173840:--chr11:47175182-47175313:-	ARFGAP2	32	0	3	46	chr11:47173759-47173840:-	chr11:47175182-47175313:-	8.59898	7.55274e-17	4.42551e-15
chr2:206149020-206149096:--chr2:206149818-206149925:-	NDUFS1	57	2	0	20	chr2:206149020-206149096:-	chr2:206149818-206149925:-	8.66534	8.10571e-17	4.74395e-15
chr12:110641542-110641627:+-chr12:110644967-110645129:+	TCTN1	44	0	4	36	chr12:110641542-110641627:+	chr12:110644967-110645129:+	8.37938	8.45696e-17	4.93795e-15
chr12:110642249-110642389:+-chr12:110644967-110645129:+	TCTN1	44	0	4	36	chr12:110642249-110642389:+	chr12:110644967-110645129:+	8.37938	8.45696e-17	4.93795e-15
chr13:37048564-37048599:--chr13:37040405-37040458:-	SUPT20H	82	2	0	7	chr13:37048564-37048599:-	chr13:37040405-37040458:-	7.79008	9.39476e-17	5.46634e-15
chr13:37048564-37048599:--chr13:37040576-37040692:-	SUPT20H	82	2	0	7	chr13:37048564-37048599:-	chr13:37040576-37040692:-	7.79008	9.39476e-17	5.46634e-15
chr13:37048564-37048599:--chr13:37044078-37044181:-	SUPT20H	82	2	0	7	chr13:37048564-37048599:-	chr13:37044078-37044181:-	7.79008	9.39476e-17	5.46634e-15
chr14:103428387-103428440:+-chr14:103451918-103451983:+	MARK3	67	2	0	13	chr14:103428387-103428440:+	chr14:103451918-103451983:+	8.30986	9.81264e-17	5.61137e-15
chr14:103428387-103428440:+-chr14:103457142-103457212:+	MARK3	67	2	0	13	chr14:103428387-103428440:+	chr14:103457142-103457212:+	8.30986	9.81264e-17	5.61137e-15
chr14:103448919-103448967:+-chr14:103451918-103451983:+	MARK3	67	2	0	13	chr14:103448919-103448967:+	chr14:103451918-103451983:+	8.30986	9.81264e-17	5.61137e-15
chr14:103448919-103448967:+-chr14:103457142-103457212:+	MARK3	67	2	0	13	chr14:103448919-103448967:+	chr14:103457142-103457212:+	8.30986	9.81264e-17	5.61137e-15
chr14:103451918-103451983:+-chr14:103462405-103462461:+	MARK3	67	0	2	13	chr14:103451918-103451983:+	chr14:103462405-103462461:+	8.30986	9.81264e-17	5.61137e-15
chr14:103457142-103457212:+-chr14:103462405-103462461:+	MARK3	67	0	2	13	chr14:103457142-103457212:+	chr14:103462405-103462461:+	8.30986	9.81264e-17	5.61137e-15
chr14:21500495-21500682:--chr14:21500913-21501129:-	METTL3	61	0	0	8	chr14:21500495-21500682:-	chr14:21500913-21501129:-	9.12412	9.84634e-17	5.61137e-15
chr14:21500495-21500682:--chr14:21501728-21501903:-	METTL3	61	0	0	8	chr14:21500495-21500682:-	chr14:21501728-21501903:-	9.12412	9.84634e-17	5.61137e-15
chr14:21500913-21501129:--chr14:21501728-21501903:-	METTL3	61	0	0	8	chr14:21500913-21501129:-	chr14:21501728-21501903:-	9.12412	9.84634e-17	5.61137e-15
chr14:99404225-99404310:--chr14:99405205-99405371:-	SETD3	57	0	0	12	chr14:99404225-99404310:-	chr14:99405205-99405371:-	9.55842	9.84634e-17	5.61137e-15
chr14:99404225-99404310:--chr14:99406516-99406590:-	SETD3	57	0	0	12	chr14:99404225-99404310:-	chr14:99406516-99406590:-	9.55842	9.84634e-17	5.61137e-15
chr14:99404225-99404310:--chr14:99461192-99461340:-	SETD3	57	0	0	12	chr14:99404225-99404310:-	chr14:99461192-99461340:-	9.55842	9.84634e-17	5.61137e-15
chr17:63809560-63809659:+-chr17:63810513-63810560:+	DDX42	57	0	0	12	chr17:63809560-63809659:+	chr17:63810513-63810560:+	9.55842	9.84634e-17	5.61137e-15
chr17:63809560-63809659:+-chr17:63811076-63811173:+	DDX42	57	0	0	12	chr17:63809560-63809659:+	chr17:63811076-63811173:+	9.55842	9.84634e-17	5.61137e-15
chr17:63810513-63810560:+-chr17:63811076-63811173:+	DDX42	57	0	0	12	chr17:63810513-63810560:+	chr17:63811076-63811173:+	9.55842	9.84634e-17	5.61137e-15
chr3:9662267-9662375:+-chr3:9668719-9668794:+	MTMR14	63	0	0	6	chr3:9662267-9662375:+	chr3:9668719-9668794:+	8.80735	9.84634e-17	5.61137e-15
chr3:9662267-9662375:+-chr3:9669432-9669492:+	MTMR14	63	0	0	6	chr3:9662267-9662375:+	chr3:9669432-9669492:+	8.80735	9.84634e-17	5.61137e-15
chr3:9668719-9668794:+-chr3:9669432-9669492:+	MTMR14	63	0	0	6	chr3:9668719-9668794:+	chr3:9669432-9669492:+	8.80735	9.84634e-17	5.61137e-15
chr4:76130656-76130749:--chr4:76136186-76136412:-	NUP54	71	4	0	16	chr4:76130656-76130749:-	chr4:76136186-76136412:-	7.93546	1.02678e-16	5.83825e-15
chr4:76132523-76132719:--chr4:76136186-76136412:-	NUP54	71	4	0	16	chr4:76132523-76132719:-	chr4:76136186-76136412:-	7.93546	1.02678e-16	5.83825e-15
chr7:48101824-48101982:+-chr7:48099670-48099787:+	UPP1	9	6	0	105	chr7:48101824-48101982:+	chr7:48099670-48099787:+	7.24249	1.54773e-16	8.79031e-15
chr22:37832637-37832744:--chr22:37833159-37833206:-	ANKRD54	53	2	0	22	chr22:37832637-37832744:-	chr22:37833159-37833206:-	8.69349	1.62119e-16	9.18665e-15
chr22:37833159-37833206:--chr22:37833684-37833755:-	ANKRD54	53	0	2	22	chr22:37833159-37833206:-	chr22:37833684-37833755:-	8.69349	1.62119e-16	9.18665e-15
chr12:132148784-132148895:+-chr12:132150981-132151041:+	NOC4L	182	0	22	12	chr12:132148784-132148895:+	chr12:132150981-132151041:+	6.69258	1.62352e-16	9.1894e-15
chr2:181896030-181896079:+-chr2:181900696-181900904:+	ITPRID2	49	0	0	19	chr2:181896030-181896079:+	chr2:181900696-181900904:+	9.96578	1.63496e-16	9.20196e-15
chr2:181896908-181896964:+-chr2:181900696-181900904:+	ITPRID2	49	0	0	19	chr2:181896908-181896964:+	chr2:181900696-181900904:+	9.96578	1.63496e-16	9.20196e-15
chr2:181898880-181898919:+-chr2:181900696-181900904:+	ITPRID2	49	0	0	19	chr2:181898880-181898919:+	chr2:181900696-181900904:+	9.96578	1.63496e-16	9.20196e-15
chr2:181899014-181899112:+-chr2:181900696-181900904:+	ITPRID2	49	0	0	19	chr2:181899014-181899112:+	chr2:181900696-181900904:+	9.96578	1.63496e-16	9.20196e-15
chr7:74732479-74732662:+-chr7:74733923-74733981:+	GTF2I	64	0	0	4	chr7:74732479-74732662:+	chr7:74733923-74733981:+	8.3443	1.63496e-16	9.20196e-15
chr1:207757014-207757202:+-chr1:207767013-207767195:+	CD46	29	0	0	38	chr1:207757014-207757202:+	chr1:207767013-207767195:+	10.1923	2.71507e-16	1.48949e-14
chr1:207757014-207757202:+-chr1:207783292-207783330:+	CD46	29	0	0	38	chr1:207757014-207757202:+	chr1:207783292-207783330:+	10.1923	2.71507e-16	1.48949e-14
chr1:207757014-207757202:+-chr1:207785071-207785106:+	CD46	29	0	0	38	chr1:207757014-207757202:+	chr1:207785071-207785106:+	10.1923	2.71507e-16	1.48949e-14
chr1:207757540-207757642:+-chr1:207767013-207767195:+	CD46	29	0	0	38	chr1:207757540-207757642:+	chr1:207767013-207767195:+	10.1923	2.71507e-16	1.48949e-14
chr1:207757540-207757642:+-chr1:207783292-207783330:+	CD46	29	0	0	38	chr1:207757540-207757642:+	chr1:207783292-207783330:+	10.1923	2.71507e-16	1.48949e-14
chr1:207757540-207757642:+-chr1:207785071-207785106:+	CD46	29	0	0	38	chr1:207757540-207757642:+	chr1:207785071-207785106:+	10.1923	2.71507e-16	1.48949e-14
chr1:207759639-207759724:+-chr1:207767013-207767195:+	CD46	29	0	0	38	chr1:207759639-207759724:+	chr1:207767013-207767195:+	10.1923	2.71507e-16	1.48949e-14
chr1:207759639-207759724:+-chr1:207783292-207783330:+	CD46	29	0	0	38	chr1:207759639-207759724:+	chr1:207783292-207783330:+	10.1923	2.71507e-16	1.48949e-14
chr1:207759639-207759724:+-chr1:207785071-207785106:+	CD46	29	0	0	38	chr1:207759639-207759724:+	chr1:207785071-207785106:+	10.1923	2.71507e-16	1.48949e-14
chr1:207761249-207761446:+-chr1:207767013-207767195:+	CD46	29	0	0	38	chr1:207761249-207761446:+	chr1:207767013-207767195:+	10.1923	2.71507e-16	1.48949e-14
chr1:207761249-207761446:+-chr1:207783292-207783330:+	CD46	29	0	0	38	chr1:207761249-207761446:+	chr1:207783292-207783330:+	10.1923	2.71507e-16	1.48949e-14
chr1:207761249-207761446:+-chr1:207785071-207785106:+	CD46	29	0	0	38	chr1:207761249-207761446:+	chr1:207785071-207785106:+	10.1923	2.71507e-16	1.48949e-14
chr1:207767013-207767195:+-chr1:207783292-207783330:+	CD46	29	0	0	38	chr1:207767013-207767195:+	chr1:207783292-207783330:+	10.1923	2.71507e-16	1.48949e-14
chr1:207767013-207767195:+-chr1:207785071-207785106:+	CD46	29	0	0	38	chr1:207767013-207767195:+	chr1:207785071-207785106:+	10.1923	2.71507e-16	1.48949e-14
chr1:207783292-207783330:+-chr1:207785071-207785106:+	CD46	29	0	0	38	chr1:207783292-207783330:+	chr1:207785071-207785106:+	10.1923	2.71507e-16	1.48949e-14
chr14:73896316-73896534:+-chr14:73898071-73898262:+	ZNF410	63	0	0	4	chr14:73896316-73896534:+	chr14:73898071-73898262:+	8.32193	2.71507e-16	1.48949e-14
chr17:63809560-63809659:+-chr17:63811932-63812208:+	DDX42	55	0	0	12	chr17:63809560-63809659:+	chr17:63811932-63812208:+	9.50779	2.71507e-16	1.48949e-14
chr17:63810513-63810560:+-chr17:63811932-63812208:+	DDX42	55	0	0	12	chr17:63810513-63810560:+	chr17:63811932-63812208:+	9.50779	2.71507e-16	1.48949e-14
chr17:63811076-63811173:+-chr17:63811932-63812208:+	DDX42	55	0	0	12	chr17:63811076-63811173:+	chr17:63811932-63812208:+	9.50779	2.71507e-16	1.48949e-14
chr17:63813228-63813454:+-chr17:63809560-63809659:+	DDX42	55	0	0	12	chr17:63813228-63813454:+	chr17:63809560-63809659:+	9.50779	2.71507e-16	1.48949e-14
chr17:63813228-63813454:+-chr17:63810513-63810560:+	DDX42	55	0	0	12	chr17:63813228-63813454:+	chr17:63810513-63810560:+	9.50779	2.71507e-16	1.48949e-14
chr17:63813228-63813454:+-chr17:63811076-63811173:+	DDX42	55	0	0	12	chr17:63813228-63813454:+	chr17:63811076-63811173:+	9.50779	2.71507e-16	1.48949e-14
chr17:63813228-63813454:+-chr17:63811932-63812208:+	DDX42	55	0	0	12	chr17:63813228-63813454:+	chr17:63811932-63812208:+	9.50779	2.71507e-16	1.48949e-14
chr13:37048564-37048599:--chr13:37033449-37033588:-	SUPT20H	79	2	0	7	chr13:37048564-37048599:-	chr13:37033449-37033588:-	7.73697	3.07521e-16	1.68521e-14
chr14:22926133-22926296:--chr14:22927526-22927660:-	PRMT5	109	6	0	8	chr14:22926133-22926296:-	chr14:22927526-22927660:-	7.14393	3.29457e-16	1.7995e-14
chr14:22926506-22926555:--chr14:22927526-22927660:-	PRMT5	109	6	0	8	chr14:22926506-22926555:-	chr14:22927526-22927660:-	7.14393	3.29457e-16	1.7995e-14
chr14:22926702-22926814:--chr14:22927526-22927660:-	PRMT5	109	6	0	8	chr14:22926702-22926814:-	chr14:22927526-22927660:-	7.14393	3.29457e-16	1.7995e-14
chr12:110641024-110641149:+-chr12:110641542-110641627:+	TCTN1	44	5	0	35	chr12:110641024-110641149:+	chr12:110641542-110641627:+	8.07682	4.50923e-16	2.39227e-14
chr12:110641024-110641149:+-chr12:110642249-110642389:+	TCTN1	44	5	0	35	chr12:110641024-110641149:+	chr12:110642249-110642389:+	8.07682	4.50923e-16	2.39227e-14
chr17:17146036-17146092:+-chr17:17147319-17147387:+	MPRIP	30	0	0	36	chr17:17146036-17146092:+	chr17:17147319-17147387:+	10.1636	4.50923e-16	2.39227e-14
chr17:17146036-17146092:+-chr17:17150144-17150233:+	MPRIP	30	0	0	36	chr17:17146036-17146092:+	chr17:17150144-17150233:+	10.1636	4.50923e-16	2.39227e-14
chr17:17146036-17146092:+-chr17:17154306-17154415:+	MPRIP	30	0	0	36	chr17:17146036-17146092:+	chr17:17154306-17154415:+	10.1636	4.50923e-16	2.39227e-14
chr17:17146036-17146092:+-chr17:17158432-17159002:+	MPRIP	30	0	0	36	chr17:17146036-17146092:+	chr17:17158432-17159002:+	10.1636	4.50923e-16	2.39227e-14
chr17:17146036-17146092:+-chr17:17161240-17161356:+	MPRIP	30	0	0	36	chr17:17146036-17146092:+	chr17:17161240-17161356:+	10.1636	4.50923e-16	2.39227e-14
chr17:17147319-17147387:+-chr17:17150144-17150233:+	MPRIP	30	0	0	36	chr17:17147319-17147387:+	chr17:17150144-17150233:+	10.1636	4.50923e-16	2.39227e-14
chr17:17147319-17147387:+-chr17:17154306-17154415:+	MPRIP	30	0	0	36	chr17:17147319-17147387:+	chr17:17154306-17154415:+	10.1636	4.50923e-16	2.39227e-14
chr17:17147319-17147387:+-chr17:17158432-17159002:+	MPRIP	30	0	0	36	chr17:17147319-17147387:+	chr17:17158432-17159002:+	10.1636	4.50923e-16	2.39227e-14
chr17:17147319-17147387:+-chr17:17161240-17161356:+	MPRIP	30	0	0	36	chr17:17147319-17147387:+	chr17:17161240-17161356:+	10.1636	4.50923e-16	2.39227e-14
chr17:17150144-17150233:+-chr17:17154306-17154415:+	MPRIP	30	0	0	36	chr17:17150144-17150233:+	chr17:17154306-17154415:+	10.1636	4.50923e-16	2.39227e-14
chr17:17150144-17150233:+-chr17:17158432-17159002:+	MPRIP	30	0	0	36	chr17:17150144-17150233:+	chr17:17158432-17159002:+	10.1636	4.50923e-16	2.39227e-14
chr17:17150144-17150233:+-chr17:17161240-17161356:+	MPRIP	30	0	0	36	chr17:17150144-17150233:+	chr17:17161240-17161356:+	10.1636	4.50923e-16	2.39227e-14
chr17:17154306-17154415:+-chr17:17158432-17159002:+	MPRIP	30	0	0	36	chr17:17154306-17154415:+	chr17:17158432-17159002:+	10.1636	4.50923e-16	2.39227e-14
chr17:17154306-17154415:+-chr17:17161240-17161356:+	MPRIP	30	0	0	36	chr17:17154306-17154415:+	chr17:17161240-17161356:+	10.1636	4.50923e-16	2.39227e-14
chr17:17158432-17159002:+-chr17:17161240-17161356:+	MPRIP	30	0	0	36	chr17:17158432-17159002:+	chr17:17161240-17161356:+	10.1636	4.50923e-16	2.39227e-14
chr2:177434327-177434417:+-chr2:177436764-177436884:+	AGPS	58	0	0	8	chr2:177434327-177434417:+	chr2:177436764-177436884:+	9.05257	4.50923e-16	2.39227e-14
chr2:177434327-177434417:+-chr2:177436980-177437054:+	AGPS	58	0	0	8	chr2:177434327-177434417:+	chr2:177436980-177437054:+	9.05257	4.50923e-16	2.39227e-14
chr2:177434327-177434417:+-chr2:177440965-177441036:+	AGPS	58	0	0	8	chr2:177434327-177434417:+	chr2:177440965-177441036:+	9.05257	4.50923e-16	2.39227e-14
chr2:177434327-177434417:+-chr2:177442407-177442486:+	AGPS	58	0	0	8	chr2:177434327-177434417:+	chr2:177442407-177442486:+	9.05257	4.50923e-16	2.39227e-14
chr2:177436764-177436884:+-chr2:177436980-177437054:+	AGPS	58	0	0	8	chr2:177436764-177436884:+	chr2:177436980-177437054:+	9.05257	4.50923e-16	2.39227e-14
chr2:177436764-177436884:+-chr2:177440965-177441036:+	AGPS	58	0	0	8	chr2:177436764-177436884:+	chr2:177440965-177441036:+	9.05257	4.50923e-16	2.39227e-14
chr2:177436764-177436884:+-chr2:177442407-177442486:+	AGPS	58	0	0	8	chr2:177436764-177436884:+	chr2:177442407-177442486:+	9.05257	4.50923e-16	2.39227e-14
chr2:177436980-177437054:+-chr2:177440965-177441036:+	AGPS	58	0	0	8	chr2:177436980-177437054:+	chr2:177440965-177441036:+	9.05257	4.50923e-16	2.39227e-14
chr2:177436980-177437054:+-chr2:177442407-177442486:+	AGPS	58	0	0	8	chr2:177436980-177437054:+	chr2:177442407-177442486:+	9.05257	4.50923e-16	2.39227e-14
chr2:177440965-177441036:+-chr2:177442407-177442486:+	AGPS	58	0	0	8	chr2:177440965-177441036:+	chr2:177442407-177442486:+	9.05257	4.50923e-16	2.39227e-14
chr8:2141141-2141177:+-chr8:2142375-2142397:+	MYOM2	63	3	5	28	chr8:2141141-2141177:+	chr8:2142375-2142397:+	6.27302	4.59966e-16	2.43766e-14
chr6:89379224-89379338:--chr6:89380168-89380367:-	RRAGD	67	2	0	11	chr6:89379224-89379338:-	chr6:89380168-89380367:-	8.08746	5.17071e-16	2.73739e-14
chr11:61364252-61364315:+-chr11:61364433-61364518:+	TMEM138	17	0	0	48	chr11:61364252-61364315:+	chr11:61364433-61364518:+	9.78463	7.48981e-16	3.89491e-14
chr11:985435-985582:+-chr11:986785-986953:+	AP2A2	20	0	0	45	chr11:985435-985582:+	chr11:986785-986953:+	9.91588	7.48981e-16	3.89491e-14
chr11:985435-985582:+-chr11:988552-988689:+	AP2A2	20	0	0	45	chr11:985435-985582:+	chr11:988552-988689:+	9.91588	7.48981e-16	3.89491e-14
chr11:985435-985582:+-chr11:992503-992685:+	AP2A2	20	0	0	45	chr11:985435-985582:+	chr11:992503-992685:+	9.91588	7.48981e-16	3.89491e-14
chr11:986785-986953:+-chr11:988552-988689:+	AP2A2	20	0	0	45	chr11:986785-986953:+	chr11:988552-988689:+	9.91588	7.48981e-16	3.89491e-14
chr11:986785-986953:+-chr11:992503-992685:+	AP2A2	20	0	0	45	chr11:986785-986953:+	chr11:992503-992685:+	9.91588	7.48981e-16	3.89491e-14
chr11:988552-988689:+-chr11:992503-992685:+	AP2A2	20	0	0	45	chr11:988552-988689:+	chr11:992503-992685:+	9.91588	7.48981e-16	3.89491e-14
chr17:63806535-63806654:+-chr17:63809560-63809659:+	DDX42	53	0	0	12	chr17:63806535-63806654:+	chr17:63809560-63809659:+	9.45533	7.48981e-16	3.89491e-14
chr17:63806535-63806654:+-chr17:63810513-63810560:+	DDX42	53	0	0	12	chr17:63806535-63806654:+	chr17:63810513-63810560:+	9.45533	7.48981e-16	3.89491e-14
chr17:63806535-63806654:+-chr17:63811076-63811173:+	DDX42	53	0	0	12	chr17:63806535-63806654:+	chr17:63811076-63811173:+	9.45533	7.48981e-16	3.89491e-14
chr17:63807724-63807900:+-chr17:63809560-63809659:+	DDX42	53	0	0	12	chr17:63807724-63807900:+	chr17:63809560-63809659:+	9.45533	7.48981e-16	3.89491e-14
chr17:63807724-63807900:+-chr17:63810513-63810560:+	DDX42	53	0	0	12	chr17:63807724-63807900:+	chr17:63810513-63810560:+	9.45533	7.48981e-16	3.89491e-14
chr17:63807724-63807900:+-chr17:63811076-63811173:+	DDX42	53	0	0	12	chr17:63807724-63807900:+	chr17:63811076-63811173:+	9.45533	7.48981e-16	3.89491e-14
chr17:63808820-63808948:+-chr17:63809560-63809659:+	DDX42	53	0	0	12	chr17:63808820-63808948:+	chr17:63809560-63809659:+	9.45533	7.48981e-16	3.89491e-14
chr17:63808820-63808948:+-chr17:63810513-63810560:+	DDX42	53	0	0	12	chr17:63808820-63808948:+	chr17:63810513-63810560:+	9.45533	7.48981e-16	3.89491e-14
chr17:63808820-63808948:+-chr17:63811076-63811173:+	DDX42	53	0	0	12	chr17:63808820-63808948:+	chr17:63811076-63811173:+	9.45533	7.48981e-16	3.89491e-14
chr19:45068015-45068058:+-chr19:45068420-45068480:+	CLASRP	55	0	0	10	chr19:45068015-45068058:+	chr19:45068420-45068480:+	9.26679	7.48981e-16	3.89491e-14
chr6:31648911-31648964:--chr6:31644525-31644602:-	BAG6	59	0	0	5	chr6:31648911-31648964:-	chr6:31644525-31644602:-	8.49185	1.24419e-15	6.46342e-14
chr17:63798038-63798099:+-chr17:63799589-63799625:+	DDX42	63	2	0	12	chr17:63798038-63798099:+	chr17:63799589-63799625:+	8.11548	1.26378e-15	6.55152e-14
chr17:63799589-63799625:+-chr17:63792412-63792566:+	DDX42	0	63	12	2	chr17:63799589-63799625:+	chr17:63792412-63792566:+	-8.11548	1.26378e-15	6.55152e-14
chr22:19806659-19806757:--chr22:19812285-19812447:-	GNB1L	61	6	0	22	chr22:19806659-19806757:-	chr22:19812285-19812447:-	7.6704	1.47384e-15	7.63256e-14
chr1:225411337-225411440:--chr1:225417984-225418180:-	LBR	28	0	2	41	chr1:225411337-225411440:-	chr1:225417984-225418180:-	8.66534	1.88224e-15	9.71733e-14
chr1:225412454-225412645:--chr1:225417984-225418180:-	LBR	28	0	2	41	chr1:225412454-225412645:-	chr1:225417984-225418180:-	8.66534	1.88224e-15	9.71733e-14
chr1:225415278-225415332:--chr1:225417984-225418180:-	LBR	28	0	2	41	chr1:225415278-225415332:-	chr1:225417984-225418180:-	8.66534	1.88224e-15	9.71733e-14
chr11:47172281-47172333:--chr11:47175015-47175098:-	ARFGAP2	35	5	0	41	chr11:47172281-47172333:-	chr11:47175015-47175098:-	7.97728	1.89499e-15	9.76298e-14
chr11:47172281-47172333:--chr11:47175182-47175313:-	ARFGAP2	35	5	0	41	chr11:47172281-47172333:-	chr11:47175182-47175313:-	7.97728	1.89499e-15	9.76298e-14
chr17:63799589-63799625:+-chr17:63800468-63800617:+	DDX42	62	0	2	12	chr17:63799589-63799625:+	chr17:63800468-63800617:+	8.09276	1.95763e-15	1.00753e-13
chr16:84740309-84740369:+-chr16:84744633-84745673:+	USP10	22	0	0	41	chr16:84740309-84740369:+	chr16:84744633-84745673:+	9.91588	2.06707e-15	1.03921e-13
chr17:63800468-63800617:+-chr17:63809560-63809659:+	DDX42	51	0	0	12	chr17:63800468-63800617:+	chr17:63809560-63809659:+	9.40088	2.06707e-15	1.03921e-13
chr17:63800468-63800617:+-chr17:63810513-63810560:+	DDX42	51	0	0	12	chr17:63800468-63800617:+	chr17:63810513-63810560:+	9.40088	2.06707e-15	1.03921e-13
chr17:63800468-63800617:+-chr17:63811076-63811173:+	DDX42	51	0	0	12	chr17:63800468-63800617:+	chr17:63811076-63811173:+	9.40088	2.06707e-15	1.03921e-13
chr17:63800468-63800617:+-chr17:63811932-63812208:+	DDX42	51	0	0	12	chr17:63800468-63800617:+	chr17:63811932-63812208:+	9.40088	2.06707e-15	1.03921e-13
chr17:63800468-63800617:+-chr17:63813228-63813454:+	DDX42	51	0	0	12	chr17:63800468-63800617:+	chr17:63813228-63813454:+	9.40088	2.06707e-15	1.03921e-13
chr17:63805071-63805175:+-chr17:63811932-63812208:+	DDX42	51	0	0	12	chr17:63805071-63805175:+	chr17:63811932-63812208:+	9.40088	2.06707e-15	1.03921e-13
chr17:63805071-63805175:+-chr17:63813228-63813454:+	DDX42	51	0	0	12	chr17:63805071-63805175:+	chr17:63813228-63813454:+	9.40088	2.06707e-15	1.03921e-13
chr17:63806535-63806654:+-chr17:63811932-63812208:+	DDX42	51	0	0	12	chr17:63806535-63806654:+	chr17:63811932-63812208:+	9.40088	2.06707e-15	1.03921e-13
chr17:63806535-63806654:+-chr17:63813228-63813454:+	DDX42	51	0	0	12	chr17:63806535-63806654:+	chr17:63813228-63813454:+	9.40088	2.06707e-15	1.03921e-13
chr17:63807724-63807900:+-chr17:63811932-63812208:+	DDX42	51	0	0	12	chr17:63807724-63807900:+	chr17:63811932-63812208:+	9.40088	2.06707e-15	1.03921e-13
chr17:63807724-63807900:+-chr17:63813228-63813454:+	DDX42	51	0	0	12	chr17:63807724-63807900:+	chr17:63813228-63813454:+	9.40088	2.06707e-15	1.03921e-13
chr17:63808820-63808948:+-chr17:63811932-63812208:+	DDX42	51	0	0	12	chr17:63808820-63808948:+	chr17:63811932-63812208:+	9.40088	2.06707e-15	1.03921e-13
chr17:63808820-63808948:+-chr17:63813228-63813454:+	DDX42	51	0	0	12	chr17:63808820-63808948:+	chr17:63813228-63813454:+	9.40088	2.06707e-15	1.03921e-13
chr22:20551436-20551487:+-chr22:20553145-20553174:+	MED15	16	0	0	47	chr22:20551436-20551487:+	chr22:20553145-20553174:+	9.67243	2.06707e-15	1.03921e-13
chr22:20551436-20551487:+-chr22:20554936-20555148:+	MED15	16	0	0	47	chr22:20551436-20551487:+	chr22:20554936-20555148:+	9.67243	2.06707e-15	1.03921e-13
chr22:20551436-20551487:+-chr22:20582611-20582747:+	MED15	16	0	0	47	chr22:20551436-20551487:+	chr22:20582611-20582747:+	9.67243	2.06707e-15	1.03921e-13
chr22:20553145-20553174:+-chr22:20554936-20555148:+	MED15	16	0	0	47	chr22:20553145-20553174:+	chr22:20554936-20555148:+	9.67243	2.06707e-15	1.03921e-13
chr22:20553145-20553174:+-chr22:20582611-20582747:+	MED15	16	0	0	47	chr22:20553145-20553174:+	chr22:20582611-20582747:+	9.67243	2.06707e-15	1.03921e-13
chr22:20554936-20555148:+-chr22:20582611-20582747:+	MED15	16	0	0	47	chr22:20554936-20555148:+	chr22:20582611-20582747:+	9.67243	2.06707e-15	1.03921e-13
chr3:9377819-9377888:+-chr3:9380503-9380618:+	THUMPD3	47	0	0	16	chr3:9377819-9377888:+	chr3:9380503-9380618:+	9.67243	2.06707e-15	1.03921e-13
chr6:136845615-136845692:+-chr6:136846073-136846181:+	PEX7	55	0	0	8	chr6:136845615-136845692:+	chr6:136846073-136846181:+	8.97728	2.06707e-15	1.03921e-13
chr9:128317152-128317226:--chr9:128315822-128315896:-	TRUB2	0	17	46	0	chr9:128317152-128317226:-	chr9:128315822-128315896:-	-9.72451	2.06707e-15	1.03921e-13
chr11:47173426-47173482:--chr11:47175015-47175098:-	ARFGAP2	30	0	5	46	chr11:47173426-47173482:-	chr11:47175015-47175098:-	7.92382	2.50459e-15	1.25665e-13
chr11:47173426-47173482:--chr11:47175182-47175313:-	ARFGAP2	30	0	5	46	chr11:47173426-47173482:-	chr11:47175182-47175313:-	7.92382	2.50459e-15	1.25665e-13
chrX:47199209-47199377:+-chrX:47198803-47198877:+	UBA1	0	40	88	35	chrX:47199209-47199377:+	chrX:47198803-47198877:+	-6.66336	3.10886e-15	1.55203e-13
chrX:47199480-47199614:+-chrX:47198803-47198877:+	UBA1	0	40	88	35	chrX:47199480-47199614:+	chrX:47198803-47198877:+	-6.66336	3.10886e-15	1.55203e-13
chrX:47200894-47201000:+-chrX:47198803-47198877:+	UBA1	0	40	88	35	chrX:47200894-47201000:+	chrX:47198803-47198877:+	-6.66336	3.10886e-15	1.55203e-13
chrX:47201276-47201366:+-chrX:47198803-47198877:+	UBA1	0	40	88	35	chrX:47201276-47201366:+	chrX:47198803-47198877:+	-6.66336	3.10886e-15	1.55203e-13
chrX:47201478-47201610:+-chrX:47198803-47198877:+	UBA1	0	40	88	35	chrX:47201478-47201610:+	chrX:47198803-47198877:+	-6.66336	3.10886e-15	1.55203e-13
chr16:254381-254681:+-chr16:259483-259599:+	FAM234A	14	0	0	48	chr16:254381-254681:+	chr16:259483-259599:+	9.5216	3.43457e-15	1.69263e-13
chr17:40408492-40408630:--chr17:40411109-40411246:-	TOP2A	31	0	0	31	chr17:40408492-40408630:-	chr17:40411109-40411246:-	10	3.43457e-15	1.69263e-13
chr17:40408492-40408630:--chr17:40411354-40411455:-	TOP2A	31	0	0	31	chr17:40408492-40408630:-	chr17:40411354-40411455:-	10	3.43457e-15	1.69263e-13
chr17:40408492-40408630:--chr17:40411645-40411818:-	TOP2A	31	0	0	31	chr17:40408492-40408630:-	chr17:40411645-40411818:-	10	3.43457e-15	1.69263e-13
chr17:40411109-40411246:--chr17:40411354-40411455:-	TOP2A	31	0	0	31	chr17:40411109-40411246:-	chr17:40411354-40411455:-	10	3.43457e-15	1.69263e-13
chr17:40411109-40411246:--chr17:40411645-40411818:-	TOP2A	31	0	0	31	chr17:40411109-40411246:-	chr17:40411645-40411818:-	10	3.43457e-15	1.69263e-13
chr17:58724040-58724100:+-chr17:58732481-58732544:+	RAD51C	0	54	8	0	chr17:58724040-58724100:+	chr17:58732481-58732544:+	-8.95128	3.43457e-15	1.69263e-13
chr2:177434327-177434417:+-chr2:177445546-177445626:+	AGPS	54	0	0	8	chr2:177434327-177434417:+	chr2:177445546-177445626:+	8.95128	3.43457e-15	1.69263e-13
chr2:177436764-177436884:+-chr2:177445546-177445626:+	AGPS	54	0	0	8	chr2:177436764-177436884:+	chr2:177445546-177445626:+	8.95128	3.43457e-15	1.69263e-13
chr2:177436980-177437054:+-chr2:177445546-177445626:+	AGPS	54	0	0	8	chr2:177436980-177437054:+	chr2:177445546-177445626:+	8.95128	3.43457e-15	1.69263e-13
chr2:177440965-177441036:+-chr2:177445546-177445626:+	AGPS	54	0	0	8	chr2:177440965-177441036:+	chr2:177445546-177445626:+	8.95128	3.43457e-15	1.69263e-13
chr2:177442407-177442486:+-chr2:177445546-177445626:+	AGPS	54	0	0	8	chr2:177442407-177442486:+	chr2:177445546-177445626:+	8.95128	3.43457e-15	1.69263e-13
chr9:129012236-129012298:--chr9:129022282-129022347:-	SH3GLB2	0	44	18	0	chr9:129012236-129012298:-	chr9:129022282-129022347:-	-9.73978	3.43457e-15	1.69263e-13
chr13:99243832-99243951:+-chr13:99318022-99318069:+	UBAC2	209	25	4	15	chr13:99243832-99243951:+	chr13:99318022-99318069:+	4.69188	4.37874e-15	2.15368e-13
chr13:99244515-99244624:+-chr13:99318022-99318069:+	UBAC2	209	25	4	15	chr13:99244515-99244624:+	chr13:99318022-99318069:+	4.69188	4.37874e-15	2.15368e-13
chr7:48103297-48103411:+-chr7:48099670-48099787:+	UPP1	7	3	2	108	chr7:48103297-48103411:+	chr7:48099670-48099787:+	6.18322	4.59919e-15	2.25988e-13
chr1:32076763-32076846:+-chr1:32077164-32077318:+	TMEM39B	48	0	0	13	chr1:32076763-32076846:+	chr1:32077164-32077318:+	9.42206	5.70748e-15	2.79072e-13
chr16:14648388-14648592:+-chr16:14649804-14649973:+	BFAR	55	0	0	6	chr16:14648388-14648592:+	chr16:14649804-14649973:+	8.61471	5.70748e-15	2.79072e-13
chr7:74732479-74732662:+-chr7:74735461-74735532:+	GTF2I	57	0	0	4	chr7:74732479-74732662:+	chr7:74735461-74735532:+	8.17991	5.70748e-15	2.79072e-13
chr7:74733923-74733981:+-chr7:74735461-74735532:+	GTF2I	57	0	0	4	chr7:74733923-74733981:+	chr7:74735461-74735532:+	8.17991	5.70748e-15	2.79072e-13
chr9:137728349-137728529:+-chr9:137743902-137744090:+	EHMT1	17	0	0	44	chr9:137728349-137728529:+	chr9:137743902-137744090:+	9.66178	5.70748e-15	2.79072e-13
chr1:225410291-225410416:--chr1:225411337-225411440:-	LBR	24	0	2	43	chr1:225410291-225410416:-	chr1:225411337-225411440:-	8.51833	6.12336e-15	2.9853e-13
chr1:225410291-225410416:--chr1:225412454-225412645:-	LBR	24	0	2	43	chr1:225410291-225410416:-	chr1:225412454-225412645:-	8.51833	6.12336e-15	2.9853e-13
chr1:225410291-225410416:--chr1:225415278-225415332:-	LBR	24	0	2	43	chr1:225410291-225410416:-	chr1:225415278-225415332:-	8.51833	6.12336e-15	2.9853e-13
chr12:70329423-70329570:+-chr12:70330287-70330469:+	CNOT2	50	2	0	18	chr12:70329423-70329570:+	chr12:70330287-70330469:+	8.33539	7.07587e-15	3.44295e-13
chr12:70332767-70332846:+-chr12:70330287-70330469:+	CNOT2	50	2	0	18	chr12:70332767-70332846:+	chr12:70330287-70330469:+	8.33539	7.07587e-15	3.44295e-13
chr11:47175015-47175098:--chr11:47175851-47175923:-	ARFGAP2	35	0	6	40	chr11:47175015-47175098:-	chr11:47175851-47175923:-	7.72012	8.89186e-15	4.31815e-13
chr11:47175182-47175313:--chr11:47175851-47175923:-	ARFGAP2	35	0	6	40	chr11:47175182-47175313:-	chr11:47175851-47175923:-	7.72012	8.89186e-15	4.31815e-13
chr19:49995191-49995275:--chr19:49997504-49997570:-	VRK3	62	5	0	17	chr19:49995191-49995275:-	chr19:49997504-49997570:-	7.56224	9.17699e-15	4.45229e-13
chr16:31499302-31499407:--chr16:31499493-31499525:-	RUSF1	24	0	0	36	chr16:31499302-31499407:-	chr16:31499493-31499525:-	9.85331	9.48574e-15	4.55778e-13
chr17:40408492-40408630:--chr17:40412759-40412971:-	TOP2A	29	0	0	31	chr17:40408492-40408630:-	chr17:40412759-40412971:-	9.90689	9.48574e-15	4.55778e-13
chr17:40408492-40408630:--chr17:40413195-40413292:-	TOP2A	29	0	0	31	chr17:40408492-40408630:-	chr17:40413195-40413292:-	9.90689	9.48574e-15	4.55778e-13
chr17:40408492-40408630:--chr17:40413480-40413625:-	TOP2A	29	0	0	31	chr17:40408492-40408630:-	chr17:40413480-40413625:-	9.90689	9.48574e-15	4.55778e-13
chr17:40408492-40408630:--chr17:40416005-40416068:-	TOP2A	29	0	0	31	chr17:40408492-40408630:-	chr17:40416005-40416068:-	9.90689	9.48574e-15	4.55778e-13
chr17:40411109-40411246:--chr17:40412759-40412971:-	TOP2A	29	0	0	31	chr17:40411109-40411246:-	chr17:40412759-40412971:-	9.90689	9.48574e-15	4.55778e-13
chr17:40411109-40411246:--chr17:40413195-40413292:-	TOP2A	29	0	0	31	chr17:40411109-40411246:-	chr17:40413195-40413292:-	9.90689	9.48574e-15	4.55778e-13
chr17:40411109-40411246:--chr17:40413480-40413625:-	TOP2A	29	0	0	31	chr17:40411109-40411246:-	chr17:40413480-40413625:-	9.90689	9.48574e-15	4.55778e-13
chr17:40411109-40411246:--chr17:40416005-40416068:-	TOP2A	29	0	0	31	chr17:40411109-40411246:-	chr17:40416005-40416068:-	9.90689	9.48574e-15	4.55778e-13
chr17:63799589-63799625:+-chr17:63805071-63805175:+	DDX42	48	0	0	12	chr17:63799589-63799625:+	chr17:63805071-63805175:+	9.31515	9.48574e-15	4.55778e-13
chr12:122242382-122242508:--chr12:122244569-122244762:-	VPS33A	74	2	0	6	chr12:122242382-122242508:-	chr12:122244569-122244762:-	7.45121	1.0074e-14	4.83578e-13
chr1:154988105-154988849:+-chr1:154989560-154989707:+	FLAD1	77	19	0	28	chr1:154988105-154988849:+	chr1:154989560-154989707:+	6.82146	1.38735e-14	6.65326e-13
chr10:11270666-11270824:+-chr10:11275057-11275120:+	CELF2	54	0	0	5	chr10:11270666-11270824:+	chr10:11275057-11275120:+	8.36632	1.57672e-14	7.48233e-13
chr12:125107121-125107268:+-chr12:125078096-125078370:+	AACS	0	50	9	0	chr12:125107121-125107268:+	chr12:125078096-125078370:+	-8.99435	1.57672e-14	7.48233e-13
chr12:125107121-125107268:+-chr12:125114477-125114557:+	AACS	50	0	0	9	chr12:125107121-125107268:+	chr12:125114477-125114557:+	8.99435	1.57672e-14	7.48233e-13
chr12:125114477-125114557:+-chr12:125078096-125078370:+	AACS	0	50	9	0	chr12:125114477-125114557:+	chr12:125078096-125078370:+	-8.99435	1.57672e-14	7.48233e-13
chr17:17161240-17161356:+-chr17:17171718-17171865:+	MPRIP	23	0	0	36	chr17:17161240-17161356:+	chr17:17171718-17171865:+	9.79442	1.57672e-14	7.48233e-13
chr17:17161240-17161356:+-chr17:17172698-17172815:+	MPRIP	23	0	0	36	chr17:17161240-17161356:+	chr17:17172698-17172815:+	9.79442	1.57672e-14	7.48233e-13
chr19:17724126-17724208:+-chr19:17725829-17728172:+	MAP1S	51	0	0	8	chr19:17724126-17724208:+	chr19:17725829-17728172:+	8.87036	1.57672e-14	7.48233e-13
chr19:17725049-17725189:+-chr19:17725829-17728172:+	MAP1S	51	0	0	8	chr19:17725049-17725189:+	chr19:17725829-17728172:+	8.87036	1.57672e-14	7.48233e-13
chr3:37296087-37296219:+-chr3:37302185-37302332:+	GOLGA4	50	0	0	9	chr3:37296087-37296219:+	chr3:37302185-37302332:+	8.99435	1.57672e-14	7.48233e-13
chr3:37298833-37299020:+-chr3:37302185-37302332:+	GOLGA4	50	0	0	9	chr3:37298833-37299020:+	chr3:37302185-37302332:+	8.99435	1.57672e-14	7.48233e-13
chr3:37299288-37299371:+-chr3:37302185-37302332:+	GOLGA4	50	0	0	9	chr3:37299288-37299371:+	chr3:37302185-37302332:+	8.99435	1.57672e-14	7.48233e-13
chr6:143502355-143502565:--chr6:143503913-143504252:-	FUCA2	102	7	0	8	chr6:143502355-143502565:-	chr6:143503913-143504252:-	6.85643	2.1469e-14	1.01785e-12
chr2:200885262-200885367:--chr2:200882342-200882435:-	PPIL3	19	95	109	66	chr2:200885262-200885367:-	chr2:200882342-200882435:-	-2.9783	2.33983e-14	1.10826e-12
chr13:114286302-114286400:+-chr13:114286519-114286629:+	UPF3A	36	0	16	56	chr13:114286302-114286400:+	chr13:114286519-114286629:+	6.95488	2.424e-14	1.14704e-12
chr16:617208-617268:+-chr16:618200-618260:+	RAB40C	43	0	0	15	chr16:617208-617268:+	chr16:618200-618260:+	9.45943	2.62118e-14	1.2241e-12
chr17:63799589-63799625:+-chr17:63806535-63806654:+	DDX42	46	0	0	12	chr17:63799589-63799625:+	chr17:63806535-63806654:+	9.25503	2.62118e-14	1.2241e-12
chr17:63799589-63799625:+-chr17:63807724-63807900:+	DDX42	46	0	0	12	chr17:63799589-63799625:+	chr17:63807724-63807900:+	9.25503	2.62118e-14	1.2241e-12
chr18:9340885-9340981:+-chr18:9341115-9341275:+	TWSG1	3	0	0	55	chr18:9340885-9340981:+	chr18:9341115-9341275:+	7.80735	2.62118e-14	1.2241e-12
chr18:9340885-9340981:+-chr18:9344768-9344890:+	TWSG1	3	0	0	55	chr18:9340885-9340981:+	chr18:9344768-9344890:+	7.80735	2.62118e-14	1.2241e-12
chr18:9341115-9341275:+-chr18:9344768-9344890:+	TWSG1	3	0	0	55	chr18:9341115-9341275:+	chr18:9344768-9344890:+	7.80735	2.62118e-14	1.2241e-12
chr2:177434327-177434417:+-chr2:177461893-177462018:+	AGPS	50	0	0	8	chr2:177434327-177434417:+	chr2:177461893-177462018:+	8.84235	2.62118e-14	1.2241e-12
chr2:177436764-177436884:+-chr2:177461893-177462018:+	AGPS	50	0	0	8	chr2:177436764-177436884:+	chr2:177461893-177462018:+	8.84235	2.62118e-14	1.2241e-12
chr2:177436980-177437054:+-chr2:177461893-177462018:+	AGPS	50	0	0	8	chr2:177436980-177437054:+	chr2:177461893-177462018:+	8.84235	2.62118e-14	1.2241e-12
chr2:177440965-177441036:+-chr2:177461893-177462018:+	AGPS	50	0	0	8	chr2:177440965-177441036:+	chr2:177461893-177462018:+	8.84235	2.62118e-14	1.2241e-12
chr2:177442407-177442486:+-chr2:177461893-177462018:+	AGPS	50	0	0	8	chr2:177442407-177442486:+	chr2:177461893-177462018:+	8.84235	2.62118e-14	1.2241e-12
chr2:177445546-177445626:+-chr2:177461893-177462018:+	AGPS	50	0	0	8	chr2:177445546-177445626:+	chr2:177461893-177462018:+	8.84235	2.62118e-14	1.2241e-12
chr9:137728349-137728529:+-chr9:137752331-137752408:+	EHMT1	14	0	0	44	chr9:137728349-137728529:+	chr9:137752331-137752408:+	9.39874	2.62118e-14	1.2241e-12
chr9:137743902-137744090:+-chr9:137752331-137752408:+	EHMT1	14	0	0	44	chr9:137743902-137744090:+	chr9:137752331-137752408:+	9.39874	2.62118e-14	1.2241e-12
chrX:47202156-47202253:+-chrX:47198803-47198877:+	UBA1	0	36	88	35	chrX:47202156-47202253:+	chrX:47198803-47198877:+	-6.51526	3.08557e-14	1.43828e-12
chrX:47202358-47202504:+-chrX:47198803-47198877:+	UBA1	0	36	88	35	chrX:47202358-47202504:+	chrX:47198803-47198877:+	-6.51526	3.08557e-14	1.43828e-12
chr1:223268502-223268675:--chr1:223264630-223264818:-	SUSD4	50	0	0	7	chr1:223268502-223268675:-	chr1:223264630-223264818:-	8.67243	4.35812e-14	2.01081e-12
chr12:51101935-51102025:--chr12:51103670-51103763:-	TFCP2	51	0	0	6	chr12:51101935-51102025:-	chr12:51103670-51103763:-	8.50779	4.35812e-14	2.01081e-12
chr12:51101935-51102025:--chr12:51104155-51104203:-	TFCP2	51	0	0	6	chr12:51101935-51102025:-	chr12:51104155-51104203:-	8.50779	4.35812e-14	2.01081e-12
chr12:51103670-51103763:--chr12:51104155-51104203:-	TFCP2	51	0	0	6	chr12:51103670-51103763:-	chr12:51104155-51104203:-	8.50779	4.35812e-14	2.01081e-12
chr14:55652850-55652940:+-chr14:55653017-55653085:+	KTN1	43	0	0	14	chr14:55652850-55652940:+	chr14:55653017-55653085:+	9.36632	4.35812e-14	2.01081e-12
chr6:7404418-7404555:+-chr6:7404918-7405021:+	RIOK1	50	0	0	7	chr6:7404418-7404555:+	chr6:7404918-7405021:+	8.67243	4.35812e-14	2.01081e-12
chr6:7404418-7404555:+-chr6:7405249-7405355:+	RIOK1	50	0	0	7	chr6:7404418-7404555:+	chr6:7405249-7405355:+	8.67243	4.35812e-14	2.01081e-12
chr6:7404418-7404555:+-chr6:7410386-7410451:+	RIOK1	50	0	0	7	chr6:7404418-7404555:+	chr6:7410386-7410451:+	8.67243	4.35812e-14	2.01081e-12
chr6:7404918-7405021:+-chr6:7405249-7405355:+	RIOK1	50	0	0	7	chr6:7404918-7405021:+	chr6:7405249-7405355:+	8.67243	4.35812e-14	2.01081e-12
chr6:7404918-7405021:+-chr6:7410386-7410451:+	RIOK1	50	0	0	7	chr6:7404918-7405021:+	chr6:7410386-7410451:+	8.67243	4.35812e-14	2.01081e-12
chr6:7405249-7405355:+-chr6:7410386-7410451:+	RIOK1	50	0	0	7	chr6:7405249-7405355:+	chr6:7410386-7410451:+	8.67243	4.35812e-14	2.01081e-12
chr3:129171634-129171771:--chr3:129171079-129171277:-	CNBP	1102	134	683	10	chr3:129171634-129171771:-	chr3:129171079-129171277:-	-2.92802	4.87471e-14	2.24708e-12
chr13:114286302-114286400:+-chr13:114291489-114291544:+	UPF3A	34	0	16	56	chr13:114286302-114286400:+	chr13:114291489-114291544:+	6.87471	7.02134e-14	3.23064e-12
chr13:114286302-114286400:+-chr13:114291634-114291792:+	UPF3A	34	0	16	56	chr13:114286302-114286400:+	chr13:114291634-114291792:+	6.87471	7.02134e-14	3.23064e-12
chr1:161168432-161168576:+-chr1:161168993-161169183:+	PPOX	33	0	0	23	chr1:161168432-161168576:+	chr1:161168993-161169183:+	9.67243	7.2471e-14	3.29204e-12
chr1:161168432-161168576:+-chr1:161169660-161169720:+	PPOX	33	0	0	23	chr1:161168432-161168576:+	chr1:161169660-161169720:+	9.67243	7.2471e-14	3.29204e-12
chr1:161168432-161168576:+-chr1:161169906-161170024:+	PPOX	33	0	0	23	chr1:161168432-161168576:+	chr1:161169906-161170024:+	9.67243	7.2471e-14	3.29204e-12
chr1:161168432-161168576:+-chr1:161170409-161170519:+	PPOX	33	0	0	23	chr1:161168432-161168576:+	chr1:161170409-161170519:+	9.67243	7.2471e-14	3.29204e-12
chr1:161168993-161169183:+-chr1:161169660-161169720:+	PPOX	33	0	0	23	chr1:161168993-161169183:+	chr1:161169660-161169720:+	9.67243	7.2471e-14	3.29204e-12
chr1:161168993-161169183:+-chr1:161169906-161170024:+	PPOX	33	0	0	23	chr1:161168993-161169183:+	chr1:161169906-161170024:+	9.67243	7.2471e-14	3.29204e-12
chr1:161168993-161169183:+-chr1:161170409-161170519:+	PPOX	33	0	0	23	chr1:161168993-161169183:+	chr1:161170409-161170519:+	9.67243	7.2471e-14	3.29204e-12
chr1:161169660-161169720:+-chr1:161169906-161170024:+	PPOX	33	0	0	23	chr1:161169660-161169720:+	chr1:161169906-161170024:+	9.67243	7.2471e-14	3.29204e-12
chr1:161169660-161169720:+-chr1:161170409-161170519:+	PPOX	33	0	0	23	chr1:161169660-161169720:+	chr1:161170409-161170519:+	9.67243	7.2471e-14	3.29204e-12
chr1:161169906-161170024:+-chr1:161170409-161170519:+	PPOX	33	0	0	23	chr1:161169906-161170024:+	chr1:161170409-161170519:+	9.67243	7.2471e-14	3.29204e-12
chr14:77452521-77452615:--chr14:77452703-77452776:-	VIPAS39	16	0	0	40	chr14:77452521-77452615:-	chr14:77452703-77452776:-	9.44501	7.2471e-14	3.29204e-12
chr17:63799589-63799625:+-chr17:63808820-63808948:+	DDX42	44	0	0	12	chr17:63799589-63799625:+	chr17:63808820-63808948:+	9.19229	7.2471e-14	3.29204e-12
chr22:40402139-40402205:+-chr22:40405141-40405284:+	SGSM3	52	0	0	4	chr22:40402139-40402205:+	chr22:40405141-40405284:+	8.04985	7.2471e-14	3.29204e-12
chr6:85565332-85565419:--chr6:85567534-85567577:-	SNX14	45	0	0	11	chr6:85565332-85565419:-	chr6:85567534-85567577:-	9.10852	7.2471e-14	3.29204e-12
chr12:51052092-51052207:+-chr12:51055835-51056021:+	LETMD1	91	5	60	66	chr12:51052092-51052207:+	chr12:51055835-51056021:+	4.07395	8.28668e-14	3.76085e-12
chr1:207757014-207757202:+-chr1:207770321-207770362:+	CD46	26	3	0	38	chr1:207757014-207757202:+	chr1:207770321-207770362:+	8.04029	8.55563e-14	3.85836e-12
chr1:207757540-207757642:+-chr1:207770321-207770362:+	CD46	26	3	0	38	chr1:207757540-207757642:+	chr1:207770321-207770362:+	8.04029	8.55563e-14	3.85836e-12
chr1:207759639-207759724:+-chr1:207770321-207770362:+	CD46	26	3	0	38	chr1:207759639-207759724:+	chr1:207770321-207770362:+	8.04029	8.55563e-14	3.85836e-12
chr1:207761249-207761446:+-chr1:207770321-207770362:+	CD46	26	3	0	38	chr1:207761249-207761446:+	chr1:207770321-207770362:+	8.04029	8.55563e-14	3.85836e-12
chr1:207767013-207767195:+-chr1:207770321-207770362:+	CD46	26	3	0	38	chr1:207767013-207767195:+	chr1:207770321-207770362:+	8.04029	8.55563e-14	3.85836e-12
chr1:207770321-207770362:+-chr1:207783292-207783330:+	CD46	26	0	3	38	chr1:207770321-207770362:+	chr1:207783292-207783330:+	8.04029	8.55563e-14	3.85836e-12
chr1:207770321-207770362:+-chr1:207785071-207785106:+	CD46	26	0	3	38	chr1:207770321-207770362:+	chr1:207785071-207785106:+	8.04029	8.55563e-14	3.85836e-12
chr5:57237113-57237172:+-chr5:57214074-57214193:+	GPBP1	34	23	120	0	chr5:57237113-57237172:+	chr5:57214074-57214193:+	-6.37454	8.64711e-14	3.89609e-12
chr11:47172281-47172333:--chr11:47175851-47175923:-	ARFGAP2	37	3	4	37	chr11:47172281-47172333:-	chr11:47175851-47175923:-	6.17393	9.55219e-14	4.30001e-12
chr7:45064463-45064646:+-chr7:45068443-45068579:+	CCM2	185	36	0	14	chr7:45064463-45064646:+	chr7:45068443-45068579:+	6.2366	1.15637e-13	5.20083e-12
chr1:150262804-150262870:+-chr1:150263042-150263199:+	CA14	51	0	0	4	chr1:150262804-150262870:+	chr1:150263042-150263199:+	8.02237	1.2053e-13	5.30148e-12
chr12:131719454-131719539:+-chr12:131725405-131725630:+	SFSWAP	10	0	0	45	chr12:131719454-131719539:+	chr12:131725405-131725630:+	8.98299	1.2053e-13	5.30148e-12
chr14:55640933-55640970:+-chr14:55641127-55641208:+	KTN1	41	0	0	14	chr14:55640933-55640970:+	chr14:55641127-55641208:+	9.29921	1.2053e-13	5.30148e-12
chr14:55640933-55640970:+-chr14:55641692-55641760:+	KTN1	41	0	0	14	chr14:55640933-55640970:+	chr14:55641692-55641760:+	9.29921	1.2053e-13	5.30148e-12
chr14:55641127-55641208:+-chr14:55641692-55641760:+	KTN1	41	0	0	14	chr14:55641127-55641208:+	chr14:55641692-55641760:+	9.29921	1.2053e-13	5.30148e-12
chr17:40407967-40408124:--chr17:40408492-40408630:-	TOP2A	24	0	0	31	chr17:40407967-40408124:-	chr17:40408492-40408630:-	9.64386	1.2053e-13	5.30148e-12
chr17:40407967-40408124:--chr17:40411109-40411246:-	TOP2A	24	0	0	31	chr17:40407967-40408124:-	chr17:40411109-40411246:-	9.64386	1.2053e-13	5.30148e-12
chr17:40407967-40408124:--chr17:40411354-40411455:-	TOP2A	24	0	0	31	chr17:40407967-40408124:-	chr17:40411354-40411455:-	9.64386	1.2053e-13	5.30148e-12
chr17:40407967-40408124:--chr17:40411645-40411818:-	TOP2A	24	0	0	31	chr17:40407967-40408124:-	chr17:40411645-40411818:-	9.64386	1.2053e-13	5.30148e-12
chr17:63798038-63798099:+-chr17:63805071-63805175:+	DDX42	43	0	0	12	chr17:63798038-63798099:+	chr17:63805071-63805175:+	9.15987	1.2053e-13	5.30148e-12
chr17:63805071-63805175:+-chr17:63792412-63792566:+	DDX42	0	43	12	0	chr17:63805071-63805175:+	chr17:63792412-63792566:+	-9.15987	1.2053e-13	5.30148e-12
chr17:63813228-63813454:+-chr17:63815563-63815673:+	DDX42	43	0	0	12	chr17:63813228-63813454:+	chr17:63815563-63815673:+	9.15987	1.2053e-13	5.30148e-12
chr17:63813228-63813454:+-chr17:63816868-63816966:+	DDX42	43	0	0	12	chr17:63813228-63813454:+	chr17:63816868-63816966:+	9.15987	1.2053e-13	5.30148e-12
chr17:63815563-63815673:+-chr17:63816868-63816966:+	DDX42	43	0	0	12	chr17:63815563-63815673:+	chr17:63816868-63816966:+	9.15987	1.2053e-13	5.30148e-12
chr2:177434327-177434417:+-chr2:177468416-177468524:+	AGPS	47	0	0	8	chr2:177434327-177434417:+	chr2:177468416-177468524:+	8.75489	1.2053e-13	5.30148e-12
chr2:177436764-177436884:+-chr2:177468416-177468524:+	AGPS	47	0	0	8	chr2:177436764-177436884:+	chr2:177468416-177468524:+	8.75489	1.2053e-13	5.30148e-12
chr2:177436980-177437054:+-chr2:177468416-177468524:+	AGPS	47	0	0	8	chr2:177436980-177437054:+	chr2:177468416-177468524:+	8.75489	1.2053e-13	5.30148e-12
chr2:177440965-177441036:+-chr2:177468416-177468524:+	AGPS	47	0	0	8	chr2:177440965-177441036:+	chr2:177468416-177468524:+	8.75489	1.2053e-13	5.30148e-12
chr2:177442407-177442486:+-chr2:177468416-177468524:+	AGPS	47	0	0	8	chr2:177442407-177442486:+	chr2:177468416-177468524:+	8.75489	1.2053e-13	5.30148e-12
chr2:177445546-177445626:+-chr2:177468416-177468524:+	AGPS	47	0	0	8	chr2:177445546-177445626:+	chr2:177468416-177468524:+	8.75489	1.2053e-13	5.30148e-12
chr2:177461893-177462018:+-chr2:177468416-177468524:+	AGPS	47	0	0	8	chr2:177461893-177462018:+	chr2:177468416-177468524:+	8.75489	1.2053e-13	5.30148e-12
chr3:33608567-33608626:--chr3:33612001-33612071:-	CLASP2	51	0	0	4	chr3:33608567-33608626:-	chr3:33612001-33612071:-	8.02237	1.2053e-13	5.30148e-12
chr6:17507169-17507312:+-chr6:17507641-17507726:+	CAP2	33	0	0	22	chr6:17507169-17507312:+	chr6:17507641-17507726:+	9.61102	1.2053e-13	5.30148e-12
chr6:17507169-17507312:+-chr6:17513849-17513954:+	CAP2	33	0	0	22	chr6:17507169-17507312:+	chr6:17513849-17513954:+	9.61102	1.2053e-13	5.30148e-12
chr6:17507641-17507726:+-chr6:17513849-17513954:+	CAP2	33	0	0	22	chr6:17507641-17507726:+	chr6:17513849-17513954:+	9.61102	1.2053e-13	5.30148e-12
chr22:37832958-37833082:--chr22:37833159-37833206:-	ANKRD54	47	0	6	24	chr22:37832958-37833082:-	chr22:37833159-37833206:-	7.42146	1.45763e-13	6.40572e-12
chr20:275968-276086:--chr20:276793-276879:-	C20orf96	79	4	0	7	chr20:275968-276086:-	chr20:276793-276879:-	7	1.54455e-13	6.7817e-12
chr17:40642455-40642559:--chr17:40645576-40645619:-	SMARCE1	155	0	100	43	chr17:40642455-40642559:-	chr17:40645576-40645619:-	6.08662	1.58012e-13	6.93181e-12
chr1:45552436-45552563:+-chr1:45568485-45568684:+	AKR1A1	32	53	368	110	chr1:45552436-45552563:+	chr1:45568485-45568684:+	-2.44355	1.72265e-13	7.55044e-12
chr11:47172281-47172333:--chr11:47173759-47173840:-	ARFGAP2	32	8	0	41	chr11:47172281-47172333:-	chr11:47173759-47173840:-	7.26679	1.79216e-13	7.84819e-12
chr17:17146036-17146092:+-chr17:17171718-17171865:+	MPRIP	18	0	0	36	chr17:17146036-17146092:+	chr17:17171718-17171865:+	9.45738	2.0049e-13	8.65829e-12
chr17:17146036-17146092:+-chr17:17172698-17172815:+	MPRIP	18	0	0	36	chr17:17146036-17146092:+	chr17:17172698-17172815:+	9.45738	2.0049e-13	8.65829e-12
chr17:17147319-17147387:+-chr17:17171718-17171865:+	MPRIP	18	0	0	36	chr17:17147319-17147387:+	chr17:17171718-17171865:+	9.45738	2.0049e-13	8.65829e-12
chr17:17147319-17147387:+-chr17:17172698-17172815:+	MPRIP	18	0	0	36	chr17:17147319-17147387:+	chr17:17172698-17172815:+	9.45738	2.0049e-13	8.65829e-12
chr17:17150144-17150233:+-chr17:17171718-17171865:+	MPRIP	18	0	0	36	chr17:17150144-17150233:+	chr17:17171718-17171865:+	9.45738	2.0049e-13	8.65829e-12
chr17:17150144-17150233:+-chr17:17172698-17172815:+	MPRIP	18	0	0	36	chr17:17150144-17150233:+	chr17:17172698-17172815:+	9.45738	2.0049e-13	8.65829e-12
chr17:17154306-17154415:+-chr17:17171718-17171865:+	MPRIP	18	0	0	36	chr17:17154306-17154415:+	chr17:17171718-17171865:+	9.45738	2.0049e-13	8.65829e-12
chr17:17154306-17154415:+-chr17:17172698-17172815:+	MPRIP	18	0	0	36	chr17:17154306-17154415:+	chr17:17172698-17172815:+	9.45738	2.0049e-13	8.65829e-12
chr17:17158432-17159002:+-chr17:17171718-17171865:+	MPRIP	18	0	0	36	chr17:17158432-17159002:+	chr17:17171718-17171865:+	9.45738	2.0049e-13	8.65829e-12
chr17:17158432-17159002:+-chr17:17172698-17172815:+	MPRIP	18	0	0	36	chr17:17158432-17159002:+	chr17:17172698-17172815:+	9.45738	2.0049e-13	8.65829e-12
chr2:232724574-232724691:+-chr2:232731122-232731234:+	GIGYF2	5	0	0	49	chr2:232724574-232724691:+	chr2:232731122-232731234:+	8.22882	2.0049e-13	8.65829e-12
chr22:40402139-40402205:+-chr22:40406438-40406662:+	SGSM3	50	0	0	4	chr22:40402139-40402205:+	chr22:40406438-40406662:+	7.99435	2.0049e-13	8.65829e-12
chr22:40405141-40405284:+-chr22:40406438-40406662:+	SGSM3	50	0	0	4	chr22:40405141-40405284:+	chr22:40406438-40406662:+	7.99435	2.0049e-13	8.65829e-12
chr6:43138849-43138982:+-chr6:43139136-43139271:+	PTK7	4	0	0	50	chr6:43138849-43138982:+	chr6:43139136-43139271:+	7.99435	2.0049e-13	8.65829e-12
chr6:43138849-43138982:+-chr6:43139406-43139525:+	PTK7	4	0	0	50	chr6:43138849-43138982:+	chr6:43139406-43139525:+	7.99435	2.0049e-13	8.65829e-12
chr6:43139136-43139271:+-chr6:43139406-43139525:+	PTK7	4	0	0	50	chr6:43139136-43139271:+	chr6:43139406-43139525:+	7.99435	2.0049e-13	8.65829e-12
chr1:225410291-225410416:--chr1:225417984-225418180:-	LBR	24	0	4	41	chr1:225410291-225410416:-	chr1:225417984-225418180:-	7.71425	2.12497e-13	9.16892e-12
chr17:63805071-63805175:+-chr17:63809560-63809659:+	DDX42	51	0	2	12	chr17:63805071-63805175:+	chr17:63809560-63809659:+	7.81592	2.4428e-13	1.0513e-11
chr17:63805071-63805175:+-chr17:63810513-63810560:+	DDX42	51	0	2	12	chr17:63805071-63805175:+	chr17:63810513-63810560:+	7.81592	2.4428e-13	1.0513e-11
chr17:63805071-63805175:+-chr17:63811076-63811173:+	DDX42	51	0	2	12	chr17:63805071-63805175:+	chr17:63811076-63811173:+	7.81592	2.4428e-13	1.0513e-11
chr1:150663632-150663763:--chr1:150694108-150694173:-	GOLPH3L	0	50	3	0	chr1:150663632-150663763:-	chr1:150694108-150694173:-	-7.67243	3.33548e-13	1.37051e-11
chr1:6582058-6582299:+-chr1:6585919-6586030:+	ZBTB48	49	0	0	4	chr1:6582058-6582299:+	chr1:6585919-6586030:+	7.96578	3.33548e-13	1.37051e-11
chr10:97743094-97743164:+-chr10:97744729-97744915:+	ZFYVE27	49	0	0	4	chr10:97743094-97743164:+	chr10:97744729-97744915:+	7.96578	3.33548e-13	1.37051e-11
chr12:131719454-131719539:+-chr12:131726940-131727052:+	SFSWAP	8	0	0	45	chr12:131719454-131719539:+	chr12:131726940-131727052:+	8.69349	3.33548e-13	1.37051e-11
chr12:131719454-131719539:+-chr12:131728293-131728428:+	SFSWAP	8	0	0	45	chr12:131719454-131719539:+	chr12:131728293-131728428:+	8.69349	3.33548e-13	1.37051e-11
chr12:131719454-131719539:+-chr12:131753123-131753363:+	SFSWAP	8	0	0	45	chr12:131719454-131719539:+	chr12:131753123-131753363:+	8.69349	3.33548e-13	1.37051e-11
chr12:131719454-131719539:+-chr12:131754368-131754499:+	SFSWAP	8	0	0	45	chr12:131719454-131719539:+	chr12:131754368-131754499:+	8.69349	3.33548e-13	1.37051e-11
chr12:131719454-131719539:+-chr12:131755386-131755479:+	SFSWAP	8	0	0	45	chr12:131719454-131719539:+	chr12:131755386-131755479:+	8.69349	3.33548e-13	1.37051e-11
chr12:131719454-131719539:+-chr12:131756473-131756644:+	SFSWAP	8	0	0	45	chr12:131719454-131719539:+	chr12:131756473-131756644:+	8.69349	3.33548e-13	1.37051e-11
chr12:131725405-131725630:+-chr12:131726940-131727052:+	SFSWAP	8	0	0	45	chr12:131725405-131725630:+	chr12:131726940-131727052:+	8.69349	3.33548e-13	1.37051e-11
chr12:131725405-131725630:+-chr12:131728293-131728428:+	SFSWAP	8	0	0	45	chr12:131725405-131725630:+	chr12:131728293-131728428:+	8.69349	3.33548e-13	1.37051e-11
chr12:131725405-131725630:+-chr12:131753123-131753363:+	SFSWAP	8	0	0	45	chr12:131725405-131725630:+	chr12:131753123-131753363:+	8.69349	3.33548e-13	1.37051e-11
chr12:131725405-131725630:+-chr12:131754368-131754499:+	SFSWAP	8	0	0	45	chr12:131725405-131725630:+	chr12:131754368-131754499:+	8.69349	3.33548e-13	1.37051e-11
chr12:131725405-131725630:+-chr12:131755386-131755479:+	SFSWAP	8	0	0	45	chr12:131725405-131725630:+	chr12:131755386-131755479:+	8.69349	3.33548e-13	1.37051e-11
chr12:131725405-131725630:+-chr12:131756473-131756644:+	SFSWAP	8	0	0	45	chr12:131725405-131725630:+	chr12:131756473-131756644:+	8.69349	3.33548e-13	1.37051e-11
chr12:131726940-131727052:+-chr12:131728293-131728428:+	SFSWAP	8	0	0	45	chr12:131726940-131727052:+	chr12:131728293-131728428:+	8.69349	3.33548e-13	1.37051e-11
chr12:131726940-131727052:+-chr12:131753123-131753363:+	SFSWAP	8	0	0	45	chr12:131726940-131727052:+	chr12:131753123-131753363:+	8.69349	3.33548e-13	1.37051e-11
chr12:131726940-131727052:+-chr12:131754368-131754499:+	SFSWAP	8	0	0	45	chr12:131726940-131727052:+	chr12:131754368-131754499:+	8.69349	3.33548e-13	1.37051e-11
chr12:131726940-131727052:+-chr12:131755386-131755479:+	SFSWAP	8	0	0	45	chr12:131726940-131727052:+	chr12:131755386-131755479:+	8.69349	3.33548e-13	1.37051e-11
chr12:131726940-131727052:+-chr12:131756473-131756644:+	SFSWAP	8	0	0	45	chr12:131726940-131727052:+	chr12:131756473-131756644:+	8.69349	3.33548e-13	1.37051e-11
chr12:131728293-131728428:+-chr12:131753123-131753363:+	SFSWAP	8	0	0	45	chr12:131728293-131728428:+	chr12:131753123-131753363:+	8.69349	3.33548e-13	1.37051e-11
chr12:131728293-131728428:+-chr12:131754368-131754499:+	SFSWAP	8	0	0	45	chr12:131728293-131728428:+	chr12:131754368-131754499:+	8.69349	3.33548e-13	1.37051e-11
chr12:131728293-131728428:+-chr12:131755386-131755479:+	SFSWAP	8	0	0	45	chr12:131728293-131728428:+	chr12:131755386-131755479:+	8.69349	3.33548e-13	1.37051e-11
chr12:131728293-131728428:+-chr12:131756473-131756644:+	SFSWAP	8	0	0	45	chr12:131728293-131728428:+	chr12:131756473-131756644:+	8.69349	3.33548e-13	1.37051e-11
chr12:131753123-131753363:+-chr12:131754368-131754499:+	SFSWAP	8	0	0	45	chr12:131753123-131753363:+	chr12:131754368-131754499:+	8.69349	3.33548e-13	1.37051e-11
chr12:131753123-131753363:+-chr12:131755386-131755479:+	SFSWAP	8	0	0	45	chr12:131753123-131753363:+	chr12:131755386-131755479:+	8.69349	3.33548e-13	1.37051e-11
chr12:131753123-131753363:+-chr12:131756473-131756644:+	SFSWAP	8	0	0	45	chr12:131753123-131753363:+	chr12:131756473-131756644:+	8.69349	3.33548e-13	1.37051e-11
chr12:131754368-131754499:+-chr12:131755386-131755479:+	SFSWAP	8	0	0	45	chr12:131754368-131754499:+	chr12:131755386-131755479:+	8.69349	3.33548e-13	1.37051e-11
chr12:131754368-131754499:+-chr12:131756473-131756644:+	SFSWAP	8	0	0	45	chr12:131754368-131754499:+	chr12:131756473-131756644:+	8.69349	3.33548e-13	1.37051e-11
chr12:131755386-131755479:+-chr12:131756473-131756644:+	SFSWAP	8	0	0	45	chr12:131755386-131755479:+	chr12:131756473-131756644:+	8.69349	3.33548e-13	1.37051e-11
chr13:100301460-100301603:+-chr13:100302924-100302998:+	PCCA	48	0	0	5	chr13:100301460-100301603:+	chr13:100302924-100302998:+	8.19967	3.33548e-13	1.37051e-11
chr13:100301460-100301603:+-chr13:100309833-100309908:+	PCCA	48	0	0	5	chr13:100301460-100301603:+	chr13:100309833-100309908:+	8.19967	3.33548e-13	1.37051e-11
chr13:100302924-100302998:+-chr13:100309833-100309908:+	PCCA	48	0	0	5	chr13:100302924-100302998:+	chr13:100309833-100309908:+	8.19967	3.33548e-13	1.37051e-11
chr13:100330561-100330671:+-chr13:100340157-100340259:+	PCCA	50	0	0	3	chr13:100330561-100330671:+	chr13:100340157-100340259:+	7.67243	3.33548e-13	1.37051e-11
chr13:100330561-100330671:+-chr13:100368472-100368574:+	PCCA	50	0	0	3	chr13:100330561-100330671:+	chr13:100368472-100368574:+	7.67243	3.33548e-13	1.37051e-11
chr13:100340157-100340259:+-chr13:100368472-100368574:+	PCCA	50	0	0	3	chr13:100340157-100340259:+	chr13:100368472-100368574:+	7.67243	3.33548e-13	1.37051e-11
chr14:92010986-92011072:--chr14:92011755-92011795:-	TRIP11	45	0	0	8	chr14:92010986-92011072:-	chr14:92011755-92011795:-	8.69349	3.33548e-13	1.37051e-11
chr16:75236882-75236998:--chr16:75237183-75237344:-	BCAR1	50	0	0	3	chr16:75236882-75236998:-	chr16:75237183-75237344:-	7.67243	3.33548e-13	1.37051e-11
chr17:40407967-40408124:--chr17:40412759-40412971:-	TOP2A	22	0	0	31	chr17:40407967-40408124:-	chr17:40412759-40412971:-	9.52356	3.33548e-13	1.37051e-11
chr17:40407967-40408124:--chr17:40413195-40413292:-	TOP2A	22	0	0	31	chr17:40407967-40408124:-	chr17:40413195-40413292:-	9.52356	3.33548e-13	1.37051e-11
chr17:40407967-40408124:--chr17:40413480-40413625:-	TOP2A	22	0	0	31	chr17:40407967-40408124:-	chr17:40413480-40413625:-	9.52356	3.33548e-13	1.37051e-11
chr17:40407967-40408124:--chr17:40416005-40416068:-	TOP2A	22	0	0	31	chr17:40407967-40408124:-	chr17:40416005-40416068:-	9.52356	3.33548e-13	1.37051e-11
chr17:63798038-63798099:+-chr17:63806535-63806654:+	DDX42	41	0	0	12	chr17:63798038-63798099:+	chr17:63806535-63806654:+	9.09276	3.33548e-13	1.37051e-11
chr17:63798038-63798099:+-chr17:63807724-63807900:+	DDX42	41	0	0	12	chr17:63798038-63798099:+	chr17:63807724-63807900:+	9.09276	3.33548e-13	1.37051e-11
chr17:63806535-63806654:+-chr17:63792412-63792566:+	DDX42	0	41	12	0	chr17:63806535-63806654:+	chr17:63792412-63792566:+	-9.09276	3.33548e-13	1.37051e-11
chr17:63807724-63807900:+-chr17:63792412-63792566:+	DDX42	0	41	12	0	chr17:63807724-63807900:+	chr17:63792412-63792566:+	-9.09276	3.33548e-13	1.37051e-11
chr17:63815563-63815673:+-chr17:63809560-63809659:+	DDX42	41	0	0	12	chr17:63815563-63815673:+	chr17:63809560-63809659:+	9.09276	3.33548e-13	1.37051e-11
chr17:63815563-63815673:+-chr17:63810513-63810560:+	DDX42	41	0	0	12	chr17:63815563-63815673:+	chr17:63810513-63810560:+	9.09276	3.33548e-13	1.37051e-11
chr17:63815563-63815673:+-chr17:63811076-63811173:+	DDX42	41	0	0	12	chr17:63815563-63815673:+	chr17:63811076-63811173:+	9.09276	3.33548e-13	1.37051e-11
chr17:63815563-63815673:+-chr17:63811932-63812208:+	DDX42	41	0	0	12	chr17:63815563-63815673:+	chr17:63811932-63812208:+	9.09276	3.33548e-13	1.37051e-11
chr17:63816868-63816966:+-chr17:63809560-63809659:+	DDX42	41	0	0	12	chr17:63816868-63816966:+	chr17:63809560-63809659:+	9.09276	3.33548e-13	1.37051e-11
chr17:63816868-63816966:+-chr17:63810513-63810560:+	DDX42	41	0	0	12	chr17:63816868-63816966:+	chr17:63810513-63810560:+	9.09276	3.33548e-13	1.37051e-11
chr17:63816868-63816966:+-chr17:63811076-63811173:+	DDX42	41	0	0	12	chr17:63816868-63816966:+	chr17:63811076-63811173:+	9.09276	3.33548e-13	1.37051e-11
chr17:63816868-63816966:+-chr17:63811932-63812208:+	DDX42	41	0	0	12	chr17:63816868-63816966:+	chr17:63811932-63812208:+	9.09276	3.33548e-13	1.37051e-11
chrX:130345182-130345275:+-chrX:130346544-130346691:+	SLC25A14	50	0	0	3	chrX:130345182-130345275:+	chrX:130346544-130346691:+	7.67243	3.33548e-13	1.37051e-11
chr7:45063918-45064001:+-chr7:45068443-45068579:+	CCM2	182	33	3	17	chr7:45063918-45064001:+	chr7:45068443-45068579:+	4.59816	3.34057e-13	1.37147e-11
chrX:47202638-47202814:+-chrX:47198803-47198877:+	UBA1	0	32	88	35	chrX:47202638-47202814:+	chrX:47198803-47198877:+	-6.3502	3.39641e-13	1.39096e-11
chrX:47202943-47203047:+-chrX:47198803-47198877:+	UBA1	0	32	88	35	chrX:47202943-47203047:+	chrX:47198803-47198877:+	-6.3502	3.39641e-13	1.39096e-11
chrX:47203134-47203214:+-chrX:47198803-47198877:+	UBA1	0	32	88	35	chrX:47203134-47203214:+	chrX:47198803-47198877:+	-6.3502	3.39641e-13	1.39096e-11
chr12:109579802-109579946:+-chr12:109581395-109581550:+	MVK	68	6	0	12	chr12:109579802-109579946:+	chr12:109581395-109581550:+	7.00161	3.91633e-13	1.60257e-11
chr13:36971977-36972036:--chr13:36985627-36985740:-	ALG5	353	24	12	12	chr13:36971977-36972036:-	chr13:36985627-36985740:-	3.82375	4.14858e-13	1.69622e-11
chr1:153778463-153778553:+-chr1:153778687-153778885:+	SLC27A3	48	0	0	4	chr1:153778463-153778553:+	chr1:153778687-153778885:+	7.93664	5.55006e-13	2.25447e-11
chr14:55648802-55648870:+-chr14:55649776-55649813:+	KTN1	38	0	0	14	chr14:55648802-55648870:+	chr14:55649776-55649813:+	9.19229	5.55006e-13	2.25447e-11
chr17:40407549-40407674:--chr17:40407967-40408124:-	TOP2A	21	0	0	31	chr17:40407549-40407674:-	chr17:40407967-40408124:-	9.45943	5.55006e-13	2.25447e-11
chr17:40407549-40407674:--chr17:40408492-40408630:-	TOP2A	21	0	0	31	chr17:40407549-40407674:-	chr17:40408492-40408630:-	9.45943	5.55006e-13	2.25447e-11
chr17:40407549-40407674:--chr17:40411109-40411246:-	TOP2A	21	0	0	31	chr17:40407549-40407674:-	chr17:40411109-40411246:-	9.45943	5.55006e-13	2.25447e-11
chr17:40407549-40407674:--chr17:40411354-40411455:-	TOP2A	21	0	0	31	chr17:40407549-40407674:-	chr17:40411354-40411455:-	9.45943	5.55006e-13	2.25447e-11
chr17:40407549-40407674:--chr17:40411645-40411818:-	TOP2A	21	0	0	31	chr17:40407549-40407674:-	chr17:40411645-40411818:-	9.45943	5.55006e-13	2.25447e-11
chr17:75516746-75516910:+-chr17:75517009-75517072:+	TSEN54	41	0	0	11	chr17:75516746-75516910:+	chr17:75517009-75517072:+	8.97728	5.55006e-13	2.25447e-11
chr11:47173759-47173840:--chr11:47175851-47175923:-	ARFGAP2	32	0	9	40	chr11:47173759-47173840:-	chr11:47175851-47175923:-	7.08002	6.7773e-13	2.75074e-11
chr11:57646297-57646405:--chr11:57646751-57646794:-	YPEL4	53	4	0	14	chr11:57646297-57646405:-	chr11:57646751-57646794:-	7.33985	7.7401e-13	3.13897e-11
chr12:110636481-110636501:+-chr12:110634670-110634779:+	TCTN1	66	6	0	12	chr12:110636481-110636501:+	chr12:110634670-110634779:+	6.95917	7.79409e-13	3.1583e-11
chr9:125213370-125213522:+-chr9:125220539-125220700:+	RABEPK	66	15	34	81	chr9:125213370-125213522:+	chr9:125220539-125220700:+	3.29436	8.09272e-13	3.27665e-11
chr12:110641024-110641149:+-chr12:110644967-110645129:+	TCTN1	44	5	4	31	chr12:110641024-110641149:+	chr12:110644967-110645129:+	5.58496	8.34186e-13	3.37479e-11
chr12:131719454-131719539:+-chr12:131764456-131764686:+	SFSWAP	6	0	0	45	chr12:131719454-131719539:+	chr12:131764456-131764686:+	8.33092	9.2366e-13	3.52266e-11
chr12:131725405-131725630:+-chr12:131764456-131764686:+	SFSWAP	6	0	0	45	chr12:131725405-131725630:+	chr12:131764456-131764686:+	8.33092	9.2366e-13	3.52266e-11
chr12:131726940-131727052:+-chr12:131764456-131764686:+	SFSWAP	6	0	0	45	chr12:131726940-131727052:+	chr12:131764456-131764686:+	8.33092	9.2366e-13	3.52266e-11
chr12:131728293-131728428:+-chr12:131764456-131764686:+	SFSWAP	6	0	0	45	chr12:131728293-131728428:+	chr12:131764456-131764686:+	8.33092	9.2366e-13	3.52266e-11
chr12:131753123-131753363:+-chr12:131764456-131764686:+	SFSWAP	6	0	0	45	chr12:131753123-131753363:+	chr12:131764456-131764686:+	8.33092	9.2366e-13	3.52266e-11
chr12:131754368-131754499:+-chr12:131764456-131764686:+	SFSWAP	6	0	0	45	chr12:131754368-131754499:+	chr12:131764456-131764686:+	8.33092	9.2366e-13	3.52266e-11
chr12:131755386-131755479:+-chr12:131764456-131764686:+	SFSWAP	6	0	0	45	chr12:131755386-131755479:+	chr12:131764456-131764686:+	8.33092	9.2366e-13	3.52266e-11
chr12:131756473-131756644:+-chr12:131764456-131764686:+	SFSWAP	6	0	0	45	chr12:131756473-131756644:+	chr12:131764456-131764686:+	8.33092	9.2366e-13	3.52266e-11
chr14:55651890-55651927:+-chr14:55652850-55652940:+	KTN1	37	0	0	14	chr14:55651890-55651927:+	chr14:55652850-55652940:+	9.15482	9.2366e-13	3.52266e-11
chr14:55651890-55651927:+-chr14:55653017-55653085:+	KTN1	37	0	0	14	chr14:55651890-55651927:+	chr14:55653017-55653085:+	9.15482	9.2366e-13	3.52266e-11
chr16:254381-254681:+-chr16:259969-260160:+	FAM234A	12	2	0	48	chr16:254381-254681:+	chr16:259969-260160:+	7.73019	9.15628e-13	3.52266e-11
chr16:259483-259599:+-chr16:259969-260160:+	FAM234A	12	2	0	48	chr16:259483-259599:+	chr16:259969-260160:+	7.73019	9.15628e-13	3.52266e-11
chr17:63798038-63798099:+-chr17:63808820-63808948:+	DDX42	39	0	0	12	chr17:63798038-63798099:+	chr17:63808820-63808948:+	9.02237	9.2366e-13	3.52266e-11
chr17:63808820-63808948:+-chr17:63792412-63792566:+	DDX42	0	39	12	0	chr17:63808820-63808948:+	chr17:63792412-63792566:+	-9.02237	9.2366e-13	3.52266e-11
chr2:177434327-177434417:+-chr2:177482059-177482186:+	AGPS	43	0	0	8	chr2:177434327-177434417:+	chr2:177482059-177482186:+	8.62936	9.2366e-13	3.52266e-11
chr2:177434327-177434417:+-chr2:177493148-177493199:+	AGPS	43	0	0	8	chr2:177434327-177434417:+	chr2:177493148-177493199:+	8.62936	9.2366e-13	3.52266e-11
chr2:177436764-177436884:+-chr2:177482059-177482186:+	AGPS	43	0	0	8	chr2:177436764-177436884:+	chr2:177482059-177482186:+	8.62936	9.2366e-13	3.52266e-11
chr2:177436764-177436884:+-chr2:177493148-177493199:+	AGPS	43	0	0	8	chr2:177436764-177436884:+	chr2:177493148-177493199:+	8.62936	9.2366e-13	3.52266e-11
chr2:177436980-177437054:+-chr2:177482059-177482186:+	AGPS	43	0	0	8	chr2:177436980-177437054:+	chr2:177482059-177482186:+	8.62936	9.2366e-13	3.52266e-11
chr2:177436980-177437054:+-chr2:177493148-177493199:+	AGPS	43	0	0	8	chr2:177436980-177437054:+	chr2:177493148-177493199:+	8.62936	9.2366e-13	3.52266e-11
chr2:177440965-177441036:+-chr2:177482059-177482186:+	AGPS	43	0	0	8	chr2:177440965-177441036:+	chr2:177482059-177482186:+	8.62936	9.2366e-13	3.52266e-11
chr2:177440965-177441036:+-chr2:177493148-177493199:+	AGPS	43	0	0	8	chr2:177440965-177441036:+	chr2:177493148-177493199:+	8.62936	9.2366e-13	3.52266e-11
chr2:177442407-177442486:+-chr2:177482059-177482186:+	AGPS	43	0	0	8	chr2:177442407-177442486:+	chr2:177482059-177482186:+	8.62936	9.2366e-13	3.52266e-11
chr2:177442407-177442486:+-chr2:177493148-177493199:+	AGPS	43	0	0	8	chr2:177442407-177442486:+	chr2:177493148-177493199:+	8.62936	9.2366e-13	3.52266e-11
chr2:177445546-177445626:+-chr2:177482059-177482186:+	AGPS	43	0	0	8	chr2:177445546-177445626:+	chr2:177482059-177482186:+	8.62936	9.2366e-13	3.52266e-11
chr2:177445546-177445626:+-chr2:177493148-177493199:+	AGPS	43	0	0	8	chr2:177445546-177445626:+	chr2:177493148-177493199:+	8.62936	9.2366e-13	3.52266e-11
chr2:177461893-177462018:+-chr2:177482059-177482186:+	AGPS	43	0	0	8	chr2:177461893-177462018:+	chr2:177482059-177482186:+	8.62936	9.2366e-13	3.52266e-11
chr2:177461893-177462018:+-chr2:177493148-177493199:+	AGPS	43	0	0	8	chr2:177461893-177462018:+	chr2:177493148-177493199:+	8.62936	9.2366e-13	3.52266e-11
chr2:177468416-177468524:+-chr2:177482059-177482186:+	AGPS	43	0	0	8	chr2:177468416-177468524:+	chr2:177482059-177482186:+	8.62936	9.2366e-13	3.52266e-11
chr2:177468416-177468524:+-chr2:177493148-177493199:+	AGPS	43	0	0	8	chr2:177468416-177468524:+	chr2:177493148-177493199:+	8.62936	9.2366e-13	3.52266e-11
chr2:177482059-177482186:+-chr2:177493148-177493199:+	AGPS	43	0	0	8	chr2:177482059-177482186:+	chr2:177493148-177493199:+	8.62936	9.2366e-13	3.52266e-11
chr3:33607384-33607461:--chr3:33608567-33608626:-	CLASP2	47	0	0	4	chr3:33607384-33607461:-	chr3:33608567-33608626:-	7.90689	9.2366e-13	3.52266e-11
chr3:33607384-33607461:--chr3:33612001-33612071:-	CLASP2	47	0	0	4	chr3:33607384-33607461:-	chr3:33612001-33612071:-	7.90689	9.2366e-13	3.52266e-11
chr5:138420706-138420962:+-chr5:138424075-138424341:+	KDM3B	13	0	0	38	chr5:138420706-138420962:+	chr5:138424075-138424341:+	9.09276	9.2366e-13	3.52266e-11
chr5:138420706-138420962:+-chr5:138425411-138425582:+	KDM3B	13	0	0	38	chr5:138420706-138420962:+	chr5:138425411-138425582:+	9.09276	9.2366e-13	3.52266e-11
chr5:138420706-138420962:+-chr5:138426975-138427065:+	KDM3B	13	0	0	38	chr5:138420706-138420962:+	chr5:138426975-138427065:+	9.09276	9.2366e-13	3.52266e-11
chr5:138420706-138420962:+-chr5:138427189-138427319:+	KDM3B	13	0	0	38	chr5:138420706-138420962:+	chr5:138427189-138427319:+	9.09276	9.2366e-13	3.52266e-11
chr5:138420706-138420962:+-chr5:138427967-138428086:+	KDM3B	13	0	0	38	chr5:138420706-138420962:+	chr5:138427967-138428086:+	9.09276	9.2366e-13	3.52266e-11
chr5:138420706-138420962:+-chr5:138429826-138429965:+	KDM3B	13	0	0	38	chr5:138420706-138420962:+	chr5:138429826-138429965:+	9.09276	9.2366e-13	3.52266e-11
chr5:138420706-138420962:+-chr5:138430249-138430425:+	KDM3B	13	0	0	38	chr5:138420706-138420962:+	chr5:138430249-138430425:+	9.09276	9.2366e-13	3.52266e-11
chr5:138420706-138420962:+-chr5:138431425-138431559:+	KDM3B	13	0	0	38	chr5:138420706-138420962:+	chr5:138431425-138431559:+	9.09276	9.2366e-13	3.52266e-11
chr5:138424075-138424341:+-chr5:138425411-138425582:+	KDM3B	13	0	0	38	chr5:138424075-138424341:+	chr5:138425411-138425582:+	9.09276	9.2366e-13	3.52266e-11
chr5:138424075-138424341:+-chr5:138426975-138427065:+	KDM3B	13	0	0	38	chr5:138424075-138424341:+	chr5:138426975-138427065:+	9.09276	9.2366e-13	3.52266e-11
chr5:138424075-138424341:+-chr5:138427189-138427319:+	KDM3B	13	0	0	38	chr5:138424075-138424341:+	chr5:138427189-138427319:+	9.09276	9.2366e-13	3.52266e-11
chr5:138424075-138424341:+-chr5:138427967-138428086:+	KDM3B	13	0	0	38	chr5:138424075-138424341:+	chr5:138427967-138428086:+	9.09276	9.2366e-13	3.52266e-11
chr5:138424075-138424341:+-chr5:138429826-138429965:+	KDM3B	13	0	0	38	chr5:138424075-138424341:+	chr5:138429826-138429965:+	9.09276	9.2366e-13	3.52266e-11
chr5:138424075-138424341:+-chr5:138430249-138430425:+	KDM3B	13	0	0	38	chr5:138424075-138424341:+	chr5:138430249-138430425:+	9.09276	9.2366e-13	3.52266e-11
chr5:138424075-138424341:+-chr5:138431425-138431559:+	KDM3B	13	0	0	38	chr5:138424075-138424341:+	chr5:138431425-138431559:+	9.09276	9.2366e-13	3.52266e-11
chr5:138425411-138425582:+-chr5:138426975-138427065:+	KDM3B	13	0	0	38	chr5:138425411-138425582:+	chr5:138426975-138427065:+	9.09276	9.2366e-13	3.52266e-11
chr5:138425411-138425582:+-chr5:138427189-138427319:+	KDM3B	13	0	0	38	chr5:138425411-138425582:+	chr5:138427189-138427319:+	9.09276	9.2366e-13	3.52266e-11
chr5:138425411-138425582:+-chr5:138427967-138428086:+	KDM3B	13	0	0	38	chr5:138425411-138425582:+	chr5:138427967-138428086:+	9.09276	9.2366e-13	3.52266e-11
chr5:138425411-138425582:+-chr5:138429826-138429965:+	KDM3B	13	0	0	38	chr5:138425411-138425582:+	chr5:138429826-138429965:+	9.09276	9.2366e-13	3.52266e-11
chr5:138425411-138425582:+-chr5:138430249-138430425:+	KDM3B	13	0	0	38	chr5:138425411-138425582:+	chr5:138430249-138430425:+	9.09276	9.2366e-13	3.52266e-11
chr5:138425411-138425582:+-chr5:138431425-138431559:+	KDM3B	13	0	0	38	chr5:138425411-138425582:+	chr5:138431425-138431559:+	9.09276	9.2366e-13	3.52266e-11
chr5:138426975-138427065:+-chr5:138427189-138427319:+	KDM3B	13	0	0	38	chr5:138426975-138427065:+	chr5:138427189-138427319:+	9.09276	9.2366e-13	3.52266e-11
chr5:138426975-138427065:+-chr5:138427967-138428086:+	KDM3B	13	0	0	38	chr5:138426975-138427065:+	chr5:138427967-138428086:+	9.09276	9.2366e-13	3.52266e-11
chr5:138426975-138427065:+-chr5:138429826-138429965:+	KDM3B	13	0	0	38	chr5:138426975-138427065:+	chr5:138429826-138429965:+	9.09276	9.2366e-13	3.52266e-11
chr5:138426975-138427065:+-chr5:138430249-138430425:+	KDM3B	13	0	0	38	chr5:138426975-138427065:+	chr5:138430249-138430425:+	9.09276	9.2366e-13	3.52266e-11
chr5:138426975-138427065:+-chr5:138431425-138431559:+	KDM3B	13	0	0	38	chr5:138426975-138427065:+	chr5:138431425-138431559:+	9.09276	9.2366e-13	3.52266e-11
chr5:138427189-138427319:+-chr5:138427967-138428086:+	KDM3B	13	0	0	38	chr5:138427189-138427319:+	chr5:138427967-138428086:+	9.09276	9.2366e-13	3.52266e-11
chr5:138427189-138427319:+-chr5:138429826-138429965:+	KDM3B	13	0	0	38	chr5:138427189-138427319:+	chr5:138429826-138429965:+	9.09276	9.2366e-13	3.52266e-11
chr5:138427189-138427319:+-chr5:138430249-138430425:+	KDM3B	13	0	0	38	chr5:138427189-138427319:+	chr5:138430249-138430425:+	9.09276	9.2366e-13	3.52266e-11
chr5:138427189-138427319:+-chr5:138431425-138431559:+	KDM3B	13	0	0	38	chr5:138427189-138427319:+	chr5:138431425-138431559:+	9.09276	9.2366e-13	3.52266e-11
chr5:138427967-138428086:+-chr5:138429826-138429965:+	KDM3B	13	0	0	38	chr5:138427967-138428086:+	chr5:138429826-138429965:+	9.09276	9.2366e-13	3.52266e-11
chr5:138427967-138428086:+-chr5:138430249-138430425:+	KDM3B	13	0	0	38	chr5:138427967-138428086:+	chr5:138430249-138430425:+	9.09276	9.2366e-13	3.52266e-11
chr5:138427967-138428086:+-chr5:138431425-138431559:+	KDM3B	13	0	0	38	chr5:138427967-138428086:+	chr5:138431425-138431559:+	9.09276	9.2366e-13	3.52266e-11
chr5:138429826-138429965:+-chr5:138430249-138430425:+	KDM3B	13	0	0	38	chr5:138429826-138429965:+	chr5:138430249-138430425:+	9.09276	9.2366e-13	3.52266e-11
chr5:138429826-138429965:+-chr5:138431425-138431559:+	KDM3B	13	0	0	38	chr5:138429826-138429965:+	chr5:138431425-138431559:+	9.09276	9.2366e-13	3.52266e-11
chr5:138430249-138430425:+-chr5:138431425-138431559:+	KDM3B	13	0	0	38	chr5:138430249-138430425:+	chr5:138431425-138431559:+	9.09276	9.2366e-13	3.52266e-11
chr7:74732479-74732662:+-chr7:74736500-74736683:+	GTF2I	47	0	0	4	chr7:74732479-74732662:+	chr7:74736500-74736683:+	7.90689	9.2366e-13	3.52266e-11
chr7:74733923-74733981:+-chr7:74736500-74736683:+	GTF2I	47	0	0	4	chr7:74733923-74733981:+	chr7:74736500-74736683:+	7.90689	9.2366e-13	3.52266e-11
chr7:74735461-74735532:+-chr7:74736500-74736683:+	GTF2I	47	0	0	4	chr7:74735461-74735532:+	chr7:74736500-74736683:+	7.90689	9.2366e-13	3.52266e-11
chr9:2110254-2110417:+-chr9:2115822-2116049:+	SMARCA2	40	0	0	11	chr9:2110254-2110417:+	chr9:2115822-2116049:+	8.94251	9.2366e-13	3.52266e-11
chr9:2110254-2110417:+-chr9:2119458-2119535:+	SMARCA2	40	0	0	11	chr9:2110254-2110417:+	chr9:2119458-2119535:+	8.94251	9.2366e-13	3.52266e-11
chr9:2115822-2116049:+-chr9:2119458-2119535:+	SMARCA2	40	0	0	11	chr9:2115822-2116049:+	chr9:2119458-2119535:+	8.94251	9.2366e-13	3.52266e-11
chr5:176968555-176969291:--chr5:176969601-176969706:-	UIMC1	28	0	18	62	chr5:176968555-176969291:-	chr5:176969601-176969706:-	6.58733	9.4854e-13	3.61479e-11
chr13:113826996-113827164:--chr13:113846527-113846589:-	GAS6	137	29	0	15	chr13:113826996-113827164:-	chr13:113846527-113846589:-	6.20163	9.59715e-13	3.64624e-11
chr13:113826996-113827164:--chr13:113848026-113848050:-	GAS6	137	29	0	15	chr13:113826996-113827164:-	chr13:113848026-113848050:-	6.20163	9.59715e-13	3.64624e-11
chr13:113828547-113828711:--chr13:113846527-113846589:-	GAS6	137	29	0	15	chr13:113828547-113828711:-	chr13:113846527-113846589:-	6.20163	9.59715e-13	3.64624e-11
chr13:113828547-113828711:--chr13:113848026-113848050:-	GAS6	137	29	0	15	chr13:113828547-113828711:-	chr13:113848026-113848050:-	6.20163	9.59715e-13	3.64624e-11
chr3:50289255-50289360:--chr3:50289447-50289628:-	IFRD2	98	2	6	9	chr3:50289255-50289360:-	chr3:50289447-50289628:-	5.55897	1.06276e-12	4.03468e-11
chrX:47203541-47203696:+-chrX:47198803-47198877:+	UBA1	0	30	88	35	chrX:47203541-47203696:+	chrX:47198803-47198877:+	-6.26	1.17862e-12	4.47111e-11
chr7:128806688-128806858:+-chr7:128806237-128806395:+	CCDC136	12	2	4	69	chr7:128806688-128806858:+	chr7:128806237-128806395:+	5.92283	1.26233e-12	4.78505e-11
chr7:45064463-45064646:+-chr7:45069826-45069961:+	CCM2	207	14	5	9	chr7:45064463-45064646:+	chr7:45069826-45069961:+	4.53051	1.47776e-12	5.59742e-11
chr14:55640933-55640970:+-chr14:55646973-55647007:+	KTN1	36	0	0	14	chr14:55640933-55640970:+	chr14:55646973-55647007:+	9.11634	1.53746e-12	5.68549e-11
chr14:55640933-55640970:+-chr14:55648025-55648115:+	KTN1	36	0	0	14	chr14:55640933-55640970:+	chr14:55648025-55648115:+	9.11634	1.53746e-12	5.68549e-11
chr14:55640933-55640970:+-chr14:55648802-55648870:+	KTN1	36	0	0	14	chr14:55640933-55640970:+	chr14:55648802-55648870:+	9.11634	1.53746e-12	5.68549e-11
chr14:55640933-55640970:+-chr14:55649776-55649813:+	KTN1	36	0	0	14	chr14:55640933-55640970:+	chr14:55649776-55649813:+	9.11634	1.53746e-12	5.68549e-11
chr14:55640933-55640970:+-chr14:55650328-55650418:+	KTN1	36	0	0	14	chr14:55640933-55640970:+	chr14:55650328-55650418:+	9.11634	1.53746e-12	5.68549e-11
chr14:55641127-55641208:+-chr14:55646973-55647007:+	KTN1	36	0	0	14	chr14:55641127-55641208:+	chr14:55646973-55647007:+	9.11634	1.53746e-12	5.68549e-11
chr14:55641127-55641208:+-chr14:55648025-55648115:+	KTN1	36	0	0	14	chr14:55641127-55641208:+	chr14:55648025-55648115:+	9.11634	1.53746e-12	5.68549e-11
chr14:55641127-55641208:+-chr14:55648802-55648870:+	KTN1	36	0	0	14	chr14:55641127-55641208:+	chr14:55648802-55648870:+	9.11634	1.53746e-12	5.68549e-11
chr14:55641127-55641208:+-chr14:55649776-55649813:+	KTN1	36	0	0	14	chr14:55641127-55641208:+	chr14:55649776-55649813:+	9.11634	1.53746e-12	5.68549e-11
chr14:55641127-55641208:+-chr14:55650328-55650418:+	KTN1	36	0	0	14	chr14:55641127-55641208:+	chr14:55650328-55650418:+	9.11634	1.53746e-12	5.68549e-11
chr14:55641692-55641760:+-chr14:55646973-55647007:+	KTN1	36	0	0	14	chr14:55641692-55641760:+	chr14:55646973-55647007:+	9.11634	1.53746e-12	5.68549e-11
chr14:55641692-55641760:+-chr14:55648025-55648115:+	KTN1	36	0	0	14	chr14:55641692-55641760:+	chr14:55648025-55648115:+	9.11634	1.53746e-12	5.68549e-11
chr14:55641692-55641760:+-chr14:55648802-55648870:+	KTN1	36	0	0	14	chr14:55641692-55641760:+	chr14:55648802-55648870:+	9.11634	1.53746e-12	5.68549e-11
chr14:55641692-55641760:+-chr14:55649776-55649813:+	KTN1	36	0	0	14	chr14:55641692-55641760:+	chr14:55649776-55649813:+	9.11634	1.53746e-12	5.68549e-11
chr14:55641692-55641760:+-chr14:55650328-55650418:+	KTN1	36	0	0	14	chr14:55641692-55641760:+	chr14:55650328-55650418:+	9.11634	1.53746e-12	5.68549e-11
chr14:55646973-55647007:+-chr14:55648025-55648115:+	KTN1	36	0	0	14	chr14:55646973-55647007:+	chr14:55648025-55648115:+	9.11634	1.53746e-12	5.68549e-11
chr14:55646973-55647007:+-chr14:55648802-55648870:+	KTN1	36	0	0	14	chr14:55646973-55647007:+	chr14:55648802-55648870:+	9.11634	1.53746e-12	5.68549e-11
chr14:55646973-55647007:+-chr14:55649776-55649813:+	KTN1	36	0	0	14	chr14:55646973-55647007:+	chr14:55649776-55649813:+	9.11634	1.53746e-12	5.68549e-11
chr14:55646973-55647007:+-chr14:55650328-55650418:+	KTN1	36	0	0	14	chr14:55646973-55647007:+	chr14:55650328-55650418:+	9.11634	1.53746e-12	5.68549e-11
chr14:55648025-55648115:+-chr14:55648802-55648870:+	KTN1	36	0	0	14	chr14:55648025-55648115:+	chr14:55648802-55648870:+	9.11634	1.53746e-12	5.68549e-11
chr14:55648025-55648115:+-chr14:55649776-55649813:+	KTN1	36	0	0	14	chr14:55648025-55648115:+	chr14:55649776-55649813:+	9.11634	1.53746e-12	5.68549e-11
chr14:55648025-55648115:+-chr14:55650328-55650418:+	KTN1	36	0	0	14	chr14:55648025-55648115:+	chr14:55650328-55650418:+	9.11634	1.53746e-12	5.68549e-11
chr14:55648802-55648870:+-chr14:55650328-55650418:+	KTN1	36	0	0	14	chr14:55648802-55648870:+	chr14:55650328-55650418:+	9.11634	1.53746e-12	5.68549e-11
chr14:55649776-55649813:+-chr14:55650328-55650418:+	KTN1	36	0	0	14	chr14:55649776-55649813:+	chr14:55650328-55650418:+	9.11634	1.53746e-12	5.68549e-11
chr17:40407549-40407674:--chr17:40412759-40412971:-	TOP2A	19	0	0	31	chr17:40407549-40407674:-	chr17:40412759-40412971:-	9.32193	1.53746e-12	5.68549e-11
chr17:40407549-40407674:--chr17:40413195-40413292:-	TOP2A	19	0	0	31	chr17:40407549-40407674:-	chr17:40413195-40413292:-	9.32193	1.53746e-12	5.68549e-11
chr17:40407549-40407674:--chr17:40413480-40413625:-	TOP2A	19	0	0	31	chr17:40407549-40407674:-	chr17:40413480-40413625:-	9.32193	1.53746e-12	5.68549e-11
chr17:40407549-40407674:--chr17:40416005-40416068:-	TOP2A	19	0	0	31	chr17:40407549-40407674:-	chr17:40416005-40416068:-	9.32193	1.53746e-12	5.68549e-11
chr6:7404418-7404555:+-chr6:7411332-7411451:+	RIOK1	43	0	0	7	chr6:7404418-7404555:+	chr6:7411332-7411451:+	8.45943	1.53746e-12	5.68549e-11
chr6:7404918-7405021:+-chr6:7411332-7411451:+	RIOK1	43	0	0	7	chr6:7404918-7405021:+	chr6:7411332-7411451:+	8.45943	1.53746e-12	5.68549e-11
chr6:7405249-7405355:+-chr6:7411332-7411451:+	RIOK1	43	0	0	7	chr6:7405249-7405355:+	chr6:7411332-7411451:+	8.45943	1.53746e-12	5.68549e-11
chr6:7410386-7410451:+-chr6:7411332-7411451:+	RIOK1	43	0	0	7	chr6:7410386-7410451:+	chr6:7411332-7411451:+	8.45943	1.53746e-12	5.68549e-11
chr6:161166248-161166417:--chr6:161154149-161154310:-	AGPAT4	112	26	0	17	chr6:161166248-161166417:-	chr6:161154149-161154310:-	6.23522	1.76092e-12	6.50701e-11
chr16:249549-249658:+-chr16:259969-260160:+	FAM234A	10	0	2	50	chr16:249549-249658:+	chr16:259969-260160:+	7.54689	1.81029e-12	6.6845e-11
chr19:803561-803636:+-chr19:805492-805569:+	PTBP1	28	35	0	91	chr19:803561-803636:+	chr19:805492-805569:+	6.21162	2.05358e-12	7.53825e-11
chr19:804036-804208:+-chr19:805492-805569:+	PTBP1	28	35	0	91	chr19:804036-804208:+	chr19:805492-805569:+	6.21162	2.05358e-12	7.53825e-11
chr19:804292-804438:+-chr19:805492-805569:+	PTBP1	28	35	0	91	chr19:804292-804438:+	chr19:805492-805569:+	6.21162	2.05358e-12	7.53825e-11
chr19:804532-804702:+-chr19:805492-805569:+	PTBP1	28	35	0	91	chr19:804532-804702:+	chr19:805492-805569:+	6.21162	2.05358e-12	7.53825e-11
chr19:804829-804939:+-chr19:805492-805569:+	PTBP1	28	35	0	91	chr19:804829-804939:+	chr19:805492-805569:+	6.21162	2.05358e-12	7.53825e-11
chr19:805013-805187:+-chr19:805492-805569:+	PTBP1	28	35	0	91	chr19:805013-805187:+	chr19:805492-805569:+	6.21162	2.05358e-12	7.53825e-11
chr19:805492-805569:+-chr19:806408-806556:+	PTBP1	28	0	35	91	chr19:805492-805569:+	chr19:806408-806556:+	6.21162	2.05358e-12	7.53825e-11
chr19:805492-805569:+-chr19:807869-807902:+	PTBP1	28	0	35	91	chr19:805492-805569:+	chr19:807869-807902:+	6.21162	2.05358e-12	7.53825e-11
chr10:3138235-3138337:--chr10:3138904-3139049:-	PITRM1	46	0	0	3	chr10:3138235-3138337:-	chr10:3138904-3139049:-	7.55459	2.55963e-12	9.27984e-11
chr17:17222501-17222661:--chr17:17226176-17226322:-	ENSG00000264187	45	0	0	4	chr17:17222501-17222661:-	chr17:17226176-17226322:-	7.84549	2.55963e-12	9.27984e-11
chr17:17222501-17222661:--chr17:17231794-17231882:-	ENSG00000264187	45	0	0	4	chr17:17222501-17222661:-	chr17:17231794-17231882:-	7.84549	2.55963e-12	9.27984e-11
chr17:17226176-17226322:--chr17:17231794-17231882:-	ENSG00000264187	45	0	0	4	chr17:17226176-17226322:-	chr17:17231794-17231882:-	7.84549	2.55963e-12	9.27984e-11
chr17:63800468-63800617:+-chr17:63815563-63815673:+	DDX42	37	0	0	12	chr17:63800468-63800617:+	chr17:63815563-63815673:+	8.94837	2.55963e-12	9.27984e-11
chr17:63800468-63800617:+-chr17:63816868-63816966:+	DDX42	37	0	0	12	chr17:63800468-63800617:+	chr17:63816868-63816966:+	8.94837	2.55963e-12	9.27984e-11
chr17:63805071-63805175:+-chr17:63815563-63815673:+	DDX42	37	0	0	12	chr17:63805071-63805175:+	chr17:63815563-63815673:+	8.94837	2.55963e-12	9.27984e-11
chr17:63805071-63805175:+-chr17:63816868-63816966:+	DDX42	37	0	0	12	chr17:63805071-63805175:+	chr17:63816868-63816966:+	8.94837	2.55963e-12	9.27984e-11
chr17:63806535-63806654:+-chr17:63815563-63815673:+	DDX42	37	0	0	12	chr17:63806535-63806654:+	chr17:63815563-63815673:+	8.94837	2.55963e-12	9.27984e-11
chr17:63806535-63806654:+-chr17:63816868-63816966:+	DDX42	37	0	0	12	chr17:63806535-63806654:+	chr17:63816868-63816966:+	8.94837	2.55963e-12	9.27984e-11
chr17:63807724-63807900:+-chr17:63815563-63815673:+	DDX42	37	0	0	12	chr17:63807724-63807900:+	chr17:63815563-63815673:+	8.94837	2.55963e-12	9.27984e-11
chr17:63807724-63807900:+-chr17:63816868-63816966:+	DDX42	37	0	0	12	chr17:63807724-63807900:+	chr17:63816868-63816966:+	8.94837	2.55963e-12	9.27984e-11
chr17:63808820-63808948:+-chr17:63815563-63815673:+	DDX42	37	0	0	12	chr17:63808820-63808948:+	chr17:63815563-63815673:+	8.94837	2.55963e-12	9.27984e-11
chr17:63808820-63808948:+-chr17:63816868-63816966:+	DDX42	37	0	0	12	chr17:63808820-63808948:+	chr17:63816868-63816966:+	8.94837	2.55963e-12	9.27984e-11
chr3:33606591-33606758:--chr3:33607384-33607461:-	CLASP2	45	0	0	4	chr3:33606591-33606758:-	chr3:33607384-33607461:-	7.84549	2.55963e-12	9.27984e-11
chr3:33606591-33606758:--chr3:33608567-33608626:-	CLASP2	45	0	0	4	chr3:33606591-33606758:-	chr3:33608567-33608626:-	7.84549	2.55963e-12	9.27984e-11
chr3:33606591-33606758:--chr3:33612001-33612071:-	CLASP2	45	0	0	4	chr3:33606591-33606758:-	chr3:33612001-33612071:-	7.84549	2.55963e-12	9.27984e-11
chr11:47172281-47172333:--chr11:47173426-47173482:-	ARFGAP2	30	10	0	41	chr11:47172281-47172333:-	chr11:47173426-47173482:-	6.88708	2.77968e-12	1.00703e-10
chr5:57237113-57237172:+-chr5:57221376-57221396:+	GPBP1	0	57	65	55	chr5:57237113-57237172:+	chr5:57221376-57221396:+	-6.09502	2.84377e-12	1.0295e-10
chr11:119130725-119130954:+-chr11:119131535-119131646:+	HINFP	53	0	2	8	chr11:119130725-119130954:+	chr11:119131535-119131646:+	7.33985	3.19151e-12	1.15456e-10
chr4:76130656-76130749:--chr4:76131230-76131284:-	NUP54	65	10	0	16	chr4:76130656-76130749:-	chr4:76131230-76131284:-	6.67243	3.24722e-12	1.17216e-10
chr4:76131230-76131284:--chr4:76132523-76132719:-	NUP54	65	0	10	16	chr4:76131230-76131284:-	chr4:76132523-76132719:-	6.67243	3.24722e-12	1.17216e-10
chr4:76131230-76131284:--chr4:76134175-76134362:-	NUP54	65	0	10	16	chr4:76131230-76131284:-	chr4:76134175-76134362:-	6.67243	3.24722e-12	1.17216e-10
chr1:161167371-161167486:+-chr1:161167995-161168127:+	PPOX	29	0	2	25	chr1:161167371-161167486:+	chr1:161167995-161168127:+	8.02237	3.29184e-12	1.18741e-10
chr1:161167995-161168127:+-chr1:161168432-161168576:+	PPOX	31	0	2	23	chr1:161167995-161168127:+	chr1:161168432-161168576:+	8	3.47998e-12	1.25076e-10
chr1:161167995-161168127:+-chr1:161168993-161169183:+	PPOX	31	0	2	23	chr1:161167995-161168127:+	chr1:161168993-161169183:+	8	3.47998e-12	1.25076e-10
chr1:161167995-161168127:+-chr1:161169660-161169720:+	PPOX	31	0	2	23	chr1:161167995-161168127:+	chr1:161169660-161169720:+	8	3.47998e-12	1.25076e-10
chr1:161167995-161168127:+-chr1:161169906-161170024:+	PPOX	31	0	2	23	chr1:161167995-161168127:+	chr1:161169906-161170024:+	8	3.47998e-12	1.25076e-10
chr1:161167995-161168127:+-chr1:161170409-161170519:+	PPOX	31	0	2	23	chr1:161167995-161168127:+	chr1:161170409-161170519:+	8	3.47998e-12	1.25076e-10
chr12:54581976-54582131:--chr12:54582732-54582795:-	PPP1R1A	228	4	32	13	chr12:54581976-54582131:-	chr12:54582732-54582795:-	4.28024	3.69456e-12	1.32692e-10
chr22:37832637-37832744:--chr22:37832958-37833082:-	ANKRD54	47	8	0	22	chr22:37832637-37832744:-	chr22:37832958-37833082:-	6.9386	3.74561e-12	1.34333e-10
chr22:37832958-37833082:--chr22:37833684-37833755:-	ANKRD54	47	0	8	22	chr22:37832958-37833082:-	chr22:37833684-37833755:-	6.9386	3.74561e-12	1.34333e-10
chr14:55640933-55640970:+-chr14:55651890-55651927:+	KTN1	34	0	0	14	chr14:55640933-55640970:+	chr14:55651890-55651927:+	9.03617	4.26219e-12	1.50269e-10
chr14:55640933-55640970:+-chr14:55652850-55652940:+	KTN1	34	0	0	14	chr14:55640933-55640970:+	chr14:55652850-55652940:+	9.03617	4.26219e-12	1.50269e-10
chr14:55640933-55640970:+-chr14:55653017-55653085:+	KTN1	34	0	0	14	chr14:55640933-55640970:+	chr14:55653017-55653085:+	9.03617	4.26219e-12	1.50269e-10
chr14:55641127-55641208:+-chr14:55651890-55651927:+	KTN1	34	0	0	14	chr14:55641127-55641208:+	chr14:55651890-55651927:+	9.03617	4.26219e-12	1.50269e-10
chr14:55641127-55641208:+-chr14:55652850-55652940:+	KTN1	34	0	0	14	chr14:55641127-55641208:+	chr14:55652850-55652940:+	9.03617	4.26219e-12	1.50269e-10
chr14:55641127-55641208:+-chr14:55653017-55653085:+	KTN1	34	0	0	14	chr14:55641127-55641208:+	chr14:55653017-55653085:+	9.03617	4.26219e-12	1.50269e-10
chr14:55641692-55641760:+-chr14:55651890-55651927:+	KTN1	34	0	0	14	chr14:55641692-55641760:+	chr14:55651890-55651927:+	9.03617	4.26219e-12	1.50269e-10
chr14:55641692-55641760:+-chr14:55652850-55652940:+	KTN1	34	0	0	14	chr14:55641692-55641760:+	chr14:55652850-55652940:+	9.03617	4.26219e-12	1.50269e-10
chr14:55641692-55641760:+-chr14:55653017-55653085:+	KTN1	34	0	0	14	chr14:55641692-55641760:+	chr14:55653017-55653085:+	9.03617	4.26219e-12	1.50269e-10
chr14:55646973-55647007:+-chr14:55651890-55651927:+	KTN1	34	0	0	14	chr14:55646973-55647007:+	chr14:55651890-55651927:+	9.03617	4.26219e-12	1.50269e-10
chr14:55646973-55647007:+-chr14:55652850-55652940:+	KTN1	34	0	0	14	chr14:55646973-55647007:+	chr14:55652850-55652940:+	9.03617	4.26219e-12	1.50269e-10
chr14:55646973-55647007:+-chr14:55653017-55653085:+	KTN1	34	0	0	14	chr14:55646973-55647007:+	chr14:55653017-55653085:+	9.03617	4.26219e-12	1.50269e-10
chr14:55648025-55648115:+-chr14:55651890-55651927:+	KTN1	34	0	0	14	chr14:55648025-55648115:+	chr14:55651890-55651927:+	9.03617	4.26219e-12	1.50269e-10
chr14:55648025-55648115:+-chr14:55652850-55652940:+	KTN1	34	0	0	14	chr14:55648025-55648115:+	chr14:55652850-55652940:+	9.03617	4.26219e-12	1.50269e-10
chr14:55648025-55648115:+-chr14:55653017-55653085:+	KTN1	34	0	0	14	chr14:55648025-55648115:+	chr14:55653017-55653085:+	9.03617	4.26219e-12	1.50269e-10
chr14:55648802-55648870:+-chr14:55651890-55651927:+	KTN1	34	0	0	14	chr14:55648802-55648870:+	chr14:55651890-55651927:+	9.03617	4.26219e-12	1.50269e-10
chr14:55648802-55648870:+-chr14:55652850-55652940:+	KTN1	34	0	0	14	chr14:55648802-55648870:+	chr14:55652850-55652940:+	9.03617	4.26219e-12	1.50269e-10
chr14:55648802-55648870:+-chr14:55653017-55653085:+	KTN1	34	0	0	14	chr14:55648802-55648870:+	chr14:55653017-55653085:+	9.03617	4.26219e-12	1.50269e-10
chr14:55649776-55649813:+-chr14:55651890-55651927:+	KTN1	34	0	0	14	chr14:55649776-55649813:+	chr14:55651890-55651927:+	9.03617	4.26219e-12	1.50269e-10
chr14:55649776-55649813:+-chr14:55652850-55652940:+	KTN1	34	0	0	14	chr14:55649776-55649813:+	chr14:55652850-55652940:+	9.03617	4.26219e-12	1.50269e-10
chr14:55649776-55649813:+-chr14:55653017-55653085:+	KTN1	34	0	0	14	chr14:55649776-55649813:+	chr14:55653017-55653085:+	9.03617	4.26219e-12	1.50269e-10
chr14:55650328-55650418:+-chr14:55651890-55651927:+	KTN1	34	0	0	14	chr14:55650328-55650418:+	chr14:55651890-55651927:+	9.03617	4.26219e-12	1.50269e-10
chr14:55650328-55650418:+-chr14:55652850-55652940:+	KTN1	34	0	0	14	chr14:55650328-55650418:+	chr14:55652850-55652940:+	9.03617	4.26219e-12	1.50269e-10
chr14:55650328-55650418:+-chr14:55653017-55653085:+	KTN1	34	0	0	14	chr14:55650328-55650418:+	chr14:55653017-55653085:+	9.03617	4.26219e-12	1.50269e-10
chr17:56994981-56995018:+-chr17:56996962-56997055:+	SCPEP1	68	2	0	4	chr17:56994981-56995018:+	chr17:56996962-56997055:+	6.84549	4.43108e-12	1.56002e-10
chr17:56995507-56995635:+-chr17:56996962-56997055:+	SCPEP1	68	2	0	4	chr17:56995507-56995635:+	chr17:56996962-56997055:+	6.84549	4.43108e-12	1.56002e-10
chr20:35134738-35134949:--chr20:35137880-35138005:-	EDEM2	85	2	6	10	chr20:35134738-35134949:-	chr20:35137880-35138005:-	5.49338	5.26896e-12	1.85371e-10
chr17:56996962-56997055:+-chr17:56998385-56998498:+	SCPEP1	65	3	0	6	chr17:56996962-56997055:+	chr17:56998385-56998498:+	6.85175	6.55268e-12	2.30372e-10
chr2:159257758-159257864:--chr2:159257945-159257985:-	WDSUB1	21	0	0	26	chr2:159257758-159257864:-	chr2:159257945-159257985:-	9.21432	7.09867e-12	2.47303e-10
chr2:159257758-159257864:--chr2:159259810-159259843:-	WDSUB1	21	0	0	26	chr2:159257758-159257864:-	chr2:159259810-159259843:-	9.21432	7.09867e-12	2.47303e-10
chr2:159257758-159257864:--chr2:159271702-159271795:-	WDSUB1	21	0	0	26	chr2:159257758-159257864:-	chr2:159271702-159271795:-	9.21432	7.09867e-12	2.47303e-10
chr2:159257945-159257985:--chr2:159259810-159259843:-	WDSUB1	21	0	0	26	chr2:159257945-159257985:-	chr2:159259810-159259843:-	9.21432	7.09867e-12	2.47303e-10
chr2:159257945-159257985:--chr2:159271702-159271795:-	WDSUB1	21	0	0	26	chr2:159257945-159257985:-	chr2:159271702-159271795:-	9.21432	7.09867e-12	2.47303e-10
chr2:159259810-159259843:--chr2:159271702-159271795:-	WDSUB1	21	0	0	26	chr2:159259810-159259843:-	chr2:159271702-159271795:-	9.21432	7.09867e-12	2.47303e-10
chr9:2101570-2101616:+-chr9:2104003-2104169:+	SMARCA2	36	0	0	11	chr9:2101570-2101616:+	chr9:2104003-2104169:+	8.79442	7.09867e-12	2.47303e-10
chr9:2101570-2101616:+-chr9:2110254-2110417:+	SMARCA2	36	0	0	11	chr9:2101570-2101616:+	chr9:2110254-2110417:+	8.79442	7.09867e-12	2.47303e-10
chr9:2101570-2101616:+-chr9:2115822-2116049:+	SMARCA2	36	0	0	11	chr9:2101570-2101616:+	chr9:2115822-2116049:+	8.79442	7.09867e-12	2.47303e-10
chr9:2101570-2101616:+-chr9:2119458-2119535:+	SMARCA2	36	0	0	11	chr9:2101570-2101616:+	chr9:2119458-2119535:+	8.79442	7.09867e-12	2.47303e-10
chr9:2104003-2104169:+-chr9:2110254-2110417:+	SMARCA2	36	0	0	11	chr9:2104003-2104169:+	chr9:2110254-2110417:+	8.79442	7.09867e-12	2.47303e-10
chr9:2104003-2104169:+-chr9:2115822-2116049:+	SMARCA2	36	0	0	11	chr9:2104003-2104169:+	chr9:2115822-2116049:+	8.79442	7.09867e-12	2.47303e-10
chr9:2104003-2104169:+-chr9:2119458-2119535:+	SMARCA2	36	0	0	11	chr9:2104003-2104169:+	chr9:2119458-2119535:+	8.79442	7.09867e-12	2.47303e-10
chr10:11217425-11217507:+-chr10:11249153-11249201:+	CELF2	54	0	6	14	chr10:11217425-11217507:+	chr10:11249153-11249201:+	6.8809	8.61762e-12	3.00011e-10
chr11:47173426-47173482:--chr11:47175851-47175923:-	ARFGAP2	30	0	11	40	chr11:47173426-47173482:-	chr11:47175851-47175923:-	6.72679	9.23255e-12	3.21195e-10
chr12:125107121-125107268:+-chr12:125118641-125118765:+	AACS	48	2	0	9	chr12:125107121-125107268:+	chr12:125118641-125118765:+	7.35168	9.93214e-12	3.44812e-10
chr12:125114477-125114557:+-chr12:125118641-125118765:+	AACS	48	2	0	9	chr12:125114477-125114557:+	chr12:125118641-125118765:+	7.35168	9.93214e-12	3.44812e-10
chr12:125118641-125118765:+-chr12:125078096-125078370:+	AACS	0	48	9	2	chr12:125118641-125118765:+	chr12:125078096-125078370:+	-7.35168	9.93214e-12	3.44812e-10
chr14:74288207-74288259:--chr14:74288716-74288765:-	ABCD4	60	0	2	5	chr14:74288207-74288259:-	chr14:74288716-74288765:-	6.93074	1.00774e-11	3.49613e-10
chr10:103347238-103347297:--chr10:103347395-103347450:-	PCGF6	13	0	0	33	chr10:103347238-103347297:-	chr10:103347395-103347450:-	8.89482	1.18253e-11	4.04627e-10
chr2:8862271-8862322:--chr2:8862590-8862722:-	MBOAT2	0	8	38	0	chr2:8862271-8862322:-	chr2:8862590-8862722:-	-8.45533	1.18253e-11	4.04627e-10
chr22:20712693-20712797:--chr22:20713281-20713390:-	PI4KA	31	0	0	15	chr22:20712693-20712797:-	chr22:20713281-20713390:-	9	1.18253e-11	4.04627e-10
chr22:20712693-20712797:--chr22:20714458-20714528:-	PI4KA	31	0	0	15	chr22:20712693-20712797:-	chr22:20714458-20714528:-	9	1.18253e-11	4.04627e-10
chr22:20712693-20712797:--chr22:20714628-20714700:-	PI4KA	31	0	0	15	chr22:20712693-20712797:-	chr22:20714628-20714700:-	9	1.18253e-11	4.04627e-10
chr22:20712693-20712797:--chr22:20717708-20717778:-	PI4KA	31	0	0	15	chr22:20712693-20712797:-	chr22:20717708-20717778:-	9	1.18253e-11	4.04627e-10
chr22:20713281-20713390:--chr22:20714458-20714528:-	PI4KA	31	0	0	15	chr22:20713281-20713390:-	chr22:20714458-20714528:-	9	1.18253e-11	4.04627e-10
chr22:20713281-20713390:--chr22:20714628-20714700:-	PI4KA	31	0	0	15	chr22:20713281-20713390:-	chr22:20714628-20714700:-	9	1.18253e-11	4.04627e-10
chr22:20713281-20713390:--chr22:20717708-20717778:-	PI4KA	31	0	0	15	chr22:20713281-20713390:-	chr22:20717708-20717778:-	9	1.18253e-11	4.04627e-10
chr22:20714458-20714528:--chr22:20714628-20714700:-	PI4KA	31	0	0	15	chr22:20714458-20714528:-	chr22:20714628-20714700:-	9	1.18253e-11	4.04627e-10
chr22:20714458-20714528:--chr22:20717708-20717778:-	PI4KA	31	0	0	15	chr22:20714458-20714528:-	chr22:20717708-20717778:-	9	1.18253e-11	4.04627e-10
chr22:20714628-20714700:--chr22:20717708-20717778:-	PI4KA	31	0	0	15	chr22:20714628-20714700:-	chr22:20717708-20717778:-	9	1.18253e-11	4.04627e-10
chr5:138377720-138377825:+-chr5:138379584-138379708:+	KDM3B	8	0	0	38	chr5:138377720-138377825:+	chr5:138379584-138379708:+	8.45533	1.18253e-11	4.04627e-10
chr5:138377720-138377825:+-chr5:138381516-138381590:+	KDM3B	8	0	0	38	chr5:138377720-138377825:+	chr5:138381516-138381590:+	8.45533	1.18253e-11	4.04627e-10
chr5:138379584-138379708:+-chr5:138381516-138381590:+	KDM3B	8	0	0	38	chr5:138379584-138379708:+	chr5:138381516-138381590:+	8.45533	1.18253e-11	4.04627e-10
chr6:109727109-109727265:+-chr6:109760250-109760383:+	FIG4	23	0	0	23	chr6:109727109-109727265:+	chr6:109760250-109760383:+	9.16993	1.18253e-11	4.04627e-10
chr6:109738325-109738453:+-chr6:109760250-109760383:+	FIG4	23	0	0	23	chr6:109738325-109738453:+	chr6:109760250-109760383:+	9.16993	1.18253e-11	4.04627e-10
chr6:109741444-109741544:+-chr6:109760250-109760383:+	FIG4	23	0	0	23	chr6:109741444-109741544:+	chr6:109760250-109760383:+	9.16993	1.18253e-11	4.04627e-10
chr9:2827073-2827151:--chr9:2828675-2828778:-	PUM3	35	0	0	11	chr9:2827073-2827151:-	chr9:2828675-2828778:-	8.75489	1.18253e-11	4.04627e-10
chrX:48975155-48975309:--chrX:48976018-48976111:-	GRIPAP1	41	0	0	5	chrX:48975155-48975309:-	chrX:48976018-48976111:-	7.97728	1.18253e-11	4.04627e-10
chr4:98293408-98293515:+-chr4:98379017-98379163:+	RAP1GDS1	39	79	43	4	chr4:98293408-98293515:+	chr4:98379017-98379163:+	-4.1375	1.23393e-11	4.21925e-10
chr3:37273536-37273601:+-chr3:37289235-37289291:+	GOLGA4	76	0	14	15	chr3:37273536-37273601:+	chr3:37289235-37289291:+	6.3599	1.26879e-11	4.33549e-10
chr7:128807360-128807545:+-chr7:128806237-128806395:+	CCDC136	10	2	4	69	chr7:128807360-128807545:+	chr7:128806237-128806395:+	5.68182	1.6028e-11	5.47307e-10
chr1:100007034-100007156:+-chr1:100017682-100017815:+	SLC35A3	21	0	0	24	chr1:100007034-100007156:+	chr1:100017682-100017815:+	9.10329	1.97034e-11	6.67334e-10
chr14:88601924-88602083:+-chr14:88602828-88603060:+	ZC3H14	16	0	0	29	chr14:88601924-88602083:+	chr14:88602828-88603060:+	8.99435	1.97034e-11	6.67334e-10
chr19:10291489-10291809:+-chr19:10292035-10292322:+	ICAM5	18	0	0	27	chr19:10291489-10291809:+	chr19:10292035-10292322:+	9.05528	1.97034e-11	6.67334e-10
chr3:49722231-49722358:--chr3:49722432-49722510:-	GMPPB	42	0	0	3	chr3:49722231-49722358:-	chr3:49722432-49722510:-	7.42626	1.97034e-11	6.67334e-10
chr3:49722231-49722358:--chr3:49722972-49723114:-	GMPPB	42	0	0	3	chr3:49722231-49722358:-	chr3:49722972-49723114:-	7.42626	1.97034e-11	6.67334e-10
chr3:49722432-49722510:--chr3:49722972-49723114:-	GMPPB	42	0	0	3	chr3:49722432-49722510:-	chr3:49722972-49723114:-	7.42626	1.97034e-11	6.67334e-10
chr6:112074710-112074850:--chr6:112075937-112076112:-	TUBE1	36	0	0	9	chr6:112074710-112074850:-	chr6:112075937-112076112:-	8.53138	1.97034e-11	6.67334e-10
chr6:112074710-112074850:--chr6:112076322-112076509:-	TUBE1	36	0	0	9	chr6:112074710-112074850:-	chr6:112076322-112076509:-	8.53138	1.97034e-11	6.67334e-10
chr6:112074710-112074850:--chr6:112079633-112079754:-	TUBE1	36	0	0	9	chr6:112074710-112074850:-	chr6:112079633-112079754:-	8.53138	1.97034e-11	6.67334e-10
chr6:112075937-112076112:--chr6:112076322-112076509:-	TUBE1	36	0	0	9	chr6:112075937-112076112:-	chr6:112076322-112076509:-	8.53138	1.97034e-11	6.67334e-10
chr6:112075937-112076112:--chr6:112079633-112079754:-	TUBE1	36	0	0	9	chr6:112075937-112076112:-	chr6:112079633-112079754:-	8.53138	1.97034e-11	6.67334e-10
chr6:112076322-112076509:--chr6:112079633-112079754:-	TUBE1	36	0	0	9	chr6:112076322-112076509:-	chr6:112079633-112079754:-	8.53138	1.97034e-11	6.67334e-10
chrX:3826601-3826729:--chrX:3825088-3825231:-	ENSG00000285756	6	2	0	54	chrX:3826601-3826729:-	chrX:3825088-3825231:-	7.00375	2.13888e-11	7.23924e-10
chr7:75061207-75061291:--chr7:75066664-75066792:-	RCC1L	95	0	9	7	chr7:75061207-75061291:-	chr7:75066664-75066792:-	6.26303	2.73216e-11	9.22848e-10
chr7:75063292-75063343:--chr7:75066664-75066792:-	RCC1L	95	0	9	7	chr7:75063292-75063343:-	chr7:75066664-75066792:-	6.26303	2.73216e-11	9.22848e-10
chr7:75064582-75064648:--chr7:75066664-75066792:-	RCC1L	95	0	9	7	chr7:75064582-75064648:-	chr7:75066664-75066792:-	6.26303	2.73216e-11	9.22848e-10
chr11:93788001-93788167:+-chr11:93790574-93790793:+	ENSG00000284057	40	0	0	4	chr11:93788001-93788167:+	chr11:93790574-93790793:+	7.67948	3.28376e-11	1.09875e-09
chr11:93788001-93788167:+-chr11:93793728-93793864:+	ENSG00000284057	40	0	0	4	chr11:93788001-93788167:+	chr11:93793728-93793864:+	7.67948	3.28376e-11	1.09875e-09
chr11:93788001-93788167:+-chr11:93793951-93794035:+	ENSG00000284057	40	0	0	4	chr11:93788001-93788167:+	chr11:93793951-93794035:+	7.67948	3.28376e-11	1.09875e-09
chr11:93790574-93790793:+-chr11:93793728-93793864:+	ENSG00000284057	40	0	0	4	chr11:93790574-93790793:+	chr11:93793728-93793864:+	7.67948	3.28376e-11	1.09875e-09
chr11:93790574-93790793:+-chr11:93793951-93794035:+	ENSG00000284057	40	0	0	4	chr11:93790574-93790793:+	chr11:93793951-93794035:+	7.67948	3.28376e-11	1.09875e-09
chr11:93793728-93793864:+-chr11:93793951-93794035:+	ENSG00000284057	40	0	0	4	chr11:93793728-93793864:+	chr11:93793951-93794035:+	7.67948	3.28376e-11	1.09875e-09
chr15:34359589-34359745:--chr15:34360111-34360209:-	LPCAT4	36	0	0	8	chr15:34359589-34359745:-	chr15:34360111-34360209:-	8.37938	3.28376e-11	1.09875e-09
chr17:697418-697484:--chr17:699331-699380:-	VPS53	37	0	0	7	chr17:697418-697484:-	chr17:699331-699380:-	8.24793	3.28376e-11	1.09875e-09
chr2:208186946-208187061:--chr2:208189953-208190071:-	C2orf80	40	0	0	4	chr2:208186946-208187061:-	chr2:208189953-208190071:-	7.67948	3.28376e-11	1.09875e-09
chr3:155775701-155775848:--chr3:155802532-155802591:-	C3orf33	41	0	0	3	chr3:155775701-155775848:-	chr3:155802532-155802591:-	7.39232	3.28376e-11	1.09875e-09
chr8:22606607-22606698:+-chr8:22606910-22607024:+	CCAR2	35	0	0	9	chr8:22606607-22606698:+	chr8:22606910-22607024:+	8.49185	3.28376e-11	1.09875e-09
chr8:22606607-22606698:+-chr8:22607196-22607325:+	CCAR2	35	0	0	9	chr8:22606607-22606698:+	chr8:22607196-22607325:+	8.49185	3.28376e-11	1.09875e-09
chr8:22606910-22607024:+-chr8:22607196-22607325:+	CCAR2	35	0	0	9	chr8:22606910-22607024:+	chr8:22607196-22607325:+	8.49185	3.28376e-11	1.09875e-09
chr9:35834461-35834650:+-chr9:35835011-35835218:+	TMEM8B	7	0	0	37	chr9:35834461-35834650:+	chr9:35835011-35835218:+	8.24793	3.28376e-11	1.09875e-09
chr5:179853197-179853276:--chr5:179851243-179851424:-	MRNIP	6	8	0	97	chr5:179853197-179853276:-	chr5:179851243-179851424:-	6.25214	3.374e-11	1.12819e-09
chr17:5480387-5480582:--chr17:5481296-5481389:-	DERL2	267	19	9	10	chr17:5480387-5480582:-	chr17:5481296-5481389:-	3.88166	3.64991e-11	1.21963e-09
chr20:28588643-28588757:--chr20:28590557-28590614:-	FRG1CP	93	9	0	7	chr20:28588643-28588757:-	chr20:28590557-28590614:-	6.23266	4.28363e-11	1.43044e-09
chr7:128811800-128812312:+-chr7:128812708-128812929:+	CCDC136	4	0	3	72	chr7:128811800-128812312:+	chr7:128812708-128812929:+	6.51175	4.60754e-11	1.53757e-09
chr6:161153346-161153499:--chr6:161154149-161154310:-	AGPAT4	112	28	0	15	chr6:161153346-161153499:-	chr6:161154149-161154310:-	5.9622	4.80308e-11	1.60176e-09
chr3:9677317-9677387:+-chr3:9677984-9678058:+	MTMR14	61	2	0	4	chr3:9677317-9677387:+	chr3:9677984-9678058:+	6.69116	4.82063e-11	1.60654e-09
chr12:109586022-109586125:+-chr12:109590771-109590861:+	MVK	73	4	0	5	chr12:109586022-109586125:+	chr12:109590771-109590861:+	6.47249	4.96985e-11	1.65295e-09
chr12:109586754-109586799:+-chr12:109590771-109590861:+	MVK	73	4	0	5	chr12:109586754-109586799:+	chr12:109590771-109590861:+	6.47249	4.96985e-11	1.65295e-09
chr12:109591241-109591357:+-chr12:109590771-109590861:+	MVK	73	4	0	5	chr12:109591241-109591357:+	chr12:109590771-109590861:+	6.47249	4.96985e-11	1.65295e-09
chr14:55652850-55652940:+-chr14:55653559-55653596:+	KTN1	29	0	0	14	chr14:55652850-55652940:+	chr14:55653559-55653596:+	8.81378	5.47399e-11	1.73399e-09
chr14:55652850-55652940:+-chr14:55656042-55656132:+	KTN1	29	0	0	14	chr14:55652850-55652940:+	chr14:55656042-55656132:+	8.81378	5.47399e-11	1.73399e-09
chr14:55652850-55652940:+-chr14:55658546-55658614:+	KTN1	29	0	0	14	chr14:55652850-55652940:+	chr14:55658546-55658614:+	8.81378	5.47399e-11	1.73399e-09
chr14:55652850-55652940:+-chr14:55659666-55659703:+	KTN1	29	0	0	14	chr14:55652850-55652940:+	chr14:55659666-55659703:+	8.81378	5.47399e-11	1.73399e-09
chr14:55652850-55652940:+-chr14:55661522-55661612:+	KTN1	29	0	0	14	chr14:55652850-55652940:+	chr14:55661522-55661612:+	8.81378	5.47399e-11	1.73399e-09
chr14:55652850-55652940:+-chr14:55667241-55667330:+	KTN1	29	0	0	14	chr14:55652850-55652940:+	chr14:55667241-55667330:+	8.81378	5.47399e-11	1.73399e-09
chr14:55652850-55652940:+-chr14:55670729-55670809:+	KTN1	29	0	0	14	chr14:55652850-55652940:+	chr14:55670729-55670809:+	8.81378	5.47399e-11	1.73399e-09
chr14:55652850-55652940:+-chr14:55671566-55671655:+	KTN1	29	0	0	14	chr14:55652850-55652940:+	chr14:55671566-55671655:+	8.81378	5.47399e-11	1.73399e-09
chr14:55652850-55652940:+-chr14:55671785-55671877:+	KTN1	29	0	0	14	chr14:55652850-55652940:+	chr14:55671785-55671877:+	8.81378	5.47399e-11	1.73399e-09
chr14:55652850-55652940:+-chr14:55672630-55672701:+	KTN1	29	0	0	14	chr14:55652850-55652940:+	chr14:55672630-55672701:+	8.81378	5.47399e-11	1.73399e-09
chr14:55653017-55653085:+-chr14:55653559-55653596:+	KTN1	29	0	0	14	chr14:55653017-55653085:+	chr14:55653559-55653596:+	8.81378	5.47399e-11	1.73399e-09
chr14:55653017-55653085:+-chr14:55656042-55656132:+	KTN1	29	0	0	14	chr14:55653017-55653085:+	chr14:55656042-55656132:+	8.81378	5.47399e-11	1.73399e-09
chr14:55653017-55653085:+-chr14:55658546-55658614:+	KTN1	29	0	0	14	chr14:55653017-55653085:+	chr14:55658546-55658614:+	8.81378	5.47399e-11	1.73399e-09
chr14:55653017-55653085:+-chr14:55659666-55659703:+	KTN1	29	0	0	14	chr14:55653017-55653085:+	chr14:55659666-55659703:+	8.81378	5.47399e-11	1.73399e-09
chr14:55653017-55653085:+-chr14:55661522-55661612:+	KTN1	29	0	0	14	chr14:55653017-55653085:+	chr14:55661522-55661612:+	8.81378	5.47399e-11	1.73399e-09
chr14:55653017-55653085:+-chr14:55667241-55667330:+	KTN1	29	0	0	14	chr14:55653017-55653085:+	chr14:55667241-55667330:+	8.81378	5.47399e-11	1.73399e-09
chr14:55653017-55653085:+-chr14:55670729-55670809:+	KTN1	29	0	0	14	chr14:55653017-55653085:+	chr14:55670729-55670809:+	8.81378	5.47399e-11	1.73399e-09
chr14:55653017-55653085:+-chr14:55671566-55671655:+	KTN1	29	0	0	14	chr14:55653017-55653085:+	chr14:55671566-55671655:+	8.81378	5.47399e-11	1.73399e-09
chr14:55653017-55653085:+-chr14:55671785-55671877:+	KTN1	29	0	0	14	chr14:55653017-55653085:+	chr14:55671785-55671877:+	8.81378	5.47399e-11	1.73399e-09
chr14:55653017-55653085:+-chr14:55672630-55672701:+	KTN1	29	0	0	14	chr14:55653017-55653085:+	chr14:55672630-55672701:+	8.81378	5.47399e-11	1.73399e-09
chr14:55653559-55653596:+-chr14:55656042-55656132:+	KTN1	29	0	0	14	chr14:55653559-55653596:+	chr14:55656042-55656132:+	8.81378	5.47399e-11	1.73399e-09
chr14:55653559-55653596:+-chr14:55658546-55658614:+	KTN1	29	0	0	14	chr14:55653559-55653596:+	chr14:55658546-55658614:+	8.81378	5.47399e-11	1.73399e-09
chr14:55653559-55653596:+-chr14:55659666-55659703:+	KTN1	29	0	0	14	chr14:55653559-55653596:+	chr14:55659666-55659703:+	8.81378	5.47399e-11	1.73399e-09
chr14:55653559-55653596:+-chr14:55661522-55661612:+	KTN1	29	0	0	14	chr14:55653559-55653596:+	chr14:55661522-55661612:+	8.81378	5.47399e-11	1.73399e-09
chr14:55653559-55653596:+-chr14:55667241-55667330:+	KTN1	29	0	0	14	chr14:55653559-55653596:+	chr14:55667241-55667330:+	8.81378	5.47399e-11	1.73399e-09
chr14:55653559-55653596:+-chr14:55670729-55670809:+	KTN1	29	0	0	14	chr14:55653559-55653596:+	chr14:55670729-55670809:+	8.81378	5.47399e-11	1.73399e-09
chr14:55653559-55653596:+-chr14:55671566-55671655:+	KTN1	29	0	0	14	chr14:55653559-55653596:+	chr14:55671566-55671655:+	8.81378	5.47399e-11	1.73399e-09
chr14:55653559-55653596:+-chr14:55671785-55671877:+	KTN1	29	0	0	14	chr14:55653559-55653596:+	chr14:55671785-55671877:+	8.81378	5.47399e-11	1.73399e-09
chr14:55653559-55653596:+-chr14:55672630-55672701:+	KTN1	29	0	0	14	chr14:55653559-55653596:+	chr14:55672630-55672701:+	8.81378	5.47399e-11	1.73399e-09
chr14:55656042-55656132:+-chr14:55658546-55658614:+	KTN1	29	0	0	14	chr14:55656042-55656132:+	chr14:55658546-55658614:+	8.81378	5.47399e-11	1.73399e-09
chr14:55656042-55656132:+-chr14:55659666-55659703:+	KTN1	29	0	0	14	chr14:55656042-55656132:+	chr14:55659666-55659703:+	8.81378	5.47399e-11	1.73399e-09
chr14:55656042-55656132:+-chr14:55661522-55661612:+	KTN1	29	0	0	14	chr14:55656042-55656132:+	chr14:55661522-55661612:+	8.81378	5.47399e-11	1.73399e-09
chr14:55656042-55656132:+-chr14:55667241-55667330:+	KTN1	29	0	0	14	chr14:55656042-55656132:+	chr14:55667241-55667330:+	8.81378	5.47399e-11	1.73399e-09
chr14:55656042-55656132:+-chr14:55670729-55670809:+	KTN1	29	0	0	14	chr14:55656042-55656132:+	chr14:55670729-55670809:+	8.81378	5.47399e-11	1.73399e-09
chr14:55656042-55656132:+-chr14:55671566-55671655:+	KTN1	29	0	0	14	chr14:55656042-55656132:+	chr14:55671566-55671655:+	8.81378	5.47399e-11	1.73399e-09
chr14:55656042-55656132:+-chr14:55671785-55671877:+	KTN1	29	0	0	14	chr14:55656042-55656132:+	chr14:55671785-55671877:+	8.81378	5.47399e-11	1.73399e-09
chr14:55656042-55656132:+-chr14:55672630-55672701:+	KTN1	29	0	0	14	chr14:55656042-55656132:+	chr14:55672630-55672701:+	8.81378	5.47399e-11	1.73399e-09
chr14:55658546-55658614:+-chr14:55659666-55659703:+	KTN1	29	0	0	14	chr14:55658546-55658614:+	chr14:55659666-55659703:+	8.81378	5.47399e-11	1.73399e-09
chr14:55658546-55658614:+-chr14:55661522-55661612:+	KTN1	29	0	0	14	chr14:55658546-55658614:+	chr14:55661522-55661612:+	8.81378	5.47399e-11	1.73399e-09
chr14:55658546-55658614:+-chr14:55667241-55667330:+	KTN1	29	0	0	14	chr14:55658546-55658614:+	chr14:55667241-55667330:+	8.81378	5.47399e-11	1.73399e-09
chr14:55658546-55658614:+-chr14:55670729-55670809:+	KTN1	29	0	0	14	chr14:55658546-55658614:+	chr14:55670729-55670809:+	8.81378	5.47399e-11	1.73399e-09
chr14:55658546-55658614:+-chr14:55671566-55671655:+	KTN1	29	0	0	14	chr14:55658546-55658614:+	chr14:55671566-55671655:+	8.81378	5.47399e-11	1.73399e-09
chr14:55658546-55658614:+-chr14:55671785-55671877:+	KTN1	29	0	0	14	chr14:55658546-55658614:+	chr14:55671785-55671877:+	8.81378	5.47399e-11	1.73399e-09
chr14:55658546-55658614:+-chr14:55672630-55672701:+	KTN1	29	0	0	14	chr14:55658546-55658614:+	chr14:55672630-55672701:+	8.81378	5.47399e-11	1.73399e-09
chr14:55659666-55659703:+-chr14:55661522-55661612:+	KTN1	29	0	0	14	chr14:55659666-55659703:+	chr14:55661522-55661612:+	8.81378	5.47399e-11	1.73399e-09
chr14:55659666-55659703:+-chr14:55667241-55667330:+	KTN1	29	0	0	14	chr14:55659666-55659703:+	chr14:55667241-55667330:+	8.81378	5.47399e-11	1.73399e-09
chr14:55659666-55659703:+-chr14:55670729-55670809:+	KTN1	29	0	0	14	chr14:55659666-55659703:+	chr14:55670729-55670809:+	8.81378	5.47399e-11	1.73399e-09
chr14:55659666-55659703:+-chr14:55671566-55671655:+	KTN1	29	0	0	14	chr14:55659666-55659703:+	chr14:55671566-55671655:+	8.81378	5.47399e-11	1.73399e-09
chr14:55659666-55659703:+-chr14:55671785-55671877:+	KTN1	29	0	0	14	chr14:55659666-55659703:+	chr14:55671785-55671877:+	8.81378	5.47399e-11	1.73399e-09
chr14:55659666-55659703:+-chr14:55672630-55672701:+	KTN1	29	0	0	14	chr14:55659666-55659703:+	chr14:55672630-55672701:+	8.81378	5.47399e-11	1.73399e-09
chr14:55661522-55661612:+-chr14:55667241-55667330:+	KTN1	29	0	0	14	chr14:55661522-55661612:+	chr14:55667241-55667330:+	8.81378	5.47399e-11	1.73399e-09
chr14:55661522-55661612:+-chr14:55670729-55670809:+	KTN1	29	0	0	14	chr14:55661522-55661612:+	chr14:55670729-55670809:+	8.81378	5.47399e-11	1.73399e-09
chr14:55661522-55661612:+-chr14:55671566-55671655:+	KTN1	29	0	0	14	chr14:55661522-55661612:+	chr14:55671566-55671655:+	8.81378	5.47399e-11	1.73399e-09
chr14:55661522-55661612:+-chr14:55671785-55671877:+	KTN1	29	0	0	14	chr14:55661522-55661612:+	chr14:55671785-55671877:+	8.81378	5.47399e-11	1.73399e-09
chr14:55661522-55661612:+-chr14:55672630-55672701:+	KTN1	29	0	0	14	chr14:55661522-55661612:+	chr14:55672630-55672701:+	8.81378	5.47399e-11	1.73399e-09
chr14:55667241-55667330:+-chr14:55670729-55670809:+	KTN1	29	0	0	14	chr14:55667241-55667330:+	chr14:55670729-55670809:+	8.81378	5.47399e-11	1.73399e-09
chr14:55667241-55667330:+-chr14:55671566-55671655:+	KTN1	29	0	0	14	chr14:55667241-55667330:+	chr14:55671566-55671655:+	8.81378	5.47399e-11	1.73399e-09
chr14:55667241-55667330:+-chr14:55671785-55671877:+	KTN1	29	0	0	14	chr14:55667241-55667330:+	chr14:55671785-55671877:+	8.81378	5.47399e-11	1.73399e-09
chr14:55667241-55667330:+-chr14:55672630-55672701:+	KTN1	29	0	0	14	chr14:55667241-55667330:+	chr14:55672630-55672701:+	8.81378	5.47399e-11	1.73399e-09
chr14:55670729-55670809:+-chr14:55671566-55671655:+	KTN1	29	0	0	14	chr14:55670729-55670809:+	chr14:55671566-55671655:+	8.81378	5.47399e-11	1.73399e-09
chr14:55670729-55670809:+-chr14:55671785-55671877:+	KTN1	29	0	0	14	chr14:55670729-55670809:+	chr14:55671785-55671877:+	8.81378	5.47399e-11	1.73399e-09
chr14:55670729-55670809:+-chr14:55672630-55672701:+	KTN1	29	0	0	14	chr14:55670729-55670809:+	chr14:55672630-55672701:+	8.81378	5.47399e-11	1.73399e-09
chr14:55671566-55671655:+-chr14:55671785-55671877:+	KTN1	29	0	0	14	chr14:55671566-55671655:+	chr14:55671785-55671877:+	8.81378	5.47399e-11	1.73399e-09
chr14:55671566-55671655:+-chr14:55672630-55672701:+	KTN1	29	0	0	14	chr14:55671566-55671655:+	chr14:55672630-55672701:+	8.81378	5.47399e-11	1.73399e-09
chr14:55671785-55671877:+-chr14:55672630-55672701:+	KTN1	29	0	0	14	chr14:55671785-55671877:+	chr14:55672630-55672701:+	8.81378	5.47399e-11	1.73399e-09
chr17:32337897-32337954:--chr17:32338208-32338351:-	C17orf75	40	0	0	3	chr17:32337897-32337954:-	chr17:32338208-32338351:-	7.35755	5.47399e-11	1.73399e-09
chr19:10291072-10291341:+-chr19:10291489-10291809:+	ICAM5	16	0	0	27	chr19:10291072-10291341:+	chr19:10291489-10291809:+	8.89482	5.47399e-11	1.73399e-09
chr19:10291072-10291341:+-chr19:10292035-10292322:+	ICAM5	16	0	0	27	chr19:10291072-10291341:+	chr19:10292035-10292322:+	8.89482	5.47399e-11	1.73399e-09
chr3:179362358-179362482:+-chr3:179364297-179364405:+	MFN1	40	0	0	3	chr3:179362358-179362482:+	chr3:179364297-179364405:+	7.35755	5.47399e-11	1.73399e-09
chr3:179362358-179362482:+-chr3:179365118-179365225:+	MFN1	40	0	0	3	chr3:179362358-179362482:+	chr3:179365118-179365225:+	7.35755	5.47399e-11	1.73399e-09
chr3:179362358-179362482:+-chr3:179367439-179367592:+	MFN1	40	0	0	3	chr3:179362358-179362482:+	chr3:179367439-179367592:+	7.35755	5.47399e-11	1.73399e-09
chr3:179364297-179364405:+-chr3:179365118-179365225:+	MFN1	40	0	0	3	chr3:179364297-179364405:+	chr3:179365118-179365225:+	7.35755	5.47399e-11	1.73399e-09
chr3:179364297-179364405:+-chr3:179367439-179367592:+	MFN1	40	0	0	3	chr3:179364297-179364405:+	chr3:179367439-179367592:+	7.35755	5.47399e-11	1.73399e-09
chr3:179365118-179365225:+-chr3:179367439-179367592:+	MFN1	40	0	0	3	chr3:179365118-179365225:+	chr3:179367439-179367592:+	7.35755	5.47399e-11	1.73399e-09
chr8:22617696-22617778:+-chr8:22618349-22618495:+	CCAR2	34	0	0	9	chr8:22617696-22617778:+	chr8:22618349-22618495:+	8.45121	5.47399e-11	1.73399e-09
chr19:5925634-5925737:--chr19:5932452-5932544:-	RANBP3	153	11	5	9	chr19:5925634-5925737:-	chr19:5932452-5932544:-	4.41879	5.82933e-11	1.84538e-09
chrX:47199209-47199377:+-chrX:47206248-47206444:+	UBA1	24	0	35	88	chrX:47199209-47199377:+	chrX:47206248-47206444:+	5.94966	6.12141e-11	1.922e-09
chrX:47199480-47199614:+-chrX:47206248-47206444:+	UBA1	24	0	35	88	chrX:47199480-47199614:+	chrX:47206248-47206444:+	5.94966	6.12141e-11	1.922e-09
chrX:47200894-47201000:+-chrX:47206248-47206444:+	UBA1	24	0	35	88	chrX:47200894-47201000:+	chrX:47206248-47206444:+	5.94966	6.12141e-11	1.922e-09
chrX:47201276-47201366:+-chrX:47206248-47206444:+	UBA1	24	0	35	88	chrX:47201276-47201366:+	chrX:47206248-47206444:+	5.94966	6.12141e-11	1.922e-09
chrX:47201478-47201610:+-chrX:47206248-47206444:+	UBA1	24	0	35	88	chrX:47201478-47201610:+	chrX:47206248-47206444:+	5.94966	6.12141e-11	1.922e-09
chrX:47202156-47202253:+-chrX:47206248-47206444:+	UBA1	24	0	35	88	chrX:47202156-47202253:+	chrX:47206248-47206444:+	5.94966	6.12141e-11	1.922e-09
chrX:47202358-47202504:+-chrX:47206248-47206444:+	UBA1	24	0	35	88	chrX:47202358-47202504:+	chrX:47206248-47206444:+	5.94966	6.12141e-11	1.922e-09
chrX:47202638-47202814:+-chrX:47206248-47206444:+	UBA1	24	0	35	88	chrX:47202638-47202814:+	chrX:47206248-47206444:+	5.94966	6.12141e-11	1.922e-09
chrX:47202943-47203047:+-chrX:47206248-47206444:+	UBA1	24	0	35	88	chrX:47202943-47203047:+	chrX:47206248-47206444:+	5.94966	6.12141e-11	1.922e-09
chrX:47203134-47203214:+-chrX:47206248-47206444:+	UBA1	24	0	35	88	chrX:47203134-47203214:+	chrX:47206248-47206444:+	5.94966	6.12141e-11	1.922e-09
chrX:47203541-47203696:+-chrX:47206248-47206444:+	UBA1	24	0	35	88	chrX:47203541-47203696:+	chrX:47206248-47206444:+	5.94966	6.12141e-11	1.922e-09
chrX:47205948-47206113:+-chrX:47198803-47198877:+	UBA1	0	24	88	35	chrX:47205948-47206113:+	chrX:47198803-47198877:+	-5.94966	6.12141e-11	1.922e-09
chrX:47205948-47206113:+-chrX:47206248-47206444:+	UBA1	24	0	35	88	chrX:47205948-47206113:+	chrX:47206248-47206444:+	5.94966	6.12141e-11	1.922e-09
chr13:99537739-99537863:+-chr13:99539446-99539557:+	TM9SF2	88	39	0	26	chr13:99537739-99537863:+	chr13:99539446-99539557:+	5.90869	7.41508e-11	2.32672e-09
chr19:5923812-5923914:--chr19:5932452-5932544:-	RANBP3	151	11	5	9	chr19:5923812-5923914:-	chr19:5932452-5932544:-	4.39993	7.85666e-11	2.46373e-09
chr7:56074174-56074218:+-chr7:56074586-56074736:+	SUMF2	111	10	16	21	chr7:56074174-56074218:+	chr7:56074586-56074736:+	3.71989	8.033e-11	2.51745e-09
chr12:51052092-51052207:+-chr12:51056144-51056245:+	LETMD1	89	7	66	60	chr12:51052092-51052207:+	chr12:51056144-51056245:+	3.3565	8.88711e-11	2.68194e-09
chr22:20712693-20712797:--chr22:20718693-20718822:-	PI4KA	27	0	0	15	chr22:20712693-20712797:-	chr22:20718693-20718822:-	8.80735	9.12734e-11	2.68194e-09
[truncated: 2,542 more rows]
