# Supplementary material for: Single-cell long-read sequencing in human cerebral organoids uncovers cell-type-specific and autism-associated exons
Source: Cell Rep. Author manuscript; Available in PMC 2024 Feb 5. (PMC10842930; doi:10.1016/j.celrep.2023.113335)
Supplement: 6 [file NIHMS1948188-supplement-6.xlsx]

## Sheet: Table S5
Table S5. Co-regulated exon pairs that include at least one DSE in ASD genes.
exonID	Gene	in_in	in_out	out_in	out_out	exon1	exon2	Odd ratio	Pvalue	FDR	exon1_DES	exon2_DSE	gene.score	syndromic
chr11:244041-244075:+-chr11:244161-244216:+	PSMD13	922	2	6	78	chr11:244041-244075	chr11:244161-244216	11.7617	1.07e-198	1.06e-194	Yes	Yes
chr21:6493044-6493110:--chr21:6492131-6492197:-	ENSG00000275895	19	401	473	12	chr21:6493044-6493110	chr21:6492131-6492197	-9.51743	1.14e-172	9.48e-169		Yes
chr21:43100453-43100519:--chr21:43101366-43101432:-	U2AF1	16	424	266	4	chr21:43100453-43100519	chr21:43101366-43101432	-10.3826	7.67e-139	4.79e-135		Yes
chr5:135350823-135350913:--chr5:135352946-135353045:-	MACROH2A1	0	192	662	71	chr5:135350823-135350913	chr5:135352946-135353045	-10.7954	1.19e-134	6.6e-131	Yes	Yes
chr5:134376669-134376694:+-chr5:134380719-134380808:+	UBE2B	680	21	23	120	chr5:134376669-134376694	chr5:134380719-134380808	7.28598	1.46e-123	6.6e-120	Yes	Yes
chr16:25151554-25151615:+-chr16:25161102-25161204:+	LCMT1	595	8	14	80	chr16:25151554-25151615	chr16:25161102-25161204	8.4822	1.53e-114	6.37e-111		Yes
chr2:73950585-73950732:+-chr2:73957125-73957240:+	DGUOK	403	71	16	302	chr2:73950585-73950732	chr2:73957125-73957240	6.644	2.68e-108	8.93e-105	Yes	Yes
chr10:22318653-22318713:+-chr10:22318806-22318862:+	COMMD3	557	0	24	44	chr10:22318653-22318713	chr10:22318806-22318862	9.97212	2.61e-86	5.67e-83	Yes	Yes
chr14:35107304-35107374:--chr14:35108139-35108236:-	PPP2R3C	336	5	0	32	chr14:35107304-35107374	chr14:35108139-35108236	10.856	4.23e-71	7.28e-68		Yes
chr6:87545616-87545699:--chr6:87548591-87548646:-	RARS2	217	13	2	129	chr6:87545616-87545699	chr6:87548591-87548646	9.39823	1.68e-67	2.79e-64	Yes
chr15:63061198-63061273:+-chr15:63061713-63061788:+	TPM1	3	169	121	0	chr15:63061198-63061273	chr15:63061713-63061788	-12.3401	4.72e-63	5.36e-60	Yes	Yes
chr12:56666204-56666266:--chr12:56670275-56670364:-	PTGES3	4107	338	201	114	chr12:56666204-56666266	chr12:56670275-56670364	2.78636	8.72e-63	9.68e-60		Yes
chr2:227352514-227352573:+-chr2:227347226-227347384:+	MFF	196	120	12	336	chr2:227352514-227352573	chr2:227347226-227347384	5.39935	2.13e-59	2.22e-56	Yes	Yes
chr1:154172029-154172104:--chr1:154171413-154171488:-	TPM3	2	215	63	2	chr1:154172029-154172104	chr1:154171413-154171488	-10.585	1.81e-58	1.73e-55	Yes
chr5:43298009-43298134:--chr5:43297529-43297673:-	HMGCS1	0	339	92	80	chr5:43298009-43298134	chr5:43297529-43297673	-8.6087	5.1e-50	2.4e-47	Yes
chr10:13613741-13613881:+-chr10:13614015-13614086:+	PRPF18	209	0	2	12	chr10:13613741-13613881	chr10:13614015-13614086	9.82972	4.45e-43	1.21e-40	Yes
chr8:144425683-144425772:--chr8:144426026-144426063:-	VPS28	1174	48	46	34	chr8:144425683-144425772	chr8:144426026-144426063	4.15843	4.53e-43	1.23e-40	Yes
chr15:24920473-24920547:+-chr15:24921157-24921255:+	SNRPN	50	85	0	465	chr15:24920473-24920547	chr15:24921157-24921255	8.11035	9.23e-43	2.44e-40	Yes
chr13:36965575-36965726:--chr13:36971977-36972036:-	ALG5	350	0	27	24	chr13:36965575-36965726	chr13:36971977-36972036	8.29183	5.44e-40	1.28e-37	Yes
chr10:22318272-22318306:+-chr10:22318653-22318713:+	COMMD3	543	37	14	31	chr10:22318272-22318306	chr10:22318653-22318713	4.93264	1.75e-38	4.01e-36		Yes
chr1:23810736-23810799:--chr1:23814190-23814338:-	HMGCL	63	0	13	141	chr1:23810736-23810799	chr1:23814190-23814338	9.34239	1.07e-37	2.39e-35	Yes	Yes
chr6:87541918-87541994:--chr6:87545616-87545699:-	RARS2	230	61	0	70	chr6:87541918-87541994	chr6:87545616-87545699	8.0473	5.02e-35	8e-33	Yes	Yes
chr16:67659229-67659263:--chr16:67659375-67659419:-	ACD	134	0	0	15	chr16:67659229-67659263	chr16:67659375-67659419	11.0768	2.87e-34	4.35e-32		Yes
chr13:99243832-99243951:+-chr13:99314097-99314220:+	UBAC2	222	12	0	19	chr13:99243832-99243951	chr13:99314097-99314220	8.42239	7.42e-34	1.11e-31		Yes
chr13:99244515-99244624:+-chr13:99314097-99314220:+	UBAC2	222	12	0	19	chr13:99244515-99244624	chr13:99314097-99314220	8.42239	7.42e-34	1.11e-31		Yes
chr5:81615473-81615557:--chr5:81636557-81636618:-	SSBP2	359	19	16	28	chr5:81615473-81615557	chr5:81636557-81636618	4.94044	1.34e-31	1.58e-29	Yes	Yes
chr6:87541918-87541994:--chr6:87548591-87548646:-	RARS2	219	72	0	70	chr6:87541918-87541994	chr6:87548591-87548646	7.74128	5.67e-31	6.61e-29	Yes
chr9:112408907-112409021:+-chr9:112416841-112416944:+	HSDL2	106	3	0	36	chr9:112408907-112409021	chr9:112416841-112416944	9.95092	3.78e-30	4.35e-28	Yes
chr12:6652271-6652418:--chr12:6653230-6653396:-	ING4	346	53	9	41	chr12:6652271-6652418	chr12:6653230-6653396	4.75429	2.1e-29	2.38e-27		Yes
chr2:218234352-218234397:+-chr2:218239391-218239484:+	ARPC2	270	2	13	14	chr2:218234352-218234397	chr2:218239391-218239484	6.59672	2.15e-29	2.42e-27	Yes	Yes
chr12:101401062-101401173:--chr12:101402865-101402946:-	ARL1	148	2	4	17	chr12:101401062-101401173	chr12:101402865-101402946	7.4822	1.54e-27	1.54e-25	Yes
chr13:99314097-99314220:+-chr13:99318022-99318069:+	UBAC2	207	15	6	25	chr13:99314097-99314220	chr13:99318022-99318069	5.59352	4.44e-26	4.29e-24	Yes	Yes
chr7:75061207-75061291:--chr7:75064582-75064648:-	RCC1L	95	0	0	16	chr7:75061207-75061291	chr7:75064582-75064648	10.6724	5.92e-26	5.63e-24		Yes
chr7:75063292-75063343:--chr7:75064582-75064648:-	RCC1L	95	0	0	16	chr7:75063292-75063343	chr7:75064582-75064648	10.6724	5.92e-26	5.63e-24		Yes
chr4:2931555-2931663:--chr4:2931825-2931936:-	MFSD10	358	12	27	24	chr4:2931555-2931663	chr4:2931825-2931936	4.6239	9.61e-26	9.12e-24	Yes
chr19:8483158-8483211:+-chr19:8473664-8473708:+	HNRNPM	303	119	19	88	chr19:8483158-8483211	chr19:8473664-8473708	3.49484	1.44e-24	1.33e-22		Yes
chr8:65605263-65605337:--chr8:65605422-65605538:-	ARMC1	124	2	0	7	chr8:65605263-65605337	chr8:65605422-65605538	8.38082	6.13e-24	5.51e-22		Yes
chr3:49972059-49972148:+-chr3:49999440-49999513:+	RBM6	8	3	0	127	chr3:49972059-49972148	chr3:49999440-49999513	8.16993	4.08e-23	3.55e-21		Yes
chr3:49975323-49975392:+-chr3:49999440-49999513:+	RBM6	8	3	0	127	chr3:49975323-49975392	chr3:49999440-49999513	8.16993	4.08e-23	3.55e-21		Yes
chr12:6856305-6856450:+-chr12:6856707-6856891:+	USP5	63	0	0	34	chr12:6856305-6856450	chr12:6856707-6856891	11.1293	6.93e-23	5.67e-21	Yes	Yes
chr12:6856305-6856450:+-chr12:6857629-6857723:+	USP5	63	0	0	34	chr12:6856305-6856450	chr12:6857629-6857723	11.1293	6.93e-23	5.67e-21	Yes
chr12:6856305-6856450:+-chr12:6858424-6858617:+	USP5	63	0	0	34	chr12:6856305-6856450	chr12:6858424-6858617	11.1293	6.93e-23	5.67e-21	Yes
chr12:6856707-6856891:+-chr12:6857629-6857723:+	USP5	63	0	0	34	chr12:6856707-6856891	chr12:6857629-6857723	11.1293	6.93e-23	5.67e-21	Yes
chr12:6856707-6856891:+-chr12:6858424-6858617:+	USP5	63	0	0	34	chr12:6856707-6856891	chr12:6858424-6858617	11.1293	6.93e-23	5.67e-21	Yes
chr7:45068443-45068579:+-chr7:45069826-45069961:+	CCM2	187	0	27	23	chr7:45068443-45068579	chr7:45069826-45069961	7.3322	1.67e-22	1.36e-20	Yes
chr12:6856305-6856450:+-chr12:6859470-6859541:+	USP5	61	0	0	34	chr12:6856305-6856450	chr12:6859470-6859541	11.0835	1.9e-22	1.5e-20	Yes
chr12:6856305-6856450:+-chr12:6860151-6860238:+	USP5	61	0	0	34	chr12:6856305-6856450	chr12:6860151-6860238	11.0835	1.9e-22	1.5e-20	Yes
chr12:6856305-6856450:+-chr12:6860366-6860491:+	USP5	61	0	0	34	chr12:6856305-6856450	chr12:6860366-6860491	11.0835	1.9e-22	1.5e-20	Yes
chr12:6856707-6856891:+-chr12:6859470-6859541:+	USP5	61	0	0	34	chr12:6856707-6856891	chr12:6859470-6859541	11.0835	1.9e-22	1.5e-20	Yes
chr12:6856707-6856891:+-chr12:6860151-6860238:+	USP5	61	0	0	34	chr12:6856707-6856891	chr12:6860151-6860238	11.0835	1.9e-22	1.5e-20	Yes
chr12:6856707-6856891:+-chr12:6860366-6860491:+	USP5	61	0	0	34	chr12:6856707-6856891	chr12:6860366-6860491	11.0835	1.9e-22	1.5e-20	Yes
chr14:103428387-103428440:+-chr14:103448919-103448967:+	MARK3	79	0	0	13	chr14:103428387-103428440	chr14:103448919-103448967	10.1293	8.67e-22	6.67e-20		Yes
chr9:97687096-97687261:--chr9:97689534-97689639:-	XPA	76	0	0	16	chr9:97687096-97687261	chr9:97689534-97689639	10.3542	8.67e-22	6.67e-20	Yes
chr1:93536332-93536490:+-chr1:93541042-93541056:+	FNBP1L	19	0	0	71	chr1:93536332-93536490	chr1:93541042-93541056	10.4919	2.38e-21	1.75e-19	Yes	Yes
chr14:103448919-103448967:+-chr14:103405076-103405160:+	MARK3	0	77	13	0	chr14:103448919-103448967	chr14:103405076-103405160	-10.0928	2.38e-21	1.75e-19	Yes
chr6:166948570-166948625:--chr6:166952084-166952157:-	RNASET2	0	84	5	0	chr6:166948570-166948625	chr6:166952084-166952157	-8.99435	3.95e-21	2.87e-19	Yes
chr14:35108139-35108236:--chr14:35109819-35109931:-	PPP2R3C	307	29	13	24	chr14:35108139-35108236	chr14:35109819-35109931	4.1964	1.43e-20	1.01e-18	Yes
chr7:23195839-23195915:+-chr7:23196680-23196766:+	NUP42	190	0	43	28	chr7:23195839-23195915	chr7:23196680-23196766	6.97598	5.12e-20	3.58e-18	Yes
chr20:58438945-58439025:+-chr20:58434602-58434705:+	VAPB	78	14	0	40	chr20:58438945-58439025	chr20:58434602-58434705	7.75444	8.64e-20	5.91e-18	Yes	Yes
chr14:103448919-103448967:+-chr14:103462405-103462461:+	MARK3	69	0	0	13	chr14:103448919-103448967	chr14:103462405-103462461	9.93664	1.36e-19	9.22e-18	Yes
chr22:29263835-29264218:--chr22:29265479-29265668:-	RHBDD3	75	0	0	6	chr22:29263835-29264218	chr22:29265479-29265668	9.05528	2.26e-19	1.52e-17	Yes	Yes
chr14:103448919-103448967:+-chr14:103465557-103465793:+	MARK3	67	0	0	13	chr14:103448919-103448967	chr14:103465557-103465793	9.89482	3.74e-19	2.48e-17	Yes
chr3:100281742-100281847:+-chr3:100283607-100283811:+	TBC1D23	52	0	0	27	chr3:100281742-100281847	chr3:100283607-100283811	10.5353	6.21e-19	4.09e-17		Yes		1
chr13:37047878-37047936:--chr13:37048564-37048599:-	SUPT20H	94	0	2	7	chr13:37047878-37047936	chr13:37048564-37048599	7.98489	8.24e-19	5.38e-17		Yes
chr13:114298840-114299000:+-chr13:114284094-114284358:+	UPF3A	0	98	6	2	chr13:114298840-114299000	chr13:114284094-114284358	-7.85175	1.08e-18	6.96e-17	Yes
chr14:103448919-103448967:+-chr14:103465972-103466091:+	MARK3	64	0	0	13	chr14:103448919-103448967	chr14:103465972-103466091	9.82972	1.71e-18	1.07e-16	Yes
chr14:103448919-103448967:+-chr14:103466343-103466442:+	MARK3	64	0	0	13	chr14:103448919-103448967	chr14:103466343-103466442	9.82972	1.71e-18	1.07e-16	Yes
chr14:103448919-103448967:+-chr14:103467079-103467191:+	MARK3	64	0	0	13	chr14:103448919-103448967	chr14:103467079-103467191	9.82972	1.71e-18	1.07e-16	Yes
chr14:103448919-103448967:+-chr14:103474993-103475210:+	MARK3	64	0	0	13	chr14:103448919-103448967	chr14:103474993-103475210	9.82972	1.71e-18	1.07e-16	Yes
chr7:48101824-48101982:+-chr7:48103297-48103411:+	UPP1	10	5	0	105	chr7:48101824-48101982	chr7:48103297-48103411	7.60239	2.36e-18	1.48e-16		Yes
chr9:146102-146158:--chr9:152034-152078:-	CBWD1	255	11	20	19	chr9:146102-146158	chr9:152034-152078	4.34465	2.53e-18	1.58e-16		Yes
chr6:52987357-52987408:--chr6:52994157-52994401:-	GSTA4	32	926	26	88	chr6:52987357-52987408	chr6:52994157-52994401	-3.09119	3.77e-18	2.34e-16	Yes
chr14:103448919-103448967:+-chr14:103480387-103480490:+	MARK3	61	0	0	13	chr14:103448919-103448967	chr14:103480387-103480490	9.76155	7.81e-18	4.77e-16	Yes
chr20:6015361-6015490:+-chr20:6031285-6031370:+	CRLS1	177	25	4	22	chr20:6015361-6015490	chr20:6031285-6031370	4.97693	1.03e-17	6.27e-16	Yes	Yes
chr12:132147281-132147388:+-chr12:132150981-132151041:+	NOC4L	184	0	20	12	chr12:132147281-132147388	chr12:132150981-132151041	6.8395	1.26e-17	7.63e-16		Yes
chr12:132147633-132147782:+-chr12:132150981-132151041:+	NOC4L	184	0	20	12	chr12:132147633-132147782	chr12:132150981-132151041	6.8395	1.26e-17	7.63e-16		Yes
chr12:132147880-132147979:+-chr12:132150981-132151041:+	NOC4L	184	0	20	12	chr12:132147880-132147979	chr12:132150981-132151041	6.8395	1.26e-17	7.63e-16		Yes
chr12:132148072-132148106:+-chr12:132150981-132151041:+	NOC4L	184	0	20	12	chr12:132148072-132148106	chr12:132150981-132151041	6.8395	1.26e-17	7.63e-16		Yes
chr3:100283607-100283811:+-chr3:100290578-100290701:+	TBC1D23	46	0	0	27	chr3:100283607-100283811	chr3:100290578-100290701	10.3619	1.3e-17	7.84e-16	Yes			1
chr19:38405344-38405421:+-chr19:38405519-38405635:+	FAM98C	59	0	0	12	chr19:38405344-38405421	chr19:38405519-38405635	9.60733	3.57e-17	2.12e-15	Yes		2	0
chr13:37047535-37047601:--chr13:37048564-37048599:-	SUPT20H	84	0	2	7	chr13:37047535-37047601	chr13:37048564-37048599	7.82443	4.26e-17	2.53e-15		Yes
chr7:849923-850033:+-chr7:851384-851482:+	SUN1	13	0	4	80	chr7:849923-850033	chr7:851384-851482	7.82528	4.28e-17	2.53e-15	Yes
chr4:76134175-76134362:--chr4:76136186-76136412:-	NUP54	73	4	0	16	chr4:76134175-76134362	chr4:76136186-76136412	7.97499	4.52e-17	2.67e-15		Yes
chr13:37048564-37048599:--chr13:37040405-37040458:-	SUPT20H	82	2	0	7	chr13:37048564-37048599	chr13:37040405-37040458	7.79008	9.39e-17	5.47e-15	Yes
chr13:37048564-37048599:--chr13:37040576-37040692:-	SUPT20H	82	2	0	7	chr13:37048564-37048599	chr13:37040576-37040692	7.79008	9.39e-17	5.47e-15	Yes
chr13:37048564-37048599:--chr13:37044078-37044181:-	SUPT20H	82	2	0	7	chr13:37048564-37048599	chr13:37044078-37044181	7.79008	9.39e-17	5.47e-15	Yes
chr14:103448919-103448967:+-chr14:103451918-103451983:+	MARK3	67	2	0	13	chr14:103448919-103448967	chr14:103451918-103451983	8.30986	9.81e-17	5.61e-15	Yes
chr14:103448919-103448967:+-chr14:103457142-103457212:+	MARK3	67	2	0	13	chr14:103448919-103448967	chr14:103457142-103457212	8.30986	9.81e-17	5.61e-15	Yes
chr4:76130656-76130749:--chr4:76136186-76136412:-	NUP54	71	4	0	16	chr4:76130656-76130749	chr4:76136186-76136412	7.93546	1.03e-16	5.84e-15		Yes
chr4:76132523-76132719:--chr4:76136186-76136412:-	NUP54	71	4	0	16	chr4:76132523-76132719	chr4:76136186-76136412	7.93546	1.03e-16	5.84e-15		Yes
chr7:48101824-48101982:+-chr7:48099670-48099787:+	UPP1	9	6	0	105	chr7:48101824-48101982	chr7:48099670-48099787	7.24249	1.55e-16	8.79e-15		Yes
chr12:132148784-132148895:+-chr12:132150981-132151041:+	NOC4L	182	0	22	12	chr12:132148784-132148895	chr12:132150981-132151041	6.69258	1.62e-16	9.19e-15		Yes
chr13:37048564-37048599:--chr13:37033449-37033588:-	SUPT20H	79	2	0	7	chr13:37048564-37048599	chr13:37033449-37033588	7.73697	3.08e-16	1.69e-14	Yes
chr8:2141141-2141177:+-chr8:2142375-2142397:+	MYOM2	63	3	5	28	chr8:2141141-2141177	chr8:2142375-2142397	6.27302	4.6e-16	2.44e-14		Yes
chr6:89379224-89379338:--chr6:89380168-89380367:-	RRAGD	67	2	0	11	chr6:89379224-89379338	chr6:89380168-89380367	8.08746	5.17e-16	2.74e-14	Yes	Yes
chr17:63798038-63798099:+-chr17:63799589-63799625:+	DDX42	63	2	0	12	chr17:63798038-63798099	chr17:63799589-63799625	8.11548	1.26e-15	6.55e-14		Yes
chr17:63799589-63799625:+-chr17:63792412-63792566:+	DDX42	0	63	12	2	chr17:63799589-63799625	chr17:63792412-63792566	-8.11548	1.26e-15	6.55e-14	Yes
chr11:47172281-47172333:--chr11:47175015-47175098:-	ARFGAP2	35	5	0	41	chr11:47172281-47172333	chr11:47175015-47175098	7.97728	1.89e-15	9.76e-14	Yes
chr11:47172281-47172333:--chr11:47175182-47175313:-	ARFGAP2	35	5	0	41	chr11:47172281-47172333	chr11:47175182-47175313	7.97728	1.89e-15	9.76e-14	Yes
chr17:63799589-63799625:+-chr17:63800468-63800617:+	DDX42	62	0	2	12	chr17:63799589-63799625	chr17:63800468-63800617	8.09276	1.96e-15	1.01e-13	Yes
chr9:129012236-129012298:--chr9:129022282-129022347:-	SH3GLB2	0	44	18	0	chr9:129012236-129012298	chr9:129022282-129022347	-9.73978	3.43e-15	1.69e-13	Yes
chr13:99243832-99243951:+-chr13:99318022-99318069:+	UBAC2	209	25	4	15	chr13:99243832-99243951	chr13:99318022-99318069	4.69188	4.38e-15	2.15e-13		Yes
chr13:99244515-99244624:+-chr13:99318022-99318069:+	UBAC2	209	25	4	15	chr13:99244515-99244624	chr13:99318022-99318069	4.69188	4.38e-15	2.15e-13		Yes
chr7:48103297-48103411:+-chr7:48099670-48099787:+	UPP1	7	3	2	108	chr7:48103297-48103411	chr7:48099670-48099787	6.18322	4.6e-15	2.26e-13	Yes	Yes
chr11:47175015-47175098:--chr11:47175851-47175923:-	ARFGAP2	35	0	6	40	chr11:47175015-47175098	chr11:47175851-47175923	7.72012	8.89e-15	4.32e-13		Yes
chr11:47175182-47175313:--chr11:47175851-47175923:-	ARFGAP2	35	0	6	40	chr11:47175182-47175313	chr11:47175851-47175923	7.72012	8.89e-15	4.32e-13		Yes
chr19:49995191-49995275:--chr19:49997504-49997570:-	VRK3	62	5	0	17	chr19:49995191-49995275	chr19:49997504-49997570	7.56224	9.18e-15	4.45e-13	Yes	Yes
chr17:63799589-63799625:+-chr17:63805071-63805175:+	DDX42	48	0	0	12	chr17:63799589-63799625	chr17:63805071-63805175	9.31515	9.49e-15	4.56e-13	Yes
chr6:143502355-143502565:--chr6:143503913-143504252:-	FUCA2	102	7	0	8	chr6:143502355-143502565	chr6:143503913-143504252	6.85643	2.15e-14	1.02e-12	Yes	Yes
chr2:200885262-200885367:--chr2:200882342-200882435:-	PPIL3	19	95	109	66	chr2:200885262-200885367	chr2:200882342-200882435	-2.9783	2.34e-14	1.11e-12		Yes
chr13:114286302-114286400:+-chr13:114286519-114286629:+	UPF3A	36	0	16	56	chr13:114286302-114286400	chr13:114286519-114286629	6.95488	2.42e-14	1.15e-12	Yes
chr17:63799589-63799625:+-chr17:63806535-63806654:+	DDX42	46	0	0	12	chr17:63799589-63799625	chr17:63806535-63806654	9.25503	2.62e-14	1.22e-12	Yes
chr17:63799589-63799625:+-chr17:63807724-63807900:+	DDX42	46	0	0	12	chr17:63799589-63799625	chr17:63807724-63807900	9.25503	2.62e-14	1.22e-12	Yes
chr13:114286302-114286400:+-chr13:114291489-114291544:+	UPF3A	34	0	16	56	chr13:114286302-114286400	chr13:114291489-114291544	6.87471	7.02e-14	3.23e-12	Yes
chr13:114286302-114286400:+-chr13:114291634-114291792:+	UPF3A	34	0	16	56	chr13:114286302-114286400	chr13:114291634-114291792	6.87471	7.02e-14	3.23e-12	Yes
chr17:63799589-63799625:+-chr17:63808820-63808948:+	DDX42	44	0	0	12	chr17:63799589-63799625	chr17:63808820-63808948	9.19229	7.25e-14	3.29e-12	Yes
chr5:57237113-57237172:+-chr5:57214074-57214193:+	GPBP1	34	23	120	0	chr5:57237113-57237172	chr5:57214074-57214193	-6.37454	8.65e-14	3.9e-12	Yes	Yes
chr11:47172281-47172333:--chr11:47175851-47175923:-	ARFGAP2	37	3	4	37	chr11:47172281-47172333	chr11:47175851-47175923	6.17393	9.55e-14	4.3e-12	Yes	Yes
chr7:45064463-45064646:+-chr7:45068443-45068579:+	CCM2	185	36	0	14	chr7:45064463-45064646	chr7:45068443-45068579	6.2366	1.16e-13	5.2e-12		Yes
chr17:40642455-40642559:--chr17:40645576-40645619:-	SMARCE1	155	0	100	43	chr17:40642455-40642559	chr17:40645576-40645619	6.08662	1.58e-13	6.93e-12	Yes	Yes
chr1:45552436-45552563:+-chr1:45568485-45568684:+	AKR1A1	32	53	368	110	chr1:45552436-45552563	chr1:45568485-45568684	-2.44355	1.72e-13	7.55e-12		Yes
chr11:47172281-47172333:--chr11:47173759-47173840:-	ARFGAP2	32	8	0	41	chr11:47172281-47172333	chr11:47173759-47173840	7.26679	1.79e-13	7.85e-12	Yes
chr7:45063918-45064001:+-chr7:45068443-45068579:+	CCM2	182	33	3	17	chr7:45063918-45064001	chr7:45068443-45068579	4.59816	3.34e-13	1.37e-11		Yes
chr1:153778463-153778553:+-chr1:153778687-153778885:+	SLC27A3	48	0	0	4	chr1:153778463-153778553	chr1:153778687-153778885	7.93664	5.55e-13	2.25e-11	Yes
chr11:47173759-47173840:--chr11:47175851-47175923:-	ARFGAP2	32	0	9	40	chr11:47173759-47173840	chr11:47175851-47175923	7.08002	6.78e-13	2.75e-11		Yes
chr9:125213370-125213522:+-chr9:125220539-125220700:+	RABEPK	66	15	34	81	chr9:125213370-125213522	chr9:125220539-125220700	3.29436	8.09e-13	3.28e-11		Yes
chr11:47172281-47172333:--chr11:47173426-47173482:-	ARFGAP2	30	10	0	41	chr11:47172281-47172333	chr11:47173426-47173482	6.88708	2.78e-12	1.01e-10	Yes
chr5:57237113-57237172:+-chr5:57221376-57221396:+	GPBP1	0	57	65	55	chr5:57237113-57237172	chr5:57221376-57221396	-6.09502	2.84e-12	1.03e-10	Yes
chr4:76130656-76130749:--chr4:76131230-76131284:-	NUP54	65	10	0	16	chr4:76130656-76130749	chr4:76131230-76131284	6.67243	3.25e-12	1.17e-10		Yes
chr4:76131230-76131284:--chr4:76132523-76132719:-	NUP54	65	0	10	16	chr4:76131230-76131284	chr4:76132523-76132719	6.67243	3.25e-12	1.17e-10	Yes
chr4:76131230-76131284:--chr4:76134175-76134362:-	NUP54	65	0	10	16	chr4:76131230-76131284	chr4:76134175-76134362	6.67243	3.25e-12	1.17e-10	Yes
chr10:11217425-11217507:+-chr10:11249153-11249201:+	CELF2	54	0	6	14	chr10:11217425-11217507	chr10:11249153-11249201	6.8809	8.62e-12	3e-10		Yes	2	1
chr11:47173426-47173482:--chr11:47175851-47175923:-	ARFGAP2	30	0	11	40	chr11:47173426-47173482	chr11:47175851-47175923	6.72679	9.23e-12	3.21e-10		Yes
chr14:74288207-74288259:--chr14:74288716-74288765:-	ABCD4	60	0	2	5	chr14:74288207-74288259	chr14:74288716-74288765	6.93074	1.01e-11	3.5e-10		Yes
chr4:98293408-98293515:+-chr4:98379017-98379163:+	RAP1GDS1	39	79	43	4	chr4:98293408-98293515	chr4:98379017-98379163	-4.1375	1.23e-11	4.22e-10		Yes
chr3:37273536-37273601:+-chr3:37289235-37289291:+	GOLGA4	76	0	14	15	chr3:37273536-37273601	chr3:37289235-37289291	6.3599	1.27e-11	4.34e-10	Yes	Yes
chr7:75064582-75064648:--chr7:75066664-75066792:-	RCC1L	95	0	9	7	chr7:75064582-75064648	chr7:75066664-75066792	6.26303	2.73e-11	9.23e-10	Yes
chr17:5480387-5480582:--chr17:5481296-5481389:-	DERL2	267	19	9	10	chr17:5480387-5480582	chr17:5481296-5481389	3.88166	3.65e-11	1.22e-09		Yes
chr6:30741190-30741333:--chr6:30741614-30741704:-	FLOT1	543	20	45	14	chr6:30741190-30741333	chr6:30741614-30741704	3.07847	8.8e-11	2.68e-09	Yes
chr4:184700820-184700881:--chr4:184702089-184702136:-	CENPU	101	0	20	12	chr4:184700820-184700881	chr4:184702089-184702136	5.98055	1.1e-10	3.22e-09	Yes
chr4:184700820-184700881:--chr4:184702363-184702441:-	CENPU	101	0	20	12	chr4:184700820-184700881	chr4:184702363-184702441	5.98055	1.1e-10	3.22e-09	Yes
chr6:151422541-151422605:--chr6:151427482-151427582:-	RMND1	32	0	0	8	chr6:151422541-151422605	chr6:151427482-151427582	8.21432	2.54e-10	6.86e-09	Yes
chr4:20707803-20707870:+-chr4:20709683-20709773:+	PACRGL	6	2	0	46	chr4:20707803-20707870	chr4:20709683-20709773	6.77698	4.67e-10	1.2e-08		Yes
chr8:80044167-80044208:--chr8:80050445-80050471:-	TPD52	56	18	0	21	chr8:80044167-80044208	chr8:80050445-80050471	6.04439	4.91e-10	1.26e-08	Yes	Yes
chr6:30741190-30741333:--chr6:30741792-30741867:-	FLOT1	532	29	43	16	chr6:30741190-30741333	chr6:30741792-30741867	2.77913	6.36e-10	1.63e-08	Yes
chr3:100283607-100283811:+-chr3:100311833-100311877:+	TBC1D23	10	0	0	27	chr3:100283607-100283811	chr3:100311833-100311877	8.26679	1.18e-09	2.85e-08	Yes			1
chr4:76131230-76131284:--chr4:76136186-76136412:-	NUP54	61	4	10	16	chr4:76131230-76131284	chr4:76136186-76136412	4.2603	8.22e-09	1.69e-07	Yes	Yes
chr5:176352622-176352748:--chr5:176355571-176355749:-	KIAA1191	26	2	0	13	chr5:176352622-176352748	chr5:176355571-176355749	6.97728	9.24e-09	1.78e-07		Yes
chr3:150558388-150558462:+-chr3:150571958-150572529:+	EIF2A	275	11	13	7	chr3:150558388-150558462	chr3:150571958-150572529	3.71621	1.04e-08	1.99e-07	Yes
chrX:136870989-136871105:--chrX:136873246-136874452:-	RBMX	30	0	0	2	chrX:136870989-136871105	chrX:136873246-136874452	6.53916	1.54e-08	2.83e-07		Yes
chr1:206599463-206599612:--chr1:206599733-206599836:-	EIF2D	83	0	25	13	chr1:206599463-206599612	chr1:206599733-206599836	5.49923	1.7e-08	3.12e-07		Yes
chr17:63799589-63799625:+-chr17:63809560-63809659:+	DDX42	19	0	0	12	chr17:63799589-63799625	chr17:63809560-63809659	8.02237	2.58e-08	4.66e-07	Yes
chr17:63799589-63799625:+-chr17:63810513-63810560:+	DDX42	19	0	0	12	chr17:63799589-63799625	chr17:63810513-63810560	8.02237	2.58e-08	4.66e-07	Yes
chr17:63799589-63799625:+-chr17:63811076-63811173:+	DDX42	19	0	0	12	chr17:63799589-63799625	chr17:63811076-63811173	8.02237	2.58e-08	4.66e-07	Yes
chr17:63799589-63799625:+-chr17:63811932-63812208:+	DDX42	19	0	0	12	chr17:63799589-63799625	chr17:63811932-63812208	8.02237	2.58e-08	4.66e-07	Yes
chr17:63799589-63799625:+-chr17:63813228-63813454:+	DDX42	19	0	0	12	chr17:63799589-63799625	chr17:63813228-63813454	8.02237	2.58e-08	4.66e-07	Yes
chr12:132148609-132148659:+-chr12:132150981-132151041:+	NOC4L	152	0	52	12	chr12:132148609-132148659	chr12:132150981-132151041	5.22991	3.94e-08	7.08e-07		Yes
chr1:23323556-23323732:--chr1:23340852-23341017:-	HNRNPR	338	59	7	12	chr1:23323556-23323732	chr1:23340852-23341017	3.19869	4.59e-08	7.96e-07	Yes	Yes	2	1
chr13:36965575-36965726:--chr13:36985627-36985740:-	ALG5	329	21	36	15	chr13:36965575-36965726	chr13:36985627-36985740	2.69744	4.65e-08	8.05e-07	Yes
chr10:22318272-22318306:+-chr10:22318806-22318862:+	COMMD3	548	32	33	12	chr10:22318272-22318306	chr10:22318806-22318862	2.66925	9.17e-08	1.56e-06		Yes
chr8:17934706-17934858:+-chr8:17952970-17953186:+	PCM1	0	4	24	0	chr8:17934706-17934858	chr8:17952970-17953186	-6.96578	1.21e-07	1.97e-06	Yes		2	0
chr8:17934706-17934858:+-chr8:17955470-17955653:+	PCM1	0	4	24	0	chr8:17934706-17934858	chr8:17955470-17955653	-6.96578	1.21e-07	1.97e-06	Yes		2	0
chr14:35095048-35095184:--chr14:35108139-35108236:-	PPP2R3C	298	21	31	14	chr14:35095048-35095184	chr14:35108139-35108236	2.67146	1.74e-07	2.82e-06	Yes	Yes
chr5:96729153-96729209:+-chr5:96726794-96726859:+	CAST	20	24	0	46	chr5:96729153-96729209	chr5:96726794-96726859	5.30305	2.16e-07	3.43e-06	Yes	Yes
chr2:171946708-171946783:+-chr2:171952881-171953001:+	HAT1	271	10	10	5	chr2:171946708-171946783	chr2:171952881-171953001	3.75356	3.01e-07	4.77e-06		Yes
chr2:169821092-169821273:--chr2:169815477-169815528:-	METTL5	537	26	43	12	chr2:169821092-169821273	chr2:169815477-169815528	2.55758	4.02e-07	5.98e-06		Yes
chr3:37273536-37273601:+-chr3:37286014-37286061:+	GOLGA4	41	35	0	29	chr3:37273536-37273601	chr3:37286014-37286061	5.12928	4.06e-07	6.04e-06	Yes	Yes
chr15:62023780-62023845:--chr15:62028358-62028420:-	VPS13C	14	0	0	11	chr15:62023780-62023845	chr15:62028358-62028420	7.49185	5.73e-07	8.12e-06	Yes	Yes
chr10:11249153-11249201:+-chr10:11270666-11270824:+	CELF2	45	0	5	5	chr10:11249153-11249201	chr10:11270666-11270824	5.52356	6.53e-07	9.22e-06	Yes		2	1
chr10:11249153-11249201:+-chr10:11275057-11275120:+	CELF2	45	0	5	5	chr10:11249153-11249201	chr10:11275057-11275120	5.52356	6.53e-07	9.22e-06	Yes		2	1
chr18:79949519-79949655:--chr18:79933969-79934022:-	SLC66A2	2	28	45	31	chr18:79949519-79949655	chr18:79933969-79934022	-3.79658	9.33e-07	1.32e-05	Yes	Yes
chr1:206599733-206599836:--chr1:206602336-206602453:-	EIF2D	94	14	4	9	chr1:206599733-206599836	chr1:206602336-206602453	3.66297	1.03e-06	1.44e-05	Yes
chr1:206599733-206599836:--chr1:206602951-206603204:-	EIF2D	94	14	4	9	chr1:206599733-206599836	chr1:206602951-206603204	3.66297	1.03e-06	1.44e-05	Yes
chr13:37048564-37048599:--chr13:37025320-37025437:-	SUPT20H	24	2	0	7	chr13:37048564-37048599	chr13:37025320-37025437	6.05889	1.13e-06	1.56e-05	Yes
chr13:37048564-37048599:--chr13:37026790-37026816:-	SUPT20H	24	2	0	7	chr13:37048564-37048599	chr13:37026790-37026816	6.05889	1.13e-06	1.56e-05	Yes
chr13:37048564-37048599:--chr13:37028148-37028305:-	SUPT20H	24	2	0	7	chr13:37048564-37048599	chr13:37028148-37028305	6.05889	1.13e-06	1.56e-05	Yes
chr13:37048564-37048599:--chr13:37029765-37029836:-	SUPT20H	24	2	0	7	chr13:37048564-37048599	chr13:37029765-37029836	6.05889	1.13e-06	1.56e-05	Yes
chr13:37048564-37048599:--chr13:37031567-37031623:-	SUPT20H	24	2	0	7	chr13:37048564-37048599	chr13:37031567-37031623	6.05889	1.13e-06	1.56e-05	Yes
chr13:37048564-37048599:--chr13:37031739-37031895:-	SUPT20H	24	2	0	7	chr13:37048564-37048599	chr13:37031739-37031895	6.05889	1.13e-06	1.56e-05	Yes
chr9:125207564-125207721:+-chr9:125213370-125213522:+	RABEPK	79	81	2	34	chr9:125207564-125207721	chr9:125213370-125213522	3.5087	1.41e-06	1.94e-05	Yes
chr1:243293091-243293219:+-chr1:243304713-243304777:+	SDCCAG8	20	0	2	9	chr1:243293091-243293219	chr1:243304713-243304777	6.12928	1.57e-06	2.17e-05	Yes
chr14:35095048-35095184:--chr14:35107304-35107374:-	PPP2R3C	301	18	33	12	chr14:35095048-35095184	chr14:35107304-35107374	2.60345	1.58e-06	2.17e-05	Yes
chr18:9204476-9204544:+-chr18:9208657-9208797:+	ANKRD12	8	3	0	23	chr18:9204476-9204544	chr18:9208657-9208797	5.75489	2.91e-06	3.82e-05	Yes
chr5:154950821-154950938:+-chr5:154959051-154959175:+	MRPL22	4	170	15	65	chr5:154950821-154950938	chr5:154959051-154959175	-3.05153	3.67e-06	4.8e-05	Yes
chr18:79933969-79934022:--chr18:79930228-79930311:-	SLC66A2	13	30	0	61	chr18:79933969-79934022	chr18:79930228-79930311	4.80735	4.41e-06	5.74e-05	Yes
chr17:5425971-5426082:+-chr17:5426236-5426299:+	RPAIN	212	23	53	24	chr17:5425971-5426082	chr17:5426236-5426299	2.03872	5.31e-06	6.63e-05	Yes	Yes
chr4:20712788-20712922:+-chr4:20707803-20707870:+	PACRGL	8	9	0	37	chr4:20712788-20712922	chr4:20707803-20707870	5.09592	6.15e-06	7.67e-05	Yes
chr8:27756719-27756770:--chr8:27748495-27748598:-	CCDC25	38	8	5	15	chr8:27756719-27756770	chr8:27748495-27748598	3.53051	6.36e-06	7.93e-05	Yes
chr9:65693386-65693473:+-chr9:65690967-65691026:+	CBWD5	36	12	73	0	chr9:65693386-65693473	chr9:65690967-65691026	-4.70044	6.76e-06	8.43e-05	Yes
chr12:57232453-57232575:+-chr12:57231481-57231560:+	SHMT2	206	13	7	5	chr12:57232453-57232575	chr12:57231481-57231560	3.47109	6.92e-06	8.61e-05		Yes
chr17:4716147-4716191:+-chr17:4720550-4720640:+	ARRB2	4	127	5	11	chr17:4716147-4716191	chr17:4720550-4720640	-3.67807	8.95e-06	0.000110601	Yes
chr21:33582165-33582246:--chr21:33583488-33583666:-	DONSON	10	3	0	17	chr21:33582165-33582246	chr21:33583488-33583666	5.62936	9.47e-06	0.00011691		Yes
chr3:37299288-37299371:+-chr3:37286014-37286061:+	GOLGA4	26	69	9	0	chr3:37299288-37299371	chr3:37286014-37286061	-4.69632	1.05e-05	0.00012896		Yes
chr12:122347375-122347479:--chr12:122336632-122336748:-	CLIP1	0	16	3	0	chr12:122347375-122347479	chr12:122336632-122336748	-6.08746	1.31e-05	0.000160537		Yes
chr1:155717006-155717128:+-chr1:155721517-155721618:+	DAP3	154	24	20	16	chr1:155717006-155717128	chr1:155721517-155721618	2.32741	1.39e-05	0.000170198	Yes
chr14:35109819-35109931:--chr14:35116610-35116737:-	PPP2R3C	86	192	0	44	chr14:35109819-35109931	chr14:35116610-35116737	4.34234	1.64e-05	0.000200718		Yes
chr3:196726655-196726771:+-chr3:196728702-196728755:+	PIGX	2	2	0	35	chr3:196726655-196726771	chr3:196728702-196728755	5.16993	1.75e-05	0.000214085	Yes
chrX:111097575-111097684:+-chrX:111097390-111097456:+	PAK3	14	0	0	4	chrX:111097575-111097684	chrX:111097390-111097456	6.22882	2.21e-05	0.000270232	Yes	Yes
chr2:237717762-237717809:+-chr2:237758729-237758821:+	LRRFIP1	0	5	27	4	chr2:237717762-237717809	chr2:237758729-237758821	-5.07039	3e-05	0.000364549		Yes
chr2:237719523-237719567:+-chr2:237758729-237758821:+	LRRFIP1	0	5	27	4	chr2:237719523-237719567	chr2:237758729-237758821	-5.07039	3e-05	0.000364549		Yes
chr2:237720772-237720822:+-chr2:237758729-237758821:+	LRRFIP1	0	5	27	4	chr2:237720772-237720822	chr2:237758729-237758821	-5.07039	3e-05	0.000364549		Yes
chr17:63799589-63799625:+-chr17:63815563-63815673:+	DDX42	5	0	0	12	chr17:63799589-63799625	chr17:63815563-63815673	6.2854	3.74e-05	0.000453488	Yes
chr17:63799589-63799625:+-chr17:63816868-63816966:+	DDX42	5	0	0	12	chr17:63799589-63799625	chr17:63816868-63816966	6.2854	3.74e-05	0.000453488	Yes
chr3:37296087-37296219:+-chr3:37286014-37286061:+	GOLGA4	32	69	9	0	chr3:37296087-37296219	chr3:37286014-37286061	-4.40682	4.88e-05	0.000589882		Yes
chr3:37298833-37299020:+-chr3:37286014-37286061:+	GOLGA4	32	69	9	0	chr3:37298833-37299020	chr3:37286014-37286061	-4.40682	4.88e-05	0.000589882		Yes
chr19:38404908-38405113:+-chr19:38405344-38405421:+	FAM98C	57	7	2	5	chr19:38404908-38405113	chr19:38405344-38405421	3.85798	5.02e-05	0.000607473	Yes	Yes	2	0
chr19:38404908-38405113:+-chr19:38405519-38405635:+	FAM98C	57	7	2	5	chr19:38404908-38405113	chr19:38405519-38405635	3.85798	5.02e-05	0.000607473	Yes		2	0
chr2:203394700-203394846:+-chr2:203396785-203396967:+	ABI2	24	28	66	17	chr2:203394700-203394846	chr2:203396785-203396967	-2.11029	6.28e-05	0.000759699	Yes	Yes
chr14:103687081-103687211:+-chr14:103692359-103692425:+	KLC1	6	20	0	63	chr14:103687081-103687211	chr14:103692359-103692425	4.41504	7.87e-05	0.000948931		Yes
